# Supplementary material for: Single‐cell transcriptomics reveal circulating skin‐homing CLA+ CTSW+ cytotoxic CD4+ T cells contribute to relapse of psoriasis
Source: Clin Transl Med. 2025 Nov 17;15(11):e70518. doi: 10.1002/ctm2.70518 (PMC12623151; doi:10.1002/ctm2.70518)
Supplement: Supplementary file 12 — Supporting Information [file CTM2-15-e70518-s002.xlsx]

## Sheet: 工作表1
Supplementary Table S1. The characteristics of study participants
Characteristic	Early relapse (n=9)	Late relapse (n=7)
Sex	Female (n=2), Male (n=7)	Male (n=7)
Age (years)	58.0 (IQR: 44.0, 63.0)	42.0 (IQR: 35.5, 52.5)
Time to relapse after withdrawal from biologic therapy (months)	5.0 (IQR: 4.0, 6.0)	> 12.0 (IQR: 10.0, 13.0)
Biological therapy	Guselkumab (IL-23i): 55.56% (n=5); Risankizumab (IL-23i):22.22% (n=2); Ixakizumab (IL-17i): 22.22% (n=2)	Guselkumab (IL-23i): 42.86% (n=3); Risankizumab (IL-23i): 57.14% (n=4)
IL-17i, interleukin 17 inhibitor; IL-23i, interleukin 23 inhibitor; IQR, interquartile range
Participant No.	Age (years)	Gender	Biologic used	Treatment duration (weeks)
1	63	Male	IL-23i: Guselkumab	95.4286
2	42	Male	IL-23i:Risankizumab	100
3	68	Male	IL-23i:Risankizumab	103.429
4	69	Female	IL-23i: Guselkumab	112.571
5	43	Male	IL-17Ri:Brodalumab	88
6	35	Male	IL-17i: Ixekizumab	102
7	36	Male	IL-23i: Guselkumab	104.571
8	58	Male	IL-23i: Guselkumab	102
9	64	Female	IL-17i: Ixekizumab	123
10	57	Male	IL-23i: Guselkumab	99
11	42	Male	IL-23i:Risankizumab	102
12	42	Male	IL-23i:Risankizumab	101.429
13	65	Male	IL-23i:Risankizumab	100.571
14	63	Male	IL-23i: Guselkumab	102.571
15	28	Male	IL-23i: Guselkumab	99
16	29	Male	IL-23i:Risankizumab	102
