# Supplementary material for: Single‐cell transcriptomics reveal circulating skin‐homing CLA+ CTSW+ cytotoxic CD4+ T cells contribute to relapse of psoriasis
Source: Clin Transl Med. 2025 Nov 17;15(11):e70518. doi: 10.1002/ctm2.70518 (PMC12623151; doi:10.1002/ctm2.70518)
Supplement: Supplementary file 13 — Supporting Information [file CTM2-15-e70518-s005.xlsx]

## Sheet: Supplementary Table S2_Cell No 
Supplementary Table S2. The cell number and the proportion of the six major immune cell populations
CellType	Early	Late
NK	9205	4060
CD8T	11586	4129
CD4T	15433	4876
Monocytes	12652	5149
B cell	6850	2794
unclassified cell	1163	413
