# Supplementary material for: Single‐cell transcriptomics reveal circulating skin‐homing CLA+ CTSW+ cytotoxic CD4+ T cells contribute to relapse of psoriasis
Source: Clin Transl Med. 2025 Nov 17;15(11):e70518. doi: 10.1002/ctm2.70518 (PMC12623151; doi:10.1002/ctm2.70518)
Supplement: Supplementary file 14 — Supporting Information [file CTM2-15-e70518-s018.xlsx]

## Sheet: fm_cla_relpase_0ely (1)
Supplementary Table S3. Complete list of differentially expressed genes (DEGs) upregulated in the PBMCs of patients who experienced early relapse.
Gene name	p_val	avg_log2FC	pct.1	pct.2	p_val_adj
SOCS3	2.16768e-116	1.11319	0.471	0.209	7.93393e-112
ZFP36L2	7.03022e-121	0.864455	0.842	0.738	2.57313e-116
AHNAK	3.23619e-65	0.840917	0.688	0.556	1.18448e-60
CXCR4	1.231e-79	0.804363	0.606	0.413	4.5056e-75
KLF2	5.63374e-128	0.795373	0.89	0.767	2.062e-123
HIST1H1E	4.24115e-62	0.793705	0.515	0.342	1.5523e-57
CDKN2D	3.23405e-84	0.771834	0.427	0.213	1.18369e-79
LINC01619	1.67524e-39	0.722196	0.425	0.286	6.13153e-35
DNAJB1	1.63863e-72	0.717845	0.616	0.459	5.99753e-68
TXNIP	1.14431e-123	0.702651	0.923	0.875	4.18829e-119
BCL3	8.7173e-72	0.698056	0.234	0.06	3.19062e-67
TNFAIP3	3.53217e-53	0.695557	0.562	0.4	1.29281e-48
TSC22D3	1.02056e-65	0.664996	0.781	0.692	3.73534e-61
HLA-A	4.81648e-182	0.632372	0.981	0.965	1.76288e-177
H3F3B	5.15785e-136	0.627966	0.949	0.932	1.88782e-131
H1FX	8.9e-53	0.621991	0.643	0.5	3.25749e-48
CDKN1B	2.2023e-50	0.607314	0.515	0.374	8.06063e-46
PRDM1	1.5029e-41	0.588522	0.273	0.134	5.50075e-37
RPL13A	5.71507e-136	0.580005	0.936	0.887	2.09177e-131
RPS20	4.86497e-81	0.578923	0.782	0.656	1.78063e-76
ZFP36	5.02563e-44	0.569496	0.692	0.6	1.83943e-39
PIM3	3.5233e-41	0.549127	0.3	0.161	1.28956e-36
FLNA	1.85584e-33	0.543855	0.527	0.418	6.79257e-29
PPP1R16B	1.23837e-24	0.531454	0.267	0.166	4.53255e-20
TENT5C	1.84945e-39	0.530778	0.27	0.132	6.76919e-35
EZR	1.31329e-38	0.519183	0.543	0.425	4.80676e-34
UBALD2	2.78309e-48	0.509302	0.608	0.474	1.01864e-43
LGALS1	1.14568e-17	0.508281	0.29	0.2	4.19331e-13
MYH9	4.82597e-50	0.4981	0.743	0.647	1.76635e-45
BTG2	1.1173e-39	0.489038	0.505	0.359	4.08945e-35
JUND	2.13252e-70	0.488857	0.842	0.675	7.80524e-66
PDE3B	7.16523e-31	0.481723	0.626	0.512	2.62254e-26
RBM38	2.17853e-35	0.47435	0.372	0.245	7.97363e-31
MT-ND6	7.45781e-28	0.471866	0.566	0.468	2.72963e-23
LINC01578	1.72037e-58	0.464652	0.788	0.662	6.29671e-54
ARID5A	3.38416e-29	0.460555	0.312	0.201	1.23864e-24
PIK3R1	1.11409e-22	0.460148	0.494	0.421	4.07768e-18
GADD45B	2.91702e-29	0.460005	0.506	0.404	1.06766e-24
ETS1	9.20856e-62	0.458039	0.853	0.761	3.37043e-57
AL136456.1	7.08284e-09	0.457709	0.103	0.061	0.000259239
NFKBIA	8.0066e-45	0.4572	0.759	0.657	2.9305e-40
HEBP2	1.08383e-33	0.452697	0.366	0.239	3.96692e-29
CD5	4.86142e-28	0.451565	0.54	0.452	1.77933e-23
HMGB2	7.86417e-30	0.448867	0.403	0.289	2.87837e-25
LEPROTL1	2.52882e-40	0.443606	0.699	0.612	9.25572e-36
MCL1	2.93614e-31	0.441553	0.556	0.449	1.07466e-26
ANXA2	3.97599e-23	0.438493	0.324	0.219	1.45525e-18
TGFB1	8.44241e-31	0.437177	0.562	0.469	3.09001e-26
SLC2A3	7.0994e-27	0.426232	0.535	0.422	2.59845e-22
FAM107B	9.98732e-33	0.425885	0.631	0.535	3.65546e-28
KLF3	2.61391e-21	0.419938	0.46	0.381	9.56717e-17
P2RY8	1.14828e-24	0.419024	0.529	0.447	4.20281e-20
CD44	8.05732e-37	0.41732	0.79	0.739	2.94906e-32
XBP1	5.84114e-27	0.415181	0.455	0.35	2.13792e-22
IRF1	1.92636e-25	0.408995	0.562	0.477	7.05066e-21
RORA	1.03181e-19	0.406852	0.549	0.469	3.77654e-15
EML4	7.73899e-22	0.406828	0.612	0.546	2.83255e-17
SYNE2	1.76852e-24	0.397668	0.605	0.516	6.47295e-20
HNRNPU	4.3789e-38	0.397645	0.705	0.61	1.60272e-33
HNRNPL	3.36237e-29	0.396806	0.498	0.389	1.23066e-24
S100A4	1.18708e-22	0.392218	0.774	0.713	4.34482e-18
PNRC1	2.65843e-56	0.381227	0.92	0.883	9.73012e-52
GPRIN3	2.68264e-16	0.379058	0.375	0.29	9.81871e-12
TCAF2	6.42286e-26	0.377547	0.261	0.151	2.35083e-21
GPR183	6.46209e-12	0.37293	0.437	0.382	2.36519e-07
GNAI2	9.22534e-33	0.372923	0.634	0.529	3.37657e-28
SPOCK2	1.07224e-22	0.37242	0.616	0.54	3.92449e-18
S100A10	2.00431e-17	0.372417	0.726	0.717	7.33597e-13
FOS	6.36829e-13	0.365101	0.677	0.604	2.33086e-08
CIRBP	1.99389e-40	0.364819	0.832	0.8	7.29784e-36
RASA3	3.96101e-21	0.364135	0.66	0.595	1.44977e-16
AP001011.1	1.61358e-21	0.363309	0.208	0.119	5.90586e-17
ANKRD12	3.95734e-23	0.362573	0.739	0.698	1.44842e-18
PBXIP1	3.96678e-19	0.362562	0.521	0.441	1.45188e-14
DUSP2	1.03203e-17	0.347621	0.212	0.129	3.77733e-13
STAM	4.7827e-12	0.346152	0.175	0.115	1.75052e-07
CNOT6L	4.57541e-09	0.345626	0.365	0.315	0.000167465
ARF6	1.78596e-20	0.343635	0.475	0.391	6.5368e-16
TMEM123	1.98339e-24	0.342689	0.713	0.664	7.2594e-20
CORO7	9.83037e-16	0.341108	0.415	0.334	3.59801e-11
SOD2	1.92869e-16	0.336529	0.37	0.29	7.0592e-12
ESYT2	8.40474e-12	0.335994	0.42	0.361	3.07622e-07
KLF6	1.18003e-09	0.335847	0.717	0.727	4.31902e-05
ZNF101	4.20714e-16	0.335404	0.218	0.143	1.53985e-11
CHD1	8.36539e-12	0.335322	0.408	0.344	3.06182e-07
NIBAN1	3.19529e-12	0.333923	0.203	0.138	1.16951e-07
ODC1	4.46652e-18	0.333008	0.294	0.208	1.63479e-13
NCK2	1.57213e-20	0.33234	0.48	0.391	5.75415e-16
CDC42SE2	4.1574e-21	0.328789	0.678	0.628	1.52165e-16
PER1	2.68791e-19	0.3285	0.281	0.189	9.83801e-15
JUNB	1.75685e-39	0.32577	0.89	0.804	6.43026e-35
PIM1	3.02984e-10	0.32498	0.456	0.418	1.10895e-05
MSN	8.7026e-21	0.324097	0.547	0.469	3.18524e-16
RPS2	6.01211e-60	0.321807	0.962	0.966	2.20049e-55
RICTOR	2.6173e-13	0.321344	0.355	0.282	9.57959e-09
BATF	3.57119e-12	0.32104	0.227	0.163	1.30709e-07
USP3	2.49627e-14	0.319146	0.513	0.446	9.13661e-10
SMAP2	6.22598e-16	0.319024	0.527	0.465	2.27877e-11
CAPNS1	1.65801e-18	0.318154	0.348	0.264	6.06849e-14
PSAP	1.006e-15	0.316957	0.429	0.358	3.68207e-11
DDX6	6.57305e-22	0.316754	0.555	0.468	2.4058e-17
SPTAN1	1.45173e-10	0.315305	0.482	0.441	5.31347e-06
SRGN	1.12355e-14	0.314814	0.553	0.5	4.11231e-10
LGALS3	7.62794e-14	0.312622	0.123	0.064	2.7919e-09
FMN1	2.90177e-17	0.311975	0.255	0.169	1.06208e-12
CD81	4.00042e-17	0.310397	0.37	0.287	1.46419e-12
RPS16	8.02944e-57	0.30999	0.942	0.954	2.93885e-52
RPL7	1.41109e-38	0.309305	0.896	0.885	5.16473e-34
STAT3	3.20668e-12	0.308664	0.474	0.422	1.17368e-07
CD52	2.44062e-30	0.308356	0.909	0.896	8.9329e-26
EIF5A	2.49522e-20	0.304173	0.629	0.576	9.13277e-16
S1PR1	1.00606e-13	0.303586	0.442	0.379	3.68228e-09
OGA	3.36675e-12	0.302636	0.409	0.348	1.23226e-07
PDE4D	3.6716e-07	0.301559	0.22	0.175	0.0134384
CITED2	1.51581e-08	0.300969	0.417	0.378	0.000554803
SNRK	1.20292e-12	0.300744	0.345	0.28	4.4028e-08
EEF2	1.85554e-50	0.2997	0.953	0.957	6.79148e-46
SERINC1	1.02517e-14	0.29904	0.421	0.353	3.75222e-10
SNHG3	1.26097e-15	0.297678	0.229	0.155	4.61526e-11
RUNX3	6.92042e-11	0.297323	0.288	0.231	2.53294e-06
TOB1	4.26864e-13	0.296418	0.264	0.195	1.56237e-08
RORA-AS1	5.19232e-15	0.29573	0.201	0.129	1.90044e-10
MYADM	4.13195e-10	0.293961	0.251	0.192	1.51233e-05
MYO1G	2.31709e-12	0.293166	0.29	0.221	8.48077e-08
ATP2B1	1.31267e-06	0.29166	0.34	0.303	0.0480452
TBC1D15	1.61914e-09	0.290523	0.217	0.164	5.9262e-05
ERN1	5.30926e-13	0.290221	0.226	0.157	1.94324e-08
PASK	1.10532e-13	0.289918	0.175	0.108	4.04559e-09
RNF126	5.19225e-14	0.289316	0.362	0.297	1.90042e-09
SF1	7.47954e-23	0.28837	0.782	0.744	2.73759e-18
PIK3R5	6.52681e-12	0.287809	0.364	0.292	2.38888e-07
YWHAZ	4.72116e-29	0.287658	0.815	0.781	1.72799e-24
PRKX	2.25595e-13	0.287598	0.223	0.155	8.25701e-09
ZEB1	1.17039e-11	0.284607	0.374	0.307	4.28374e-07
HERC1	6.74414e-11	0.284272	0.443	0.387	2.46842e-06
CTSW	4.16446e-13	0.282529	0.161	0.1	1.52423e-08
TRBV20-1	0.0490826	0.281982	0.114	0.1	1
ITGB1	3.15686e-08	0.281832	0.455	0.402	0.00115544
SUN2	3.31193e-14	0.281025	0.561	0.513	1.2122e-09
RPS6KA3	3.39528e-10	0.280848	0.351	0.293	1.2427e-05
LSP1	7.89186e-17	0.280179	0.744	0.724	2.8885e-12
PABPN1	2.56394e-16	0.279359	0.436	0.361	9.38428e-12
CBLB	5.12588e-06	0.279291	0.35	0.317	0.187612
TLE5	2.40991e-28	0.279163	0.905	0.894	8.82052e-24
EMB	2.35073e-14	0.278828	0.426	0.348	8.6039e-10
LRRC8C	2.1063e-09	0.278356	0.323	0.268	7.70927e-05
PIK3IP1	2.18582e-15	0.277868	0.633	0.58	8.00032e-11
PCNX1	2.10238e-08	0.276036	0.432	0.386	0.000769491
RABGAP1L	2.77436e-11	0.274988	0.47	0.416	1.01544e-06
TAB2	3.48895e-14	0.274497	0.439	0.367	1.27699e-09
RNF125	6.34828e-10	0.274357	0.353	0.302	2.32353e-05
CASK	1.02091e-09	0.273526	0.333	0.272	3.73663e-05
DAZAP2	1.52779e-19	0.273259	0.738	0.714	5.59187e-15
PTPRJ	5.1459e-05	0.273198	0.193	0.161	1
CYTH1	1.58168e-14	0.273038	0.633	0.58	5.78911e-10
LDHA	3.73562e-12	0.272259	0.552	0.515	1.36727e-07
CBX4	1.64325e-11	0.272028	0.218	0.159	6.01445e-07
KDM6A	1.59421e-09	0.270551	0.258	0.2	5.83498e-05
CALM2	6.99969e-16	0.270198	0.612	0.557	2.56195e-11
DDIT4	6.96086e-12	0.269992	0.295	0.225	2.54774e-07
ADAR	2.31833e-10	0.269965	0.435	0.382	8.48532e-06
CASP8	3.86487e-09	0.269942	0.398	0.346	0.000141458
WHAMM	4.71184e-14	0.269773	0.353	0.279	1.72458e-09
SSBP4	7.54373e-12	0.269659	0.297	0.235	2.76108e-07
SFXN1	2.21717e-09	0.268377	0.319	0.267	8.11506e-05
DENND6A	1.24043e-13	0.26704	0.227	0.157	4.54011e-09
ATF7IP2	1.41922e-10	0.266845	0.319	0.255	5.19449e-06
EIF3A	5.22887e-10	0.26542	0.45	0.407	1.91382e-05
MYC	9.49846e-10	0.263872	0.446	0.393	3.47653e-05
UBC	8.21132e-30	0.262978	0.919	0.904	3.00543e-25
COPA	2.81114e-12	0.262335	0.245	0.177	1.02891e-07
NR1D1	2.11128e-14	0.26142	0.134	0.073	7.72751e-10
BIRC3	2.00886e-10	0.261367	0.399	0.34	7.35264e-06
TRAM1	5.53316e-10	0.261075	0.438	0.4	2.02519e-05
FAAH2	1.07689e-06	0.259447	0.254	0.21	0.0394152
NCL	4.16091e-16	0.258986	0.732	0.699	1.52294e-11
TMED10	1.17689e-11	0.258953	0.354	0.295	4.30752e-07
SMARCC1	4.79643e-09	0.258804	0.349	0.297	0.000175554
RELB	1.41443e-10	0.256685	0.201	0.14	5.17695e-06
HIST1H1C	2.85767e-08	0.255626	0.276	0.225	0.00104593
BNIP2	5.41079e-11	0.255548	0.355	0.296	1.9804e-06
LCP1	1.33038e-09	0.254887	0.616	0.596	4.86932e-05
PAG1	8.72517e-06	0.253252	0.477	0.451	0.31935
HNRNPUL1	3.99712e-09	0.252605	0.422	0.375	0.000146299
LMNA	1.92592e-10	0.25193	0.121	0.071	7.04908e-06
ANXA1	0.000352148	0.251699	0.644	0.661	1
FOXO1	1.98124e-09	0.25133	0.451	0.404	7.25155e-05
BRD4	1.38451e-08	0.250493	0.371	0.325	0.000506743
CTLA4	2.05606e-07	0.249698	0.115	0.076	0.0075254
CDV3	1.13019e-09	0.249563	0.397	0.342	4.13661e-05
TAGLN2	2.06918e-13	0.249134	0.763	0.743	7.57341e-09
AC004448.2	1.50878e-17	0.248809	0.114	0.051	5.5223e-13
DENND4A	2.90343e-07	0.248493	0.35	0.306	0.0106269
PDIA3	4.25436e-10	0.248247	0.54	0.506	1.55714e-05
HERPUD1	8.08995e-11	0.247143	0.238	0.177	2.961e-06
ZNF639	5.58432e-11	0.247015	0.214	0.156	2.04392e-06
MHENCR	1.28908e-07	0.245537	0.199	0.154	0.00471815
FAM118A	1.90377e-08	0.243635	0.158	0.112	0.000696797
ZNF267	1.57041e-11	0.243163	0.17	0.112	5.74787e-07
PCGF5	4.53606e-07	0.242816	0.342	0.3	0.0166024
GAS5	1.58282e-15	0.242765	0.764	0.719	5.7933e-11
SRRM2	5.67891e-17	0.242006	0.704	0.644	2.07854e-12
CRIP2	1.27258e-05	0.241955	0.289	0.251	0.465779
ZFP36L1	3.18587e-06	0.241907	0.598	0.6	0.116606
PHACTR2	3.67882e-06	0.24135	0.313	0.271	0.134648
CRIP1	7.02364e-08	0.240933	0.792	0.799	0.00257072
HIST1H1D	8.97977e-08	0.240819	0.284	0.235	0.00328668
ADD1	3.73881e-10	0.240661	0.325	0.269	1.36844e-05
MAP3K5	8.52832e-06	0.240439	0.243	0.204	0.312145
ARF1	2.32195e-12	0.239641	0.563	0.532	8.49856e-08
DYRK2	7.80722e-09	0.238731	0.238	0.188	0.000285752
KMT2E	1.6006e-08	0.238325	0.588	0.566	0.000585835
GNB1	1.22451e-11	0.238026	0.419	0.357	4.48183e-07
UBE2B	7.7767e-08	0.237966	0.433	0.402	0.00284635
USP3-AS1	7.14941e-11	0.2376	0.164	0.109	2.61675e-06
SEPTIN9	2.40719e-16	0.236659	0.749	0.72	8.81055e-12
EAPP	1.42634e-08	0.236572	0.339	0.293	0.000522056
TMEM238	5.10924e-09	0.236136	0.287	0.238	0.000187003
MGAT4A	1.34319e-08	0.235653	0.565	0.54	0.000491622
ANP32E	4.53144e-09	0.235535	0.282	0.231	0.000165855
PPP3R1	0.000322366	0.234321	0.234	0.207	1
CDR2	5.55342e-10	0.234282	0.288	0.231	2.03261e-05
FMNL1	2.03684e-06	0.233973	0.341	0.306	0.0745505
HNRNPM	4.52811e-12	0.23364	0.465	0.406	1.65733e-07
EPS15	2.11871e-06	0.23359	0.285	0.244	0.0775471
SAMSN1	2.76571e-06	0.233042	0.26	0.22	0.101228
TCP11L2	2.35999e-09	0.232854	0.271	0.214	8.63781e-05
PCIF1	1.95704e-10	0.23245	0.228	0.17	7.16296e-06
ARHGEF1	7.88766e-11	0.231395	0.616	0.582	2.88696e-06
CD48	3.47178e-15	0.230858	0.709	0.66	1.27071e-10
TIMP1	2.69055e-06	0.230426	0.329	0.29	0.0984768
CAST	5.12901e-09	0.230155	0.483	0.446	0.000187727
MAPK8	7.22026e-05	0.230089	0.216	0.182	1
ACTN4	1.57352e-06	0.229552	0.189	0.147	0.0575923
SDCBP	3.36442e-09	0.227548	0.314	0.258	0.000123141
GPCPD1	3.76664e-07	0.227451	0.276	0.233	0.0137863
RB1CC1	3.4626e-07	0.227164	0.28	0.232	0.0126735
TIFA	1.11627e-12	0.226653	0.123	0.068	4.08567e-08
TNKS2	2.8233e-08	0.226138	0.313	0.262	0.00103336
HSPA5	7.4251e-09	0.225899	0.468	0.423	0.000271766
ERO1A	1.03176e-11	0.225877	0.206	0.144	3.77634e-07
IQGAP1	1.62981e-07	0.225049	0.423	0.387	0.00596528
RETREG2	8.87803e-10	0.224816	0.182	0.129	3.24945e-05
ARAP2	0.000268924	0.224117	0.195	0.164	1
IER5	1.31993e-11	0.223665	0.183	0.121	4.83107e-07
CMTM7	4.74292e-06	0.223247	0.323	0.289	0.173596
OGT	8.76793e-06	0.223029	0.369	0.334	0.320915
SF3A1	2.58014e-09	0.222877	0.376	0.324	9.44358e-05
SMDT1	1.93269e-11	0.22079	0.663	0.614	7.07384e-07
IDS	5.39786e-08	0.220785	0.353	0.306	0.00197567
XRN1	4.11223e-07	0.220392	0.39	0.349	0.0150512
SNED1	1.19891e-06	0.220271	0.105	0.07	0.0438813
B2M	4.08195e-53	0.220061	0.995	0.997	1.49404e-48
CA5B	2.24891e-06	0.219839	0.278	0.239	0.0823125
CSDE1	1.22683e-11	0.219826	0.636	0.602	4.49033e-07
TPM3	4.01997e-14	0.2195	0.751	0.73	1.47135e-09
FAM172A	0.000436259	0.218992	0.327	0.304	1
YPEL3	1.27328e-09	0.218529	0.528	0.485	4.66034e-05
SYTL3	9.43688e-06	0.218157	0.22	0.18	0.345399
CYFIP2	2.26133e-07	0.21722	0.508	0.474	0.00827671
CANX	1.62973e-07	0.217095	0.361	0.316	0.00596498
RAPGEF1	8.19715e-06	0.216798	0.236	0.198	0.300024
CD55	4.78666e-06	0.216324	0.452	0.422	0.175196
RIOK3	4.14703e-06	0.216317	0.25	0.21	0.151785
SMCHD1	2.00215e-05	0.215634	0.692	0.688	0.732808
VPS37B	3.31186e-07	0.214665	0.173	0.13	0.0121217
DDX3X	1.69301e-06	0.214441	0.404	0.372	0.0619657
VCPIP1	3.60702e-10	0.214382	0.143	0.091	1.3202e-05
SCAND1	7.18007e-10	0.214176	0.422	0.37	2.62798e-05
SFPQ	8.19419e-12	0.212487	0.601	0.549	2.99915e-07
MRPL54	3.47305e-07	0.212426	0.329	0.29	0.0127117
RHBDD2	7.63422e-07	0.211837	0.224	0.181	0.027942
ITM2B	3.03251e-20	0.211703	0.921	0.913	1.10993e-15
GNA13	7.56605e-06	0.211688	0.229	0.192	0.276925
PAN3	3.36293e-05	0.211514	0.309	0.276	1
MAP3K1	2.584e-07	0.210801	0.357	0.311	0.00945769
MPZL3	2.09635e-07	0.210548	0.19	0.145	0.00767285
PTBP1	5.02856e-08	0.210488	0.272	0.223	0.0018405
RPL37A	4.97146e-26	0.21026	0.935	0.931	1.81961e-21
PELI1	2.56211e-06	0.209537	0.24	0.195	0.0937758
BHLHE40	4.03766e-08	0.209305	0.106	0.066	0.00147782
TLN1	2.24479e-06	0.209299	0.376	0.348	0.0821616
ARRDC2	1.83996e-06	0.20922	0.199	0.159	0.0673443
CRTC3	4.12986e-05	0.209141	0.295	0.264	1
PLEC	0.000318895	0.209071	0.245	0.215	1
RCAN3	1.8164e-08	0.207909	0.597	0.558	0.000664821
FAM160B1	8.9023e-10	0.207882	0.129	0.08	3.25833e-05
LRIG1	0.000883682	0.20776	0.14	0.114	1
PRNP	1.58832e-06	0.207379	0.258	0.212	0.0581342
CLDND1	0.00243807	0.206916	0.322	0.308	1
HNRNPD	6.098e-09	0.206884	0.49	0.444	0.000223193
SP3	1.39758e-05	0.206837	0.287	0.253	0.511528
CD6	9.02949e-08	0.206808	0.565	0.542	0.00330488
RNF139	4.17218e-09	0.206641	0.208	0.154	0.000152706
SEPTIN6	1.84327e-07	0.20429	0.615	0.61	0.00674654
P4HB	8.45129e-07	0.204191	0.352	0.311	0.0309326
AL135905.2	7.50575e-11	0.20409	0.188	0.129	2.74718e-06
LRRFIP1	2.71949e-07	0.203271	0.599	0.577	0.00995359
PTP4A2	3.34833e-07	0.203268	0.543	0.515	0.0122552
SIK3	1.82269e-05	0.202611	0.359	0.321	0.667123
TIPARP	1.31531e-10	0.202548	0.117	0.068	4.81418e-06
N4BP1	7.1875e-06	0.202165	0.236	0.197	0.26307
PHTF2	3.07033e-06	0.201551	0.219	0.176	0.112377
TXNL4A	3.42043e-06	0.201525	0.341	0.31	0.125191
RBM3	2.03674e-10	0.201412	0.687	0.669	7.45466e-06
EIF4H	5.0828e-10	0.201363	0.446	0.397	1.86036e-05
HIVEP1	0.00019005	0.20006	0.193	0.16	1
TPP2	1.10119e-05	0.199756	0.318	0.282	0.403048
TGFBR3	1.93184e-05	0.199428	0.123	0.089	0.707074
PRRC2A	4.94896e-07	0.199102	0.27	0.224	0.0181137
PTPN1	6.39754e-07	0.199057	0.318	0.275	0.0234156
IFITM1	2.98202e-13	0.198721	0.924	0.922	1.09145e-08
MGAT5	0.00189783	0.198477	0.254	0.232	1
PPP1R15A	3.30447e-05	0.198458	0.46	0.432	1
WTAP	3.46972e-06	0.198263	0.437	0.405	0.126995
ZC3H12A	1.76582e-10	0.198218	0.113	0.065	6.46309e-06
CLEC2B	3.07292e-05	0.197849	0.373	0.348	1
SH3GLB2	3.56737e-09	0.197684	0.182	0.132	0.000130569
OSER1	1.34339e-07	0.197462	0.238	0.191	0.00491693
PMF1	6.67607e-07	0.197249	0.183	0.141	0.0244351
MAP4	4.74691e-06	0.19694	0.24	0.198	0.173742
FKBP8	2.40088e-09	0.196667	0.52	0.481	8.78744e-05
CYTIP	1.06497e-06	0.196641	0.559	0.541	0.0389788
AC079793.1	2.55213e-05	0.196467	0.306	0.273	0.934106
VIM	8.05727e-11	0.19637	0.917	0.919	2.94904e-06
HIST2H2AC	5.76384e-12	0.196252	0.113	0.062	2.10962e-07
SNX9	8.2061e-05	0.195976	0.281	0.247	1
ANKRD28	2.43178e-08	0.195958	0.158	0.11	0.000890055
RAB11A	3.87761e-06	0.195202	0.371	0.334	0.141925
ANKRD36	0.000137365	0.195156	0.243	0.214	1
JAK3	9.95812e-06	0.19511	0.336	0.303	0.364477
KLHDC2	0.000483395	0.194485	0.217	0.192	1
SAMHD1	3.63015e-08	0.194311	0.638	0.607	0.00132867
FTH1	8.59856e-18	0.193918	0.95	0.953	3.14716e-13
EXOSC6	4.01459e-08	0.193653	0.188	0.14	0.00146938
RPS11	4.84861e-15	0.193425	0.894	0.896	1.77464e-10
PTMA	3.94315e-29	0.193222	0.967	0.964	1.44323e-24
ADGRE5	6.09844e-07	0.19303	0.372	0.331	0.0223209
ARNTL	0.000165035	0.192965	0.154	0.123	1
OPTN	5.00278e-06	0.191817	0.366	0.328	0.183107
LSM14A	1.19947e-05	0.191655	0.428	0.407	0.439018
KIAA1109	0.000748871	0.190861	0.262	0.235	1
VPS13C	0.0115856	0.190715	0.426	0.424	1
HNRNPUL2	1.76302e-07	0.190466	0.268	0.221	0.00645282
FAS	8.25166e-07	0.190286	0.153	0.112	0.0302019
ZNF292	4.52064e-05	0.189807	0.414	0.389	1
ANKLE2	2.11878e-07	0.18961	0.174	0.129	0.00775496
S100A6	1.25129e-08	0.188622	0.836	0.836	0.000457986
CD69	1.12625e-08	0.187761	0.711	0.66	0.000412218
ARRDC3	3.61799e-06	0.187749	0.204	0.162	0.132422
RPS17	2.3978e-10	0.187398	0.746	0.719	8.77619e-06
IKZF1	1.37774e-10	0.187084	0.741	0.715	5.04265e-06
SUPT5H	2.14925e-07	0.187084	0.243	0.193	0.00786648
ZFR	7.18153e-05	0.186799	0.287	0.255	1
CALR	1.42071e-06	0.186548	0.546	0.516	0.0519993
R3HDM4	1.44847e-06	0.186429	0.392	0.362	0.0530156
YPEL5	7.06786e-06	0.186122	0.414	0.384	0.258691
RNF38	4.84278e-06	0.185957	0.27	0.231	0.17725
FAM153CP	6.37745e-11	0.185855	0.13	0.077	2.33421e-06
MORF4L1	2.15102e-09	0.185636	0.583	0.555	7.87294e-05
GOLGA7	0.000333902	0.185417	0.293	0.268	1
CDC73	0.00027083	0.185149	0.255	0.227	1
SEC11C	9.25926e-06	0.184751	0.259	0.222	0.338898
RAP1A	1.45885e-06	0.184531	0.478	0.447	0.0533953
EID1	3.93331e-06	0.184413	0.478	0.447	0.143963
SELENOK	0.000166968	0.183792	0.318	0.295	1
ZDHHC20	0.000669159	0.183603	0.224	0.198	1
PNISR	5.04684e-07	0.18347	0.623	0.605	0.018472
AC016831.7	0.00223007	0.183462	0.136	0.112	1
EIF2S3	7.15843e-07	0.182933	0.504	0.478	0.0262006
SGTB	0.000361692	0.18232	0.245	0.218	1
CYLD	9.10392e-07	0.18212	0.534	0.501	0.0333213
FDFT1	1.8832e-06	0.181954	0.326	0.284	0.0689271
GNAS	1.51912e-11	0.181791	0.757	0.696	5.56014e-07
HBP1	9.63627e-08	0.18179	0.304	0.256	0.00352697
RBM33	6.55118e-07	0.181496	0.313	0.263	0.023978
MZT2B	1.46774e-09	0.181396	0.699	0.654	5.37209e-05
HLA-C	3.81145e-18	0.18136	0.968	0.971	1.39503e-13
STK10	6.9189e-06	0.18129	0.413	0.381	0.253239
KBTBD2	1.20458e-07	0.18118	0.181	0.134	0.00440889
NDUFB9	2.22012e-06	0.180849	0.566	0.561	0.0812586
TRAF3	0.00100625	0.180528	0.176	0.149	1
PHF3	1.17738e-05	0.179399	0.461	0.435	0.430934
SUPV3L1	1.72596e-06	0.179157	0.119	0.083	0.0631717
GPHN	0.0101996	0.179074	0.204	0.185	1
RSF1	9.10779e-05	0.178852	0.389	0.367	1
TPRG1L	7.81363e-06	0.178415	0.167	0.132	0.285987
ATP5F1B	2.7467e-07	0.178336	0.523	0.496	0.0100532
G3BP2	1.35823e-07	0.178245	0.431	0.389	0.00497125
CMTM8	3.94894e-05	0.177889	0.157	0.123	1
HIVEP3	3.28406e-05	0.177781	0.173	0.136	1
ARHGDIA	1.62056e-05	0.177584	0.483	0.462	0.593141
SFSWAP	0.00240222	0.177236	0.217	0.195	1
C15orf61	6.87524e-05	0.177072	0.196	0.165	1
JAK1	2.38665e-08	0.17707	0.733	0.714	0.000873539
2025-03-02	2.77308e-08	0.176844	0.121	0.079	0.00101497
UBL3	1.63107e-05	0.176462	0.261	0.22	0.596986
ALYREF	2.73401e-05	0.176265	0.223	0.192	1
LRBA	6.02871e-06	0.176176	0.407	0.368	0.220657
KDM4C	0.000333794	0.176098	0.346	0.316	1
FUS	1.36048e-08	0.176025	0.681	0.663	0.000497949
OGDH	6.98482e-05	0.175741	0.234	0.201	1
NCOA1	0.00424233	0.175731	0.196	0.174	1
KDM7A	0.000598869	0.175568	0.179	0.151	1
BCL7C	4.28205e-05	0.175219	0.265	0.237	1
KLF12	4.96899e-05	0.175202	0.486	0.463	1
TRIM22	0.000647341	0.175113	0.39	0.37	1
ARHGDIB	4.65196e-16	0.175075	0.929	0.934	1.70266e-11
WIPF1	1.19343e-08	0.174712	0.527	0.49	0.000436806
DNM2	1.22798e-05	0.174671	0.254	0.215	0.449452
CHKB	0.0011794	0.174491	0.265	0.244	1
PPP1CC	1.65455e-05	0.173907	0.395	0.368	0.605583
CFLAR	4.84338e-05	0.173192	0.379	0.351	1
SORL1	0.00584251	0.173167	0.473	0.464	1
ABT1	1.50521e-06	0.172621	0.174	0.134	0.0550923
GOSR1	0.0390996	0.172587	0.186	0.175	1
AFF1	4.25795e-05	0.172538	0.279	0.244	1
LINC00513	5.21763e-06	0.171936	0.103	0.071	0.19097
CIR1	0.00169573	0.171926	0.246	0.224	1
ZNRF2	8.32404e-05	0.171559	0.173	0.139	1
SPCS3	1.78282e-05	0.171261	0.28	0.243	0.652529
SMAD2	6.42016e-05	0.170686	0.255	0.223	1
GORASP2	0.000119059	0.170664	0.232	0.2	1
ERH	1.59771e-06	0.170595	0.376	0.339	0.0584778
FYN	2.18569e-06	0.170568	0.586	0.559	0.0799986
ZNF394	0.000283999	0.170471	0.24	0.212	1
MATR3.1	0.000372432	0.170425	0.428	0.409	1
IRF2BP2	5.5523e-05	0.170251	0.231	0.196	1
DYRK1A	7.85594e-05	0.170217	0.286	0.252	1
STT3B	0.000189302	0.170112	0.364	0.337	1
ARID5B	0.0013011	0.170036	0.429	0.409	1
SRM	0.000178025	0.169991	0.222	0.195	1
INPP5D	0.00795904	0.169959	0.255	0.238	1
USP25	0.0010745	0.169889	0.257	0.23	1
SNRPA1	0.00041878	0.16975	0.319	0.297	1
MBD2	1.40339e-07	0.169641	0.188	0.14	0.00513655
PRRC2C	2.14456e-05	0.169473	0.663	0.665	0.784932
CEMIP2	0.000443444	0.169187	0.235	0.204	1
PCED1B-AS1	1.7747e-05	0.168834	0.822	0.846	0.649557
MINK1	0.000262258	0.167335	0.17	0.141	1
ATP6V1G1	3.59236e-07	0.167044	0.686	0.68	0.0131484
RPLP2	1.79659e-24	0.16693	0.947	0.961	6.57571e-20
ARHGEF6	0.00660769	0.166775	0.248	0.231	1
KDM3A	6.22509e-05	0.166542	0.181	0.146	1
PIAS1	0.000620685	0.166404	0.39	0.368	1
LSR	0.000123761	0.166377	0.163	0.133	1
CCDC91	0.0190377	0.165747	0.36	0.353	1
VPS13A	0.0076667	0.165043	0.213	0.195	1
PDCD4	0.00123323	0.165025	0.491	0.484	1
ABCC1	0.00185298	0.165024	0.231	0.206	1
HNRNPC	2.32831e-06	0.164715	0.647	0.639	0.0852183
VAMP2	1.34046e-07	0.164041	0.676	0.672	0.00490623
SRSF9	0.000122626	0.163796	0.372	0.352	1
NUDT3	5.51448e-05	0.163583	0.161	0.129	1
APP	0.000184745	0.16355	0.171	0.14	1
OPA1	9.15389e-05	0.162947	0.18	0.146	1
RC3H2	0.000120333	0.162521	0.187	0.155	1
CIZ1	2.76339e-06	0.162483	0.136	0.1	0.101143
MAP7D1	0.00025713	0.161779	0.251	0.224	1
USP15	1.13444e-05	0.161564	0.575	0.56	0.415217
BAZ2A	0.000340437	0.161411	0.254	0.224	1
CREBRF	1.29466e-05	0.161327	0.28	0.241	0.473858
PTBP3	0.000132681	0.161189	0.332	0.3	1
LRPPRC	0.00053865	0.160945	0.217	0.188	1
CWC15	0.000424426	0.16091	0.289	0.263	1
MCM9	1.68357e-05	0.160583	0.152	0.117	0.616205
UBE2I	0.000637734	0.160471	0.37	0.354	1
EFR3A	0.0104423	0.159843	0.221	0.203	1
EFHD2	2.59345e-05	0.159704	0.187	0.152	0.949228
VPS13B	0.00157035	0.159638	0.317	0.292	1
IQGAP2	0.00155861	0.159202	0.407	0.39	1
ABHD17A	3.32086e-05	0.159127	0.393	0.365	1
MFSD14A	3.03883e-05	0.159121	0.239	0.202	1
RPN2	0.000292961	0.158799	0.362	0.338	1
MAPK1IP1L	0.000605583	0.158685	0.399	0.386	1
EIF4A1	1.33626e-05	0.158138	0.639	0.627	0.489084
TUBA1A	0.0124879	0.158106	0.52	0.527	1
TNIP1	0.00110928	0.158093	0.286	0.262	1
OS9	0.00159812	0.157912	0.241	0.217	1
RNF220	8.03802e-05	0.157899	0.218	0.187	1
NOP58	0.000278078	0.157283	0.408	0.388	1
HIF1A	0.00718078	0.157053	0.289	0.273	1
CDK13	0.000228848	0.15682	0.297	0.262	1
POLR2A	0.00117761	0.156771	0.265	0.239	1
UBE2M	7.07481e-07	0.156757	0.187	0.144	0.0258945
SBNO2	8.84673e-06	0.156627	0.129	0.094	0.323799
TXN	0.00293602	0.156514	0.295	0.275	1
PPP1R14B	5.20676e-06	0.15636	0.178	0.141	0.190573
OSBPL8	0.000287572	0.155624	0.467	0.447	1
RNF169	0.00058869	0.155543	0.156	0.13	1
STOM	0.000126269	0.154868	0.131	0.101	1
RPL23A	1.75112e-18	0.154467	0.938	0.948	6.40926e-14
PRKCB	6.39527e-07	0.154311	0.383	0.338	0.0234073
BCLAF1	0.00019476	0.154119	0.54	0.53	1
CSGALNACT2	0.000547543	0.153993	0.218	0.19	1
ZFYVE28	0.0121496	0.153799	0.118	0.101	1
PGK1	2.5164e-05	0.153627	0.579	0.574	0.921028
PRPF8	1.66749e-05	0.153552	0.38	0.342	0.610317
TADA2B	1.50646e-08	0.153503	0.104	0.062	0.000551379
API5	0.00115824	0.153081	0.215	0.191	1
HNRNPK	3.76406e-06	0.153074	0.687	0.68	0.137768
IL32	5.18364e-08	0.15295	0.906	0.894	0.00189726
AC005944.1	9.63878e-08	0.152881	0.117	0.077	0.00352789
ZNF326	0.000366836	0.152695	0.167	0.139	1
ZNF207	0.000143559	0.152579	0.386	0.362	1
SND1	0.000229654	0.152533	0.272	0.24	1
PREX1	0.000104473	0.152443	0.291	0.253	1
CEP120	0.000277994	0.151969	0.188	0.158	1
SLC3A2	2.38097e-05	0.151771	0.311	0.277	0.87146
BORCS5	0.00726387	0.150382	0.159	0.138	1
SMAD3	0.00184753	0.150181	0.163	0.137	1
HNRNPH2	0.000579871	0.150157	0.209	0.183	1
P2RY10	0.000157111	0.150084	0.174	0.141	1
FBXW7	0.00306078	0.149974	0.262	0.24	1
TGFBR2	0.0086078	0.149892	0.443	0.436	1
OTUD5	0.0034103	0.149544	0.188	0.165	1
MIR4435-2HG	0.00624192	0.149268	0.102	0.082	1
MAF	7.09039e-06	0.149024	0.111	0.077	0.259515
TOX	6.7718e-05	0.148973	0.11	0.08	1
GMFG	3.75709e-06	0.148796	0.758	0.75	0.137513
SMARCE1	0.000230633	0.148778	0.243	0.212	1
CHIC2	0.00772201	0.148423	0.26	0.244	1
SMAD4	0.000133886	0.148355	0.208	0.176	1
BRI3	0.000814631	0.148015	0.275	0.253	1
CCR6	0.00459232	0.148013	0.12	0.099	1
UTRN	0.0116161	0.148008	0.511	0.507	1
DUSP16	0.000649434	0.147884	0.194	0.165	1
OSBPL3	0.000625648	0.146907	0.127	0.1	1
SPEN	0.0163732	0.146887	0.229	0.213	1
C7orf50	0.000917172	0.146871	0.175	0.149	1
HELZ	0.0265554	0.146657	0.255	0.242	1
WDR33	0.00214663	0.146612	0.319	0.297	1
GLG1	0.000805433	0.146416	0.444	0.425	1
URI1	0.000116049	0.146182	0.396	0.375	1
PIK3CA	0.000324874	0.146063	0.22	0.188	1
PIM2	0.000801841	0.145831	0.496	0.489	1
CLIP1	0.000879873	0.145824	0.176	0.148	1
PAM	0.0307609	0.145797	0.121	0.105	1
PJA2	0.00504779	0.145634	0.278	0.257	1
ZC3H12D	0.0290411	0.145601	0.142	0.126	1
TCEA1	0.00090232	0.145514	0.446	0.43	1
CAPN2	0.00448883	0.145434	0.313	0.298	1
SERPINB1	0.00378815	0.145385	0.346	0.332	1
PDXDC1	0.00192107	0.145367	0.189	0.165	1
AKAP8L	0.00296282	0.145257	0.197	0.175	1
ATXN7L3B	0.00130323	0.145073	0.242	0.217	1
SLC44A2	0.00312403	0.145005	0.328	0.31	1
PPP2R5C	0.0231389	0.144883	0.486	0.484	1
XRCC5	0.0018691	0.144582	0.476	0.475	1
LINC-PINT	0.00209823	0.144564	0.124	0.1	1
PLP2	0.000432958	0.144543	0.511	0.496	1
DYNLT1	0.00790221	0.144291	0.29	0.275	1
ACTR2	0.00217958	0.143913	0.486	0.481	1
ESYT1	0.00576542	0.143682	0.238	0.217	1
MAN2A1	0.00642522	0.143648	0.252	0.229	1
TMX4	0.0110065	0.143616	0.237	0.22	1
BEST1	4.65804e-07	0.143476	0.103	0.067	0.0170489
UBE2K	0.0358876	0.143419	0.246	0.236	1
VOPP1	0.000690943	0.143378	0.404	0.379	1
UBA1	0.000599246	0.143317	0.175	0.148	1
SUMF1	0.00401089	0.14311	0.178	0.153	1
SARAF	2.25511e-11	0.143091	0.94	0.951	8.25391e-07
EIF3B	0.0373866	0.142959	0.207	0.198	1
GABPB1-IT1	0.000614091	0.142779	0.176	0.149	1
HNRNPDL	1.27741e-06	0.142442	0.781	0.791	0.0467544
FNIP1	0.0124582	0.142399	0.151	0.133	1
CDK17	0.0227697	0.142234	0.298	0.286	1
NUMA1	0.0128787	0.142162	0.239	0.224	1
PIK3C3	0.00950804	0.142137	0.156	0.138	1
ARL8A	1.09898e-05	0.142049	0.141	0.106	0.402239
HSP90AB1	1.14116e-05	0.142007	0.824	0.838	0.417676
HNRNPA3	0.00053104	0.141796	0.544	0.542	1
TSR3	0.000113435	0.14176	0.185	0.155	1
ZFPM1	3.70444e-05	0.141657	0.106	0.077	1
HMGN2	0.00193911	0.141574	0.623	0.625	1
HNRNPH3	0.000952144	0.141466	0.453	0.442	1
MTHFD2	0.000380935	0.141352	0.12	0.094	1
RIC1	0.00297007	0.141342	0.187	0.164	1
ADK	0.0383433	0.141299	0.352	0.343	1
CDC42	5.40377e-06	0.140837	0.706	0.722	0.197783
ZC3H7A	0.0168892	0.14081	0.221	0.203	1
FAM214A	0.000332699	0.140357	0.179	0.149	1
DCAF5	0.00639356	0.140248	0.232	0.212	1
CCDC88C	0.00367843	0.139731	0.396	0.387	1
CHST11	0.0022303	0.139728	0.3	0.276	1
KLRB1	0.00162905	0.139726	0.189	0.157	1
PDK1	0.0434297	0.139687	0.15	0.137	1
C9orf78	0.00379644	0.139108	0.466	0.463	1
NUP98	0.0136071	0.138786	0.235	0.218	1
PPIB	9.2626e-06	0.138667	0.676	0.675	0.33902
NUP214	0.0205463	0.138515	0.172	0.156	1
SNHG16	0.0108836	0.138511	0.291	0.276	1
SNRNP200	0.0031607	0.138433	0.283	0.261	1
INO80D	0.0152811	0.138343	0.184	0.165	1
KIF2A	0.00128588	0.137921	0.529	0.513	1
ITGB2-AS1	0.000380475	0.13789	0.21	0.18	1
SREBF2	0.00553245	0.137871	0.139	0.119	1
HAPLN3	0.00126855	0.13767	0.122	0.099	1
HOOK2	0.000735346	0.137563	0.26	0.232	1
USP24	0.0132691	0.137314	0.221	0.202	1
TAP2	0.0307269	0.137165	0.258	0.25	1
WDR43	0.000958184	0.136709	0.218	0.189	1
PRKCSH	0.000743816	0.136516	0.229	0.202	1
ERAP2	0.00171666	0.136457	0.215	0.186	1
NOL9	9.30816e-06	0.136282	0.138	0.102	0.340688
TM9SF3	0.0396178	0.136179	0.229	0.216	1
AP2M1	0.00156237	0.136051	0.328	0.308	1
SMARCA2	0.00715181	0.135971	0.375	0.363	1
ALMS1	0.00156716	0.135868	0.109	0.086	1
RPS6KA5	0.00579927	0.135832	0.257	0.236	1
PPP6R1	0.00120271	0.135678	0.206	0.18	1
CYTOR	0.0051391	0.135651	0.177	0.153	1
UBA52	3.62914e-12	0.135422	0.93	0.942	1.3283e-07
ATP9B	0.00461572	0.13536	0.271	0.25	1
BAIAP2L1	3.92302e-05	0.135183	0.169	0.133	1
TANK	0.0284847	0.135069	0.274	0.262	1
HSP90B1	0.00161594	0.134521	0.524	0.511	1
MYO9B	0.0195572	0.134213	0.227	0.213	1
PICALM	0.0231073	0.134165	0.228	0.212	1
PXN	0.00140305	0.134028	0.22	0.195	1
BIRC6	0.0087121	0.133874	0.377	0.367	1
PKN1	0.00171166	0.133727	0.268	0.247	1
ARL4A	0.000227566	0.133244	0.164	0.131	1
ANKHD1	0.00145851	0.133071	0.387	0.368	1
RBBP4	0.0161218	0.133044	0.313	0.304	1
SCFD1	0.0276717	0.1327	0.187	0.173	1
WDR75	0.00891649	0.132642	0.152	0.134	1
RELL1	0.0215955	0.132373	0.11	0.094	1
RAB21	0.000186358	0.132358	0.203	0.173	1
SP100	0.00787915	0.132332	0.514	0.514	1
AATF	0.0100346	0.132247	0.233	0.215	1
CD63	0.00189983	0.132229	0.19	0.167	1
C12orf75	0.0013442	0.132006	0.148	0.123	1
MMP24OS	0.0492684	0.131869	0.242	0.235	1
FLOT2	0.00178894	0.13168	0.292	0.269	1
RALGDS	0.00621722	0.131557	0.171	0.15	1
DENND11	0.00166549	0.131487	0.141	0.117	1
NORAD	0.0188829	0.131197	0.288	0.273	1
REST	0.00628041	0.131002	0.317	0.301	1
HNRNPA0	0.000268587	0.130856	0.63	0.639	1
ANXA7	0.0315709	0.130499	0.308	0.304	1
HP1BP3	0.00440094	0.130423	0.519	0.522	1
TET2	0.0131951	0.130333	0.132	0.114	1
EWSR1	0.00129676	0.130178	0.434	0.424	1
SLC4A7	0.0358338	0.130114	0.233	0.218	1
FBXO32	0.00352489	0.13008	0.129	0.107	1
RAB11FIP2	0.00626495	0.129999	0.113	0.094	1
G2E3	0.04367	0.129611	0.139	0.125	1
SUPT6H	0.0205379	0.129129	0.221	0.205	1
RPSA	2.13622e-12	0.129027	0.946	0.951	7.81877e-08
PPP1R7	0.0173709	0.129021	0.223	0.209	1
MTFP1	0.000344802	0.12901	0.115	0.088	1
DTD1	0.000684062	0.128778	0.165	0.137	1
TAF15	0.0013922	0.128757	0.388	0.366	1
NDUFV2	0.037866	0.128648	0.411	0.42	1
SEC31A	0.0189077	0.128501	0.235	0.22	1
RAB5C	0.000449803	0.128457	0.31	0.284	1
PPM1B	0.0372743	0.127866	0.248	0.238	1
MAP2K2	0.0155434	0.127759	0.298	0.285	1
CDK11A	0.0220297	0.127633	0.214	0.199	1
HGS	0.00110311	0.127507	0.129	0.106	1
ELK4	0.0217377	0.127472	0.182	0.167	1
SDF4	0.00566647	0.127091	0.269	0.25	1
USP38	0.00183408	0.127045	0.108	0.086	1
SLC35D2	0.000369465	0.126918	0.114	0.088	1
GPI	0.00163737	0.126733	0.33	0.309	1
2025-03-06	0.017372	0.126536	0.247	0.23	1
ARL6IP4	0.00107382	0.126287	0.601	0.599	1
CRTC2	0.00255334	0.126243	0.146	0.123	1
MTSS1	0.00398851	0.126214	0.106	0.087	1
GSTP1	0.00432871	0.126019	0.357	0.343	1
DOCK2	0.0227834	0.125874	0.356	0.347	1
MTA2	0.000287029	0.125852	0.157	0.126	1
MVP	0.00572421	0.125485	0.287	0.269	1
BRAF	0.0476785	0.125109	0.229	0.214	1
FAM177A1	0.00278821	0.125086	0.236	0.212	1
SLCO3A1	0.00233104	0.125078	0.226	0.2	1
ETV6	0.0280277	0.124878	0.282	0.273	1
AC010894.3	0.00211825	0.124657	0.136	0.113	1
PSMD7	0.0289016	0.124644	0.313	0.311	1
IGF2R	0.0345631	0.12452	0.218	0.204	1
LINC00342	0.0489017	0.124415	0.133	0.12	1
HCLS1	0.00242103	0.124387	0.623	0.629	1
TSN	0.0132766	0.124354	0.148	0.131	1
CTCF	0.00952179	0.124124	0.239	0.222	1
POLR3E	0.00322006	0.123768	0.104	0.084	1
CRTAP	4.80459e-05	0.123575	0.157	0.123	1
RNMT	0.00485961	0.122953	0.316	0.3	1
UBR2	0.0296965	0.122782	0.228	0.213	1
SET	0.00057325	0.122534	0.565	0.542	1
SAP18	7.60031e-05	0.122458	0.569	0.558	1
RAB18	0.00467422	0.122428	0.244	0.222	1
AGTPBP1	0.0178226	0.122376	0.238	0.219	1
KDM2A	0.00355058	0.122191	0.382	0.367	1
AC010609.1	0.0100786	0.122177	0.123	0.105	1
ANXA5	0.00402005	0.121888	0.268	0.24	1
WASHC2C	0.029638	0.121869	0.17	0.155	1
SEC61B	0.0190863	0.121729	0.409	0.411	1
XPO4	0.0138754	0.121682	0.183	0.164	1
ATP2A2	0.0394376	0.121236	0.102	0.088	1
MAPKAPK2	5.46952e-05	0.121082	0.127	0.095	1
ACADVL	0.0473724	0.120928	0.217	0.206	1
GHITM	0.0292186	0.120892	0.323	0.316	1
ATXN7	0.00314315	0.120665	0.245	0.223	1
MZT2A	0.00299353	0.120485	0.526	0.524	1
NONO	0.0107415	0.12028	0.395	0.391	1
KLHL5	0.00148508	0.120209	0.117	0.093	1
RASA2	0.0144166	0.119601	0.467	0.463	1
COPG1	0.000117222	0.11954	0.11	0.082	1
IER2	5.37133e-07	0.119479	0.69	0.666	0.0196596
CAMK1D	0.0293133	0.119473	0.25	0.235	1
SDE2	0.000276569	0.119122	0.11	0.083	1
RAB5A	0.00451882	0.119055	0.196	0.173	1
MKRN1	0.0161222	0.119006	0.268	0.255	1
EPB41	0.0126994	0.118495	0.573	0.576	1
TAX1BP1	0.0246342	0.118398	0.435	0.439	1
PLK3	0.00167237	0.118224	0.134	0.111	1
RAPGEF6	0.0101312	0.118033	0.486	0.482	1
AIMP1	0.0389941	0.117664	0.296	0.288	1
IRS2	0.00047326	0.117597	0.136	0.108	1
MRPL10	0.0174969	0.117474	0.137	0.122	1
AP3D1	0.000914735	0.11744	0.143	0.116	1
RBM15B	0.00020039	0.117198	0.159	0.128	1
ITK	0.0170498	0.116995	0.57	0.584	1
MXD4	0.021885	0.116525	0.145	0.128	1
ECE1	0.0323264	0.116461	0.179	0.164	1
TCF7	0.00184105	0.1161	0.785	0.8	1
FAM120B	0.0306358	0.115768	0.222	0.208	1
RPL27A	4.14366e-07	0.115699	0.892	0.904	0.0151662
KDM3B	0.0408459	0.115379	0.164	0.149	1
SCAF8	0.0275387	0.11537	0.214	0.198	1
EMP3	0.00201303	0.115361	0.747	0.776	1
GLUD1	0.0321144	0.115332	0.249	0.235	1
AP1G1	0.0200622	0.115281	0.158	0.14	1
MAP3K14	0.00675762	0.115267	0.137	0.117	1
YWHAH	0.0485998	0.115258	0.174	0.16	1
BIN1	0.00922358	0.115138	0.466	0.47	1
STK17B	4.40993e-05	0.114962	0.627	0.608	1
DUS1L	0.0269805	0.114668	0.248	0.237	1
YPEL2	0.0205384	0.114526	0.122	0.106	1
PTPN11	0.00673502	0.114341	0.173	0.153	1
TGIF1	0.00189229	0.113475	0.1	0.079	1
TENT2	0.0164398	0.113331	0.25	0.234	1
CWF19L1	0.0182043	0.113121	0.111	0.095	1
ENTPD4	0.0465031	0.112802	0.168	0.154	1
DPYD	1.23305e-05	0.112621	0.548	0.519	0.451308
APLP2	0.00887012	0.1125	0.106	0.087	1
PTPN18	0.0013059	0.112451	0.165	0.14	1
PCNP	0.0114801	0.112348	0.341	0.329	1
STK4	0.0128302	0.1121	0.65	0.668	1
ZBTB7A	0.0433435	0.112081	0.205	0.193	1
HACD4	0.0345053	0.111861	0.206	0.191	1
CYBA	0.00070472	0.111854	0.758	0.753	1
RFX3	0.0484555	0.111841	0.246	0.23	1
DIS3	0.0163888	0.111624	0.132	0.114	1
ARF3	0.00689447	0.111329	0.121	0.102	1
TMCC1	0.00436084	0.110872	0.145	0.123	1
TXNDC11	0.000146951	0.110724	0.142	0.11	1
PLEKHO1	0.0171257	0.110688	0.159	0.142	1
CDS2	0.00295851	0.110653	0.185	0.161	1
TSPYL1	0.00335847	0.110385	0.243	0.217	1
RAB22A	0.0171063	0.110321	0.17	0.152	1
SVIP	0.0216633	0.110275	0.243	0.229	1
SMARCC2	0.0326707	0.110213	0.235	0.221	1
TRIM52-AS1	0.00204673	0.109974	0.108	0.086	1
SKAP1	0.0342932	0.109918	0.68	0.697	1
ITGB7	0.0477055	0.109887	0.327	0.322	1
THAP11	0.0188921	0.109762	0.213	0.199	1
XRCC6	0.01091	0.109555	0.489	0.495	1
GAREM1	0.00229538	0.109383	0.137	0.113	1
THAP12	0.0226484	0.109336	0.154	0.138	1
BTBD9	7.06418e-05	0.109291	0.305	0.268	1
BZW1	0.0247274	0.109148	0.341	0.328	1
LDB1	0.0244676	0.108794	0.156	0.14	1
UST	0.00169008	0.108392	0.109	0.086	1
KAT6A	0.00940743	0.108389	0.384	0.369	1
PARP9	0.0264258	0.108375	0.128	0.112	1
SINHCAF	0.0262346	0.10814	0.226	0.209	1
TAPBP	0.0150102	0.108112	0.471	0.468	1
FTL	5.8657e-07	0.108056	0.927	0.929	0.0214691
OSBP	0.00344794	0.107855	0.166	0.143	1
NDUFB8	0.00714771	0.10782	0.501	0.508	1
CREBBP	0.0300368	0.107816	0.26	0.247	1
IKZF5	0.0368064	0.107591	0.167	0.152	1
FNBP1	0.021594	0.107482	0.513	0.517	1
AMFR	0.00180777	0.107445	0.115	0.092	1
LRP10	0.0162466	0.107404	0.271	0.256	1
ZNF507	0.0205163	0.107385	0.115	0.099	1
FOXK1	0.0111118	0.107235	0.154	0.136	1
ZNF460	0.00256905	0.106914	0.113	0.09	1
PFKFB3	0.000790566	0.106654	0.108	0.083	1
LAPTM5	0.00044015	0.105826	0.861	0.858	1
TTC7A	0.024578	0.10572	0.107	0.091	1
CCDC69	0.0153136	0.105678	0.189	0.169	1
KCNA3	0.0231562	0.105281	0.247	0.231	1
ELMO1	0.010353	0.105122	0.459	0.458	1
CRACR2A	0.00506021	0.104924	0.107	0.087	1
NME2	0.0184991	0.1048	0.664	0.689	1
RPL10A	8.76574e-09	0.104617	0.941	0.959	0.000320835
SELENOF	0.0118001	0.104309	0.413	0.408	1
SIN3A	0.00334941	0.104262	0.185	0.161	1
FKBP11	0.0214492	0.104033	0.2	0.184	1
RPL17	2.52648e-10	0.103767	0.947	0.954	9.24718e-06
EXOC8	0.0124131	0.103749	0.115	0.098	1
MYL12B	0.0175566	0.1037	0.714	0.725	1
EPHA4	0.00251543	0.103688	0.137	0.112	1
JMY	0.00719323	0.103681	0.211	0.19	1
UBB	0.00988403	0.103271	0.683	0.686	1
CLSTN1	0.0337045	0.103193	0.174	0.158	1
IL2RG	0.0412257	0.103107	0.732	0.754	1
RRN3	0.028725	0.102978	0.127	0.112	1
LTB	0.0010534	0.102567	0.934	0.946	1
QARS	0.00857372	0.102412	0.153	0.133	1
MAPK3	0.0318335	0.102042	0.113	0.099	1
IFT57	0.00811074	0.101874	0.146	0.127	1
TTC32	0.0261926	0.101835	0.122	0.106	1
HSPA9	0.0111532	0.101787	0.312	0.297	1
CD96	0.011453	0.101754	0.51	0.509	1
FP671120.4	0.000241373	0.101695	0.787	0.718	1
GTPBP6	0.0257369	0.101341	0.19	0.175	1
MADD	0.00114479	0.101299	0.112	0.087	1
ATP5MPL	0.0430933	0.101068	0.421	0.427	1
NDUFB7	0.0200164	0.100915	0.357	0.349	1
PIN1	0.0155595	0.100876	0.237	0.22	1
TPP1	0.0389498	0.100791	0.134	0.12	1
KIF22	0.0362847	0.100753	0.146	0.132	1
CFAP20	0.0123288	0.100589	0.119	0.101	1
NDRG1	0.00462041	0.100573	0.113	0.092	1
DUSP22	0.00207685	0.100181	0.1	0.078	1
CASC4	0.0186316	0.100094	0.172	0.154	1
VPS51	0.0162583	0.0997604	0.316	0.303	1
ANKRD36C	0.0487112	0.0992832	0.193	0.179	1
NCOR2	0.028837	0.0985874	0.154	0.138	1
PBX2	0.0266516	0.0985249	0.125	0.11	1
ENO1	0.0298969	0.0985231	0.564	0.574	1
AC092683.1	0.0221517	0.098317	0.135	0.119	1
TRPC4AP	0.0455731	0.0980239	0.188	0.174	1
NUDT4	0.0446261	0.0978086	0.152	0.137	1
ELMO2	0.0139243	0.0976598	0.101	0.084	1
MALAT1	0.000373894	0.0975016	1	1	1
KAT6B	0.0333754	0.0974557	0.285	0.274	1
SLC25A26	0.0115314	0.0970362	0.176	0.155	1
HCFC1	0.00149002	0.0970276	0.103	0.08	1
RPL31	1.10355e-05	0.096853	0.904	0.916	0.403911
SETD1B	0.0145163	0.0967479	0.115	0.098	1
GOLGA3	0.0160491	0.0965145	0.107	0.09	1
MTMR6	0.0200609	0.0964261	0.138	0.12	1
PYM1	0.0143074	0.0962067	0.163	0.144	1
ITGB2	0.0171322	0.096026	0.64	0.657	1
DPM1	0.0459172	0.0959952	0.114	0.101	1
ZNF622	0.0391359	0.0957949	0.14	0.126	1
RNASEH1	0.0246132	0.0957862	0.127	0.112	1
EIF4B	0.00532042	0.0955749	0.695	0.707	1
COX8A	0.0412281	0.0954034	0.509	0.519	1
ZNF644	0.033613	0.094965	0.341	0.332	1
GUK1	0.00976993	0.0947823	0.488	0.492	1
SNRPB	0.0394752	0.0944531	0.409	0.409	1
ATL3	0.00355648	0.0942827	0.118	0.096	1
GSTK1	0.00334361	0.0940282	0.778	0.786	1
DDX54	0.0200252	0.0939451	0.131	0.113	1
GTF2IRD2B	0.0134421	0.0932859	0.163	0.145	1
CGRRF1	0.0122417	0.093285	0.11	0.092	1
CPSF1	0.00541965	0.093045	0.11	0.09	1
DRG2	0.0295065	0.0923709	0.119	0.104	1
CUL4B	0.0374449	0.0919852	0.104	0.09	1
CLTC	0.044079	0.0914101	0.171	0.156	1
LINC01089	0.0325844	0.0910502	0.102	0.088	1
CD47	0.0284768	0.0904703	0.488	0.49	1
CCDC88B	0.0443358	0.0902652	0.11	0.098	1
GANAB	0.0282013	0.0901992	0.122	0.106	1
DGAT1	0.0348076	0.089557	0.104	0.09	1
GAPDH	0.00187424	0.0889719	0.876	0.874	1
LCOR	0.0117844	0.0885366	0.202	0.181	1
2025-03-08	0.0198776	0.0882097	0.116	0.098	1
FOXP1	0.00192115	0.0878125	0.802	0.808	1
UBE2Z	0.0209357	0.0877616	0.149	0.132	1
NOP53	0.000983385	0.0875744	0.841	0.861	1
TSPO	0.0408455	0.0871891	0.529	0.534	1
YRDC	0.0248741	0.0868757	0.105	0.089	1
AZIN1	0.0284237	0.0866864	0.147	0.131	1
PRKAR1A	0.0376967	0.0866637	0.209	0.195	1
RNPS1	0.0445418	0.0859789	0.39	0.384	1
ATP6V0C	0.0262798	0.0845695	0.46	0.469	1
HMGB1	0.0352049	0.0845017	0.77	0.784	1
ARHGAP1	0.0247829	0.0842966	0.141	0.124	1
BTBD11	0.0361905	0.0842014	0.114	0.098	1
SUB1	0.0246483	0.083218	0.643	0.655	1
CFL1	0.000913535	0.0826409	0.906	0.903	1
TMEM209	0.0025419	0.0819936	0.1	0.078	1
ZNF14	0.0397453	0.0817356	0.115	0.1	1
RPS9	1.00495e-07	0.0814574	0.943	0.956	0.00367822
TPT1	3.08216e-06	0.081329	0.967	0.974	0.11281
DCTN1	0.01696	0.0808304	0.141	0.122	1
SEL1L3	0.0326502	0.0807581	0.128	0.112	1
PRKCH	0.00668093	0.0806899	0.593	0.6	1
CNBP	0.0255133	0.0801033	0.799	0.82	1
CARMIL2	0.0473988	0.0800625	0.102	0.088	1
RPL36AL	0.0240961	0.0794195	0.832	0.86	1
SELPLG	3.76425e-10	0.0788925	1	1	1.37775e-05
MYO1F	0.0397178	0.07842	0.163	0.146	1
FLT3LG	0.0176939	0.0782914	0.643	0.653	1
PCNX2	0.0364572	0.0779363	0.186	0.169	1
ZMIZ1	0.00388191	0.077371	0.102	0.081	1
AKAP8	0.026909	0.0770233	0.119	0.103	1
PLEKHF2	0.00336726	0.0767423	0.12	0.097	1
ZBTB20	0.0230911	0.0737444	0.542	0.539	1
ARIH1	0.0480252	0.0724984	0.409	0.408	1
AHR	0.00160264	0.0723717	0.19	0.161	1
TMSB4X	0.00243087	0.0699355	0.967	0.972	1
PDE12	0.00458903	0.0687641	0.101	0.08	1
MEF2D	0.0408159	0.067801	0.1	0.085	1
RPL37	1.39122e-06	0.0676118	0.953	0.963	0.05092
RPL38	0.00961594	0.0651138	0.916	0.927	1
RPL21	0.00177063	0.0628986	0.929	0.941	1
RPL4	0.0121847	0.0601723	0.94	0.946	1
FXYD5	0.0186442	0.0588818	0.908	0.918	1
MIF	0.0485162	0.0581378	0.812	0.823	1
RPS4X	0.00245518	0.0565167	0.953	0.965	1
RPS3A	0.00132661	0.0555221	0.959	0.963	1
CAMK4	0.00467229	0.0524076	0.732	0.734	1
RHOH	0.0315687	0.0498821	0.652	0.659	1
RPS29	0.00868969	0.0491545	0.935	0.946	1
RPL27	0.040299	0.04516	0.921	0.933	1
RGCC	5.80512e-05	0.0381479	0.359	0.442	1
RPS14	0.0219759	0.0367683	0.957	0.964	1
MPP7	0.0254248	0.0315893	0.207	0.24	1
XKR6	0.012517	0.0287416	0.109	0.133	1
ZNF148	0.0375433	0.0276125	0.262	0.302	1
NFKBIZ	0.00435305	0.0270912	0.444	0.414	1
PTPN4	0.00977034	0.0246598	0.302	0.352	1
SPN	0.0234143	0.0226631	0.256	0.294	1
REV3L	0.0148423	0.0215558	0.174	0.207	1
GTF2E2	0.0436551	0.0208213	0.13	0.153	1
MIGA1	0.0139021	0.0194533	0.106	0.131	1
FBXW2	0.0423731	0.0193871	0.092	0.11	1
RAD51B	0.0482441	0.0170017	0.187	0.216	1
KCTD20	0.0478217	0.015228	0.116	0.136	1
TESPA1	0.0422871	0.0143582	0.401	0.451	1
ZNF91	0.0402333	0.0126648	0.173	0.201	1
USP33	0.0271486	0.0120592	0.205	0.238	1
MDN1	0.0341015	0.0113872	0.152	0.177	1
AGFG1	0.0197138	0.0101202	0.149	0.176	1
C1GALT1	0.0350916	0.00955624	0.191	0.22	1
KRAS	0.0464861	0.00925953	0.253	0.29	1
TFDP2	0.0331914	0.00895799	0.14	0.164	1
USP48	0.0280241	0.00826504	0.195	0.228	1
FRA10AC1	0.0392946	0.0080975	0.103	0.124	1
PSMD3	0.0372239	0.00805642	0.123	0.147	1
CAMKMT	0.0237715	0.00758598	0.198	0.229	1
HEXA	0.0217693	0.00757515	0.165	0.195	1
STRBP	0.0373076	0.00719645	0.082	0.1	1
DNPEP	0.018051	0.00708692	0.124	0.15	1
COPB1	0.0386533	0.00688749	0.183	0.212	1
FP236383.3	0.000377891	0.00677034	0.996	0.968	1
TMEM263	0.0166648	0.00632789	0.14	0.169	1
BBS9	0.0197541	0.0061211	0.153	0.179	1
UGP2	0.038914	0.00535864	0.228	0.262	1
DCAF8	0.0408728	0.00512126	0.162	0.188	1
NDUFA2	0.0451659	0.00431617	0.314	0.361	1
FDPS	0.0292572	0.00426942	0.149	0.175	1
SLC35E2B	0.0399179	0.00375851	0.119	0.14	1
USP8	0.0209511	0.00363467	0.145	0.172	1
DARS	0.0105341	0.00333985	0.224	0.265	1
CLEC2D	0.0039778	0.0033385	0.484	0.547	1
CUTC	0.0493552	0.00305253	0.139	0.163	1
MAP2K4	0.0126956	0.0029551	0.138	0.166	1
MRPS28	0.0211322	0.00253399	0.101	0.123	1
TIMM10B	0.0381038	0.00207675	0.099	0.119	1
ZNF141	0.0181743	0.00177511	0.09	0.111	1
TCF25	0.0335974	0.00109884	0.393	0.448	1
TERF1	0.0383885	0.000774479	0.1	0.119	1
CDC40	0.0317652	0.000691834	0.197	0.23	1
CYB5R4	0.0353676	0.000157191	0.1	0.12	1
KMT2B	0.019708	0.000121157	0.114	0.138	1
LASP1	0.0248231	0.000113287	0.122	0.145	1
NAPG	0.038693	4.78191e-05	0.087	0.104	1
