# Supplementary material for: Single‐cell transcriptomics reveal circulating skin‐homing CLA+ CTSW+ cytotoxic CD4+ T cells contribute to relapse of psoriasis
Source: Clin Transl Med. 2025 Nov 17;15(11):e70518. doi: 10.1002/ctm2.70518 (PMC12623151; doi:10.1002/ctm2.70518)
Supplement: Supplementary file 15 — Supporting Information [file CTM2-15-e70518-s008.xlsx]

## Sheet: fm_cla_relpase_0late (2)
Supplementary Table S4. Complete list of differentially expressed genes (DEGs) upregulated in the PBMCs of patients who experienced late relapse.
Gene name	p_val	avg_log2FC	pct.1	pct.2	p_val_adj
RPS26	3.0579e-66	-1.04352	0.848	0.91	1.11922e-61
MT-ATP8	8.92457e-174	-0.924755	0.912	0.966	3.26648e-169
MT-ND4L	3.26174e-174	-0.828289	0.877	0.953	1.19383e-169
RBFOX2	4.57988e-146	-0.703687	0.85	0.909	1.67628e-141
DENND2D	4.78224e-109	-0.639979	0.246	0.512	1.75035e-104
CISH	6.25348e-84	-0.619702	0.109	0.295	2.28884e-79
GIMAP1	4.53494e-102	-0.60527	0.318	0.588	1.65983e-97
PCBP2	7.28999e-41	-0.541604	0.498	0.652	2.66821e-36
MT-ND3	7.54849e-105	-0.504673	0.911	0.97	2.76282e-100
GIMAP7	1.3738e-76	-0.503051	0.705	0.837	5.02825e-72
RPS10-NUDT3	4.48273e-45	-0.487334	0.322	0.496	1.64072e-40
LINC00861	2.43733e-52	-0.486028	0.455	0.646	8.92086e-48
GIMAP4	3.17905e-55	-0.48264	0.376	0.567	1.16357e-50
OXNAD1	8.18388e-51	-0.472882	0.368	0.557	2.99538e-46
JUN	2.52093e-45	-0.450286	0.726	0.831	9.22686e-41
MT-ND4	5.00208e-78	-0.439206	0.765	0.9	1.83081e-73
BTN3A2	1.09897e-58	-0.421212	0.199	0.393	4.02232e-54
IL7R	7.74692e-45	-0.411306	0.836	0.891	2.83545e-40
LDLRAP1	4.43899e-42	-0.396527	0.266	0.436	1.62472e-37
RAC2	2.10943e-54	-0.378725	0.762	0.87	7.72071e-50
C1orf162	4.09521e-39	-0.371184	0.249	0.411	1.49889e-34
RIPOR2	4.22344e-31	-0.361046	0.717	0.827	1.54582e-26
RPS4Y1	3.49984e-54	-0.359795	0.665	0.919	1.28098e-49
SCML4	2.11743e-33	-0.359583	0.332	0.493	7.75002e-29
TRAF3IP3	2.60849e-37	-0.34325	0.607	0.751	9.54735e-33
SNHG25	3.71123e-32	-0.337223	0.164	0.288	1.35835e-27
CENPK	5.50453e-35	-0.33025	0.147	0.274	2.01471e-30
TMEM204	2.41136e-37	-0.329584	0.172	0.314	8.82583e-33
AC139720.1	2.9585e-21	-0.322561	0.139	0.234	1.08284e-16
SIT1	3.3448e-29	-0.319316	0.199	0.325	1.22423e-24
TUBA4A	6.75259e-34	-0.317705	0.305	0.463	2.47152e-29
DYNLL1	2.05218e-34	-0.315164	0.203	0.347	7.5112e-30
UBL5	2.07355e-32	-0.315035	0.544	0.695	7.58941e-28
TNFSF10	2.69393e-38	-0.314591	0.134	0.263	9.86004e-34
LBH	1.05193e-33	-0.312631	0.402	0.573	3.85017e-29
AC105402.3	2.75512e-38	-0.311936	0.094	0.208	1.0084e-33
RGS19	4.33024e-35	-0.311187	0.173	0.309	1.58491e-30
FAM13A	6.22205e-18	-0.30875	0.115	0.193	2.27733e-13
MT-ND2	6.83607e-41	-0.306985	0.789	0.893	2.50207e-36
EGLN2	2.48818e-36	-0.305168	0.17	0.307	9.107e-32
MRPL51	7.93446e-39	-0.304562	0.177	0.326	2.90409e-34
PDE7A	1.53524e-21	-0.303325	0.401	0.537	5.61912e-17
SRSF5	8.05011e-36	-0.301456	0.749	0.852	2.94642e-31
CCNI	8.7317e-26	-0.300726	0.732	0.822	3.19589e-21
LINC01550	2.77051e-27	-0.298225	0.179	0.298	1.01403e-22
NOSIP	4.95419e-24	-0.297897	0.667	0.765	1.81328e-19
MT-CO1	1.39372e-56	-0.296335	0.987	0.998	5.10115e-52
CD27	7.79136e-24	-0.289732	0.448	0.591	2.85172e-19
DDX3Y	9.21167e-19	-0.287208	0.237	0.35	3.37156e-14
WSB1	2.00802e-24	-0.285489	0.273	0.407	7.34955e-20
TNFAIP8	5.00273e-23	-0.284805	0.522	0.661	1.83105e-18
AC243960.1	3.36646e-25	-0.28402	0.328	0.468	1.23216e-20
NOP10	3.23182e-29	-0.280083	0.231	0.372	1.18288e-24
ABRACL	7.0808e-25	-0.278561	0.391	0.533	2.59164e-20
SELENOH	3.26994e-25	-0.276638	0.403	0.55	1.19683e-20
MT-ATP6	5.43385e-29	-0.274587	0.716	0.825	1.98884e-24
PDE4B	4.85518e-16	-0.274449	0.178	0.265	1.77704e-11
ARPC5	9.66531e-26	-0.273235	0.365	0.512	3.5376e-21
HSPA8	7.79103e-33	-0.268667	0.856	0.913	2.85159e-28
ST6GAL1	3.1361e-25	-0.263931	0.223	0.35	1.14784e-20
LINC00402	1.05232e-25	-0.262744	0.1	0.192	3.85161e-21
TMEM35B	3.61648e-25	-0.261185	0.16	0.27	1.32367e-20
ATP5F1E	3.30529e-36	-0.260806	0.879	0.912	1.20977e-31
ICAM2	6.71548e-26	-0.260733	0.316	0.463	2.45793e-21
RBIS	3.18328e-21	-0.258062	0.328	0.457	1.16511e-16
MBNL1	1.17623e-10	-0.257447	0.882	0.912	4.3051e-06
RUNX1	2.39458e-13	-0.254969	0.356	0.462	8.76439e-09
MT-CO2	1.39316e-24	-0.254429	0.991	0.998	5.09912e-20
OST4	6.88475e-25	-0.25433	0.713	0.798	2.51989e-20
SASH3	1.71845e-26	-0.254094	0.188	0.31	6.28969e-22
POLD4	4.07223e-20	-0.253759	0.344	0.475	1.49048e-15
SHISAL2A	1.99518e-31	-0.252529	0.103	0.21	7.30258e-27
SPOP	1.57208e-26	-0.251165	0.143	0.252	5.75396e-22
PYCR2	3.77022e-26	-0.24968	0.186	0.308	1.37994e-21
PSMA5	5.67264e-26	-0.249119	0.272	0.411	2.07624e-21
ARHGEF18	4.60865e-15	-0.245142	0.165	0.25	1.68681e-10
CD3D	4.69863e-21	-0.244322	0.752	0.828	1.71975e-16
RPL39	1.44929e-66	-0.238776	0.946	0.965	5.30454e-62
ZNF609	2.41477e-18	-0.23831	0.167	0.262	8.83831e-14
C14orf119	3.99043e-27	-0.238281	0.1	0.197	1.46054e-22
TXK	2.30101e-19	-0.237113	0.285	0.407	8.42192e-15
ANAPC16	2.00415e-19	-0.236899	0.541	0.663	7.33538e-15
IPCEF1	3.32393e-21	-0.234616	0.192	0.302	1.21659e-16
RPL41	2.05724e-41	-0.234074	0.944	0.963	7.52971e-37
TNFAIP8L2	1.49926e-38	-0.232431	0.052	0.143	5.48745e-34
MRPL52	5.51126e-24	-0.231649	0.197	0.314	2.01718e-19
OTUD6B-AS1	9.58742e-26	-0.230914	0.138	0.245	3.50909e-21
N4BP2L2	2.11183e-15	-0.230768	0.487	0.606	7.72949e-11
ADTRP	5.95506e-27	-0.229272	0.076	0.162	2.17961e-22
LFNG	5.89581e-25	-0.228606	0.134	0.238	2.15792e-20
SAT2	2.44853e-23	-0.22791	0.139	0.24	8.96188e-19
RPL5	5.19081e-39	-0.227718	0.951	0.955	1.89989e-34
AC119396.1	4.86975e-17	-0.227504	0.328	0.446	1.78238e-12
SLC40A1	3.21207e-14	-0.227477	0.093	0.154	1.17565e-09
LCLAT1	4.63053e-16	-0.227282	0.138	0.219	1.69482e-11
NDUFAF3	2.65205e-21	-0.226485	0.164	0.266	9.70678e-17
C11orf98	3.318e-24	-0.226406	0.1	0.189	1.21442e-19
BST2	1.29275e-19	-0.226319	0.219	0.33	4.7316e-15
VCP	4.79265e-16	-0.224797	0.327	0.446	1.75416e-11
IL6ST	8.61811e-17	-0.224597	0.453	0.574	3.15431e-12
LPAR6	8.75614e-20	-0.224214	0.125	0.212	3.20483e-15
CCT4	2.03823e-17	-0.22391	0.363	0.487	7.46012e-13
HAX1	1.68958e-22	-0.223216	0.226	0.35	6.18402e-18
FGFR1OP2	2.19304e-20	-0.222836	0.229	0.348	8.02674e-16
HNRNPF	2.34132e-18	-0.222522	0.473	0.602	8.56947e-14
RSRP1	1.34795e-19	-0.221888	0.548	0.677	4.93365e-15
CDK2AP2	2.29512e-22	-0.221633	0.137	0.235	8.40039e-18
PSMC6	6.71665e-23	-0.220773	0.142	0.244	2.45836e-18
COMMD6	4.41621e-21	-0.220687	0.809	0.858	1.61638e-16
CD40LG	8.14611e-21	-0.220375	0.16	0.261	2.98156e-16
TNF	4.42691e-16	-0.219153	0.071	0.131	1.62029e-11
GCSAM	5.25528e-23	-0.219021	0.08	0.158	1.92348e-18
NDFIP1	3.12666e-15	-0.218598	0.602	0.708	1.14439e-10
PSMB9	3.63491e-17	-0.218598	0.478	0.603	1.33041e-12
RGS14	3.06382e-24	-0.21685	0.183	0.301	1.12139e-19
ANXA2R	8.48535e-20	-0.216099	0.181	0.285	3.10572e-15
TSHZ2	5.10584e-10	-0.215825	0.413	0.509	1.86879e-05
UQCR10	4.40827e-20	-0.215506	0.464	0.6	1.61347e-15
HSPD1	4.57018e-19	-0.214801	0.306	0.431	1.67273e-14
RNASEK	4.50293e-18	-0.21465	0.585	0.701	1.64812e-13
CHORDC1	2.79588e-26	-0.213299	0.148	0.262	1.02332e-21
PDCD6	2.19438e-19	-0.213034	0.258	0.377	8.03164e-15
DUT	1.72461e-14	-0.212711	0.269	0.367	6.31225e-10
CHURC1	2.10843e-16	-0.211254	0.412	0.532	7.71707e-12
RBM39	2.18954e-18	-0.210413	0.703	0.781	8.01392e-14
PCED1B	3.24288e-14	-0.21019	0.417	0.522	1.18693e-09
ACTG1	3.80633e-15	-0.210055	0.886	0.922	1.39315e-10
HCP5	2.76215e-27	-0.209111	0.1	0.198	1.01098e-22
SNHG29	1.55798e-15	-0.20836	0.801	0.864	5.70235e-11
TWF2	4.58563e-19	-0.208236	0.222	0.333	1.67839e-14
THOC3	3.10755e-17	-0.207721	0.235	0.344	1.13739e-12
GPSM3	4.70558e-15	-0.205897	0.722	0.801	1.72229e-10
TMEM230	1.36623e-17	-0.20455	0.265	0.378	5.00055e-13
TBC1D10C	2.51216e-17	-0.204498	0.506	0.629	9.19476e-13
SLC38A2	1.04591e-12	-0.204348	0.294	0.389	3.82813e-08
THEMIS	3.80365e-15	-0.203072	0.349	0.46	1.39217e-10
MAML2	1.05816e-06	-0.201358	0.576	0.642	0.0387296
SATB1-AS1	3.29279e-13	-0.201226	0.12	0.19	1.20519e-08
RAB1B	1.70413e-17	-0.200237	0.19	0.289	6.2373e-13
RPL36	2.47022e-42	-0.199507	0.943	0.958	9.04126e-38
ARFRP1	1.22877e-22	-0.198873	0.107	0.197	4.49743e-18
MYLIP	1.14204e-10	-0.198075	0.296	0.386	4.17996e-06
SNHG8	3.1119e-12	-0.197566	0.537	0.632	1.13899e-07
MT-ND1	1.31555e-20	-0.197433	0.86	0.93	4.81505e-16
GABARAPL2	2.88313e-16	-0.196993	0.307	0.424	1.05525e-11
LINC00243	5.24607e-28	-0.196154	0.057	0.137	1.92011e-23
MYL12A	1.17015e-17	-0.195236	0.858	0.901	4.28288e-13
IL6R	4.01449e-16	-0.193645	0.191	0.286	1.46934e-11
ABCD2	7.79249e-17	-0.191582	0.09	0.16	2.85213e-12
SIRPG	4.29105e-16	-0.191285	0.195	0.29	1.57057e-11
VPS35	3.66363e-17	-0.190904	0.135	0.22	1.34092e-12
RSBN1L	6.08281e-18	-0.190691	0.218	0.323	2.22637e-13
UBE2L6	3.87762e-15	-0.190311	0.259	0.363	1.41925e-10
DNAJA1	4.78739e-16	-0.189235	0.35	0.468	1.75223e-11
HSPB1	2.48551e-12	-0.189217	0.394	0.498	9.09723e-08
SLA	1.38595e-19	-0.188919	0.153	0.25	5.07271e-15
SDHAF1	3.28574e-23	-0.188386	0.059	0.129	1.20261e-18
AC138123.1	1.17069e-13	-0.18799	0.652	0.738	4.28486e-09
AAK1	1.12064e-10	-0.187418	0.478	0.588	4.10164e-06
MRPS31	4.44241e-18	-0.18712	0.108	0.188	1.62597e-13
PYCARD	2.25625e-13	-0.186991	0.144	0.218	8.25809e-09
TMBIM6	1.60612e-14	-0.186917	0.547	0.659	5.87857e-10
SAMD3	3.68208e-15	-0.186791	0.139	0.22	1.34768e-10
ORMDL1	5.23724e-14	-0.186783	0.306	0.412	1.91688e-09
SRSF1	3.74573e-16	-0.186749	0.184	0.278	1.37097e-11
DANCR	3.89135e-11	-0.18656	0.211	0.29	1.42427e-06
TRBC1	7.70867e-11	-0.185523	0.276	0.359	2.82145e-06
ID3	2.06151e-26	-0.184985	0.09	0.183	7.54535e-22
CD7	6.17656e-10	-0.184735	0.61	0.7	2.26068e-05
ZNF493	8.75088e-15	-0.184344	0.095	0.161	3.20291e-10
EIF1AY	4.52505e-23	-0.183664	0.09	0.175	1.65621e-18
TAOK1	1.88823e-13	-0.18317	0.121	0.191	6.91109e-09
PTGER2	2.33175e-05	-0.183038	0.135	0.172	0.853446
GIMAP2	1.05401e-15	-0.183005	0.179	0.272	3.85779e-11
RAB29	9.42899e-18	-0.182921	0.116	0.196	3.4511e-13
TRAT1	1.86326e-15	-0.182746	0.342	0.456	6.81973e-11
CLK1	1.25178e-14	-0.182621	0.314	0.425	4.58165e-10
MRTFA	2.15008e-09	-0.182231	0.178	0.245	7.86949e-05
NDUFB3	7.30399e-16	-0.1821	0.203	0.299	2.67333e-11
AC005842.1	1.07848e-21	-0.181602	0.08	0.157	3.94734e-17
GTF2H5	1.81667e-22	-0.181448	0.096	0.182	6.64921e-18
SLC25A3	4.0014e-10	-0.181406	0.59	0.682	1.46455e-05
LINC00623	4.48454e-18	-0.179833	0.205	0.312	1.64139e-13
PPP1R2	5.37258e-12	-0.178916	0.471	0.579	1.96642e-07
DDT	4.0418e-12	-0.178854	0.252	0.341	1.47934e-07
ATP5PD	1.35207e-11	-0.178516	0.444	0.549	4.94871e-07
BTN3A1	3.06893e-16	-0.178392	0.152	0.238	1.12326e-11
AL499604.1	3.89801e-15	-0.177392	0.078	0.14	1.42671e-10
EMC6	1.46416e-14	-0.17721	0.187	0.274	5.35898e-10
CCND3	1.43132e-10	-0.177009	0.634	0.737	5.23878e-06
NDUFA7	1.8765e-14	-0.176159	0.213	0.309	6.86816e-10
RPL19	2.69457e-36	-0.175561	0.958	0.974	9.86238e-32
RPL6	2.55001e-27	-0.175141	0.951	0.956	9.33327e-23
TBRG1	3.37936e-12	-0.174742	0.261	0.351	1.23688e-07
RPS27	9.691e-47	-0.174212	0.969	0.986	3.547e-42
LIMD2	1.30512e-14	-0.173837	0.815	0.875	4.77686e-10
PRKCQ-AS1	1.97413e-12	-0.173751	0.492	0.599	7.2255e-08
RASSF7	6.30185e-18	-0.173615	0.134	0.221	2.30654e-13
RPP21	1.04267e-13	-0.173392	0.188	0.276	3.81626e-09
LSM5	1.87028e-11	-0.173339	0.267	0.357	6.8454e-07
ENY2	9.50014e-13	-0.173246	0.209	0.295	3.47714e-08
BCL2	7.26942e-06	-0.17311	0.492	0.565	0.266068
TAP1	1.17889e-11	-0.172302	0.258	0.347	4.31484e-07
IL27RA	8.05513e-16	-0.172101	0.189	0.284	2.94826e-11
GATD3B	6.94919e-20	-0.171485	0.068	0.136	2.54347e-15
SLC7A6	1.33624e-10	-0.171419	0.199	0.274	4.89077e-06
ATP5PO	2.23492e-09	-0.170363	0.568	0.657	8.18003e-05
RPL35A	9.56265e-33	-0.170187	0.94	0.953	3.50002e-28
MAP4K4	4.03741e-07	-0.169666	0.277	0.35	0.0147773
MRPL34	2.05238e-14	-0.168797	0.207	0.299	7.51193e-10
USP9Y	1.06776e-17	-0.168746	0.2	0.308	3.90811e-13
CSK	1.27225e-13	-0.168689	0.343	0.456	4.65658e-09
PCBP1	4.00608e-10	-0.168513	0.642	0.727	1.46627e-05
MTIF3	2.29564e-16	-0.168391	0.161	0.253	8.40226e-12
RPS21	2.10131e-32	-0.167908	0.958	0.969	7.691e-28
NDUFB5	1.60111e-14	-0.167715	0.155	0.238	5.86021e-10
MID1IP1	8.14675e-17	-0.167556	0.087	0.156	2.98179e-12
MRPS26	6.50181e-14	-0.167546	0.133	0.208	2.37973e-09
ATM	1.14971e-09	-0.167143	0.501	0.604	4.20805e-05
UCP2	5.13589e-08	-0.167002	0.54	0.626	0.00187979
HEIH	5.8194e-18	-0.166968	0.07	0.134	2.12996e-13
ST3GAL1	7.08361e-12	-0.166867	0.271	0.36	2.59267e-07
DNAJC19	7.76551e-14	-0.16651	0.225	0.319	2.84225e-09
SUPT3H	9.28897e-15	-0.166415	0.211	0.305	3.39986e-10
DPY30	2.59265e-16	-0.165724	0.134	0.217	9.48938e-12
UQCC2	2.84803e-17	-0.165676	0.081	0.148	1.04241e-12
TMEM71	6.83502e-13	-0.165534	0.125	0.194	2.50169e-08
ZNF706	1.8128e-12	-0.165438	0.271	0.366	6.63502e-08
PDE3A	1.44118e-17	-0.16542	0.074	0.14	5.27485e-13
SUCLG1	1.99293e-15	-0.165359	0.156	0.242	7.29432e-11
MRPS6	1.28313e-14	-0.164824	0.194	0.287	4.69637e-10
FMC1	3.61622e-18	-0.164776	0.081	0.151	1.32357e-13
LSM10	1.47225e-14	-0.164759	0.126	0.201	5.3886e-10
PSMB8	4.0722e-11	-0.164326	0.448	0.555	1.49047e-06
WASHC3	6.75831e-14	-0.16404	0.159	0.24	2.47361e-09
SAMD9L	9.30634e-17	-0.163385	0.07	0.132	3.40621e-12
RPL12	2.71157e-27	-0.162874	0.946	0.963	9.92461e-23
TRAC	8.07983e-12	-0.162853	0.265	0.36	2.9573e-07
ING4	1.94851e-14	-0.162791	0.09	0.153	7.13176e-10
ATP5PB	6.53714e-11	-0.162705	0.374	0.474	2.39266e-06
HMGN3	1.13359e-10	-0.162474	0.255	0.338	4.14906e-06
LITAF	9.59161e-11	-0.162238	0.42	0.512	3.51063e-06
SKP1	2.69597e-11	-0.161763	0.678	0.769	9.86753e-07
TIA1	8.42335e-15	-0.161276	0.148	0.23	3.08303e-10
HIKESHI	6.9575e-17	-0.160951	0.14	0.227	2.54651e-12
MAN1C1	1.08743e-11	-0.160509	0.075	0.126	3.9801e-07
TNFRSF14	1.01969e-10	-0.160503	0.379	0.478	3.73216e-06
TRA2B	4.999e-07	-0.160281	0.547	0.626	0.0182968
ZKSCAN1	5.98741e-12	-0.159647	0.129	0.196	2.19145e-07
SEM1	4.49869e-13	-0.159513	0.321	0.43	1.64657e-08
TMA7	7.82483e-15	-0.159376	0.858	0.895	2.86397e-10
MITD1	2.39554e-16	-0.159347	0.11	0.187	8.7679e-12
RRP7A	2.55991e-15	-0.159198	0.133	0.212	9.36954e-11
LSM2	3.85349e-14	-0.15908	0.149	0.228	1.41042e-09
MRPS25	6.39387e-15	-0.159041	0.093	0.159	2.34022e-10
NOG	8.87537e-18	-0.159019	0.049	0.104	3.24848e-13
CIAO2B	1.6572e-13	-0.15893	0.27	0.374	6.06552e-09
ZNRD1	2.45582e-14	-0.158823	0.153	0.235	8.98854e-10
ATG101	3.08365e-22	-0.158259	0.052	0.119	1.12865e-17
ZC3H6	2.44341e-12	-0.158128	0.134	0.202	8.94312e-08
NDUFB1	1.86091e-10	-0.157972	0.284	0.372	6.81112e-06
AK5	5.92508e-14	-0.157943	0.114	0.185	2.16864e-09
AKIRIN1	1.35958e-14	-0.157696	0.199	0.292	4.97621e-10
ATP6V0E2	2.91109e-12	-0.157622	0.229	0.319	1.06549e-07
RPL30	1.12965e-35	-0.157275	0.968	0.979	4.13465e-31
TMEM256	2.46545e-11	-0.157043	0.22	0.303	9.02379e-07
SNAPIN	8.63827e-18	-0.156898	0.077	0.144	3.16169e-13
HSBP1	4.40003e-18	-0.156814	0.091	0.165	1.61046e-13
RPS10	8.27323e-13	-0.156771	0.284	0.386	3.02809e-08
ERVK3-1	4.83799e-15	-0.156545	0.114	0.187	1.77075e-10
SNRPG	2.17141e-10	-0.156081	0.351	0.446	7.94758e-06
MRPS21	9.47766e-11	-0.155535	0.404	0.508	3.46892e-06
RPS28	2.08985e-32	-0.155399	0.954	0.971	7.64907e-28
APEX1	5.40145e-10	-0.155379	0.313	0.406	1.97698e-05
RPS23	4.11145e-31	-0.155215	0.956	0.972	1.50483e-26
TRAPPC3	2.92218e-13	-0.154983	0.161	0.242	1.06955e-08
PLPBP	4.73647e-16	-0.154667	0.089	0.158	1.73359e-11
PSMB8-AS1	2.07896e-12	-0.154583	0.216	0.303	7.60921e-08
TMEM134	3.08603e-12	-0.154538	0.118	0.183	1.12952e-07
RPS13	7.51932e-25	-0.154499	0.949	0.964	2.75215e-20
RPS7	1.4552e-29	-0.154231	0.953	0.967	5.32617e-25
PYGO2	1.83514e-17	-0.15414	0.056	0.113	6.7168e-13
SSNA1	1.55282e-12	-0.153816	0.241	0.337	5.68349e-08
ANKRD55	5.47933e-14	-0.153096	0.098	0.164	2.00549e-09
NDUFAF4	1.00622e-12	-0.1528	0.125	0.192	3.68288e-08
RPS19	4.422e-25	-0.152604	0.965	0.979	1.61849e-20
CHCHD10	4.73434e-10	-0.152572	0.269	0.356	1.73281e-05
RNF167	1.02748e-10	-0.152262	0.234	0.316	3.76069e-06
RALA	6.59795e-12	-0.151805	0.206	0.292	2.41492e-07
HMOX2	6.63205e-12	-0.151805	0.258	0.352	2.4274e-07
CCR7	4.62792e-15	-0.151753	0.533	0.656	1.69387e-10
DECR1	5.9706e-12	-0.151751	0.207	0.293	2.1853e-07
KMT2E-AS1	1.09152e-13	-0.151395	0.115	0.184	3.99506e-09
AL627171.2	2.63817e-13	-0.151317	0.084	0.144	9.65598e-09
PPID	4.79154e-16	-0.15105	0.099	0.17	1.75375e-11
HERC4	1.2377e-11	-0.151015	0.198	0.281	4.53009e-07
SMIM7	1.63169e-12	-0.150726	0.14	0.212	5.97216e-08
CARD16	6.4418e-11	-0.150527	0.23	0.314	2.35776e-06
CORO1A	6.00115e-13	-0.150034	0.844	0.896	2.19648e-08
RPS12	9.14566e-30	-0.149884	0.966	0.977	3.3474e-25
ATP5MF	2.51683e-11	-0.149827	0.386	0.492	9.21186e-07
AC245407.2	4.7218e-11	-0.149703	0.086	0.138	1.72823e-06
CRLF3	3.60614e-10	-0.149692	0.228	0.311	1.31988e-05
CNIH1	9.58499e-10	-0.149373	0.202	0.275	3.5082e-05
CDC26	1.41245e-12	-0.149311	0.157	0.234	5.1697e-08
COPS9	5.06412e-11	-0.149087	0.298	0.395	1.85352e-06
CSKMT	8.24681e-18	-0.148736	0.056	0.115	3.01842e-13
METTL5	5.16957e-13	-0.148487	0.157	0.237	1.89212e-08
LAMTOR2	1.21674e-12	-0.148232	0.139	0.212	4.45339e-08
ARPC1B	5.38166e-11	-0.148086	0.616	0.716	1.96974e-06
SEPTIN1	1.61318e-09	-0.148063	0.551	0.634	5.90439e-05
TUFM	4.4795e-10	-0.147905	0.348	0.445	1.63954e-05
ASF1A	3.63874e-12	-0.147882	0.135	0.204	1.33182e-07
CASP8AP2	8.97766e-13	-0.147576	0.148	0.223	3.28592e-08
TAF12	3.71926e-14	-0.147259	0.09	0.153	1.36129e-09
SUSD3	2.26437e-10	-0.146876	0.232	0.312	8.28782e-06
TMBIM1	5.41306e-12	-0.146756	0.175	0.252	1.98123e-07
LYSMD2	3.44642e-13	-0.146729	0.121	0.192	1.26143e-08
CYCS	1.57192e-10	-0.146264	0.291	0.38	5.75337e-06
CASP6	5.1393e-13	-0.146258	0.079	0.134	1.88104e-08
PPM1K	2.40699e-10	-0.146219	0.185	0.258	8.80981e-06
PRDX3	1.62073e-13	-0.145862	0.099	0.162	5.93205e-09
LRRC8D	1.1047e-09	-0.145739	0.097	0.149	4.04332e-05
NAA38	2.29521e-09	-0.145353	0.232	0.307	8.40069e-05
PURA	3.14666e-09	-0.145095	0.197	0.271	0.000115171
PSMA7	1.22982e-08	-0.144993	0.488	0.576	0.000450125
GIMAP6	2.74574e-14	-0.143676	0.15	0.233	1.00497e-09
C19orf25	2.46134e-14	-0.143636	0.111	0.181	9.00874e-10
EEF1B2	4.33418e-13	-0.143577	0.923	0.94	1.58635e-08
SERF2	6.33994e-11	-0.14318	0.871	0.897	2.32048e-06
GRAP2	8.0578e-12	-0.143013	0.25	0.344	2.94924e-07
ST13	9.26912e-08	-0.142466	0.501	0.588	0.00339259
BLOC1S4	8.98031e-10	-0.142296	0.195	0.267	3.28688e-05
RPA2	7.28316e-12	-0.14193	0.143	0.215	2.66571e-07
UTY	9.64544e-10	-0.141899	0.257	0.342	3.53033e-05
CLIC1	9.29295e-07	-0.141817	0.45	0.525	0.0340131
TMEM126B	2.70049e-14	-0.140606	0.091	0.155	9.88407e-10
HCST	2.21084e-08	-0.140478	0.608	0.696	0.000809189
GSTO1	4.69162e-12	-0.140344	0.137	0.205	1.71718e-07
ARHGAP25	3.97044e-08	-0.140141	0.272	0.351	0.00145322
RPL36A	4.53718e-12	-0.140093	0.929	0.942	1.66065e-07
PREB	4.22336e-14	-0.139768	0.067	0.123	1.54579e-09
LINC01138	6.89757e-08	-0.139671	0.413	0.501	0.00252458
IMP4	1.16362e-12	-0.139647	0.127	0.196	4.25896e-08
SEMA4D	1.92018e-07	-0.139619	0.357	0.437	0.00702804
TINF2	6.28564e-11	-0.139578	0.126	0.188	2.30061e-06
PA2G4	1.42515e-08	-0.139576	0.334	0.422	0.000521619
CCT5	8.55362e-11	-0.139478	0.175	0.25	3.13071e-06
LAGE3	7.94807e-12	-0.139435	0.127	0.193	2.90907e-07
TRIM69	1.27047e-12	-0.138855	0.094	0.154	4.65005e-08
RANBP2	9.05139e-07	-0.138781	0.328	0.399	0.033129
RPL7L1	2.22513e-11	-0.138767	0.139	0.208	8.1442e-07
EXOSC3	6.73441e-15	-0.138741	0.064	0.12	2.46486e-10
PDLIM2	1.89025e-10	-0.138647	0.149	0.215	6.91852e-06
LY9	2.9411e-10	-0.13854	0.224	0.304	1.07647e-05
TRBC2	1.22567e-07	-0.138505	0.497	0.578	0.00448606
ATXN10	1.96025e-11	-0.137895	0.142	0.212	7.17472e-07
CHMP4A	3.13822e-10	-0.137541	0.244	0.327	1.14862e-05
ARMC10	6.65216e-15	-0.137435	0.085	0.148	2.43476e-10
PTPN7	4.86275e-10	-0.137201	0.137	0.199	1.77982e-05
MRPS18B	8.3838e-12	-0.137157	0.147	0.218	3.06855e-07
PPP1R18	3.14095e-09	-0.137152	0.248	0.327	0.000114962
EEF1D	3.53754e-12	-0.137129	0.938	0.958	1.29478e-07
NDUFS7	6.32354e-11	-0.136553	0.27	0.361	2.31448e-06
MDFIC	1.32781e-06	-0.135721	0.318	0.385	0.0485993
STARD3NL	1.50053e-11	-0.135333	0.057	0.101	5.49209e-07
SHFL	1.60847e-10	-0.135296	0.242	0.329	5.88717e-06
HMGN4	3.2341e-10	-0.135291	0.218	0.296	1.18371e-05
ZNF302	9.25673e-15	-0.135088	0.071	0.13	3.38806e-10
SARS	1.36226e-10	-0.134981	0.194	0.27	4.98599e-06
MKKS	1.41051e-11	-0.134862	0.086	0.141	5.16259e-07
MT-ND5	2.62293e-10	-0.134845	0.826	0.872	9.6002e-06
TEX264	6.11801e-11	-0.134233	0.186	0.265	2.23925e-06
RBM7	5.47057e-10	-0.133855	0.161	0.227	2.00228e-05
GOPC	2.66431e-13	-0.133691	0.151	0.231	9.75163e-09
AC105052.4	2.29136e-08	-0.133624	0.125	0.178	0.000838659
TIMM17B	4.805e-10	-0.133315	0.131	0.192	1.75868e-05
CCDC18-AS1	4.33303e-09	-0.13329	0.256	0.339	0.000158593
NFAT5	3.55116e-10	-0.13299	0.174	0.246	1.29976e-05
PRMT1	4.26773e-10	-0.132957	0.219	0.298	1.56203e-05
MED11	1.12532e-16	-0.132935	0.051	0.106	4.11878e-12
PSMB10	3.94946e-08	-0.132888	0.367	0.454	0.00144554
APRT	1.81328e-08	-0.132754	0.653	0.737	0.000663679
VAMP8	2.47471e-08	-0.132619	0.41	0.501	0.00090577
PRKY	4.93548e-11	-0.132574	0.213	0.3	1.80644e-06
SNHG12	1.55458e-11	-0.132514	0.173	0.252	5.68992e-07
NUP42	2.47053e-14	-0.132364	0.088	0.152	9.0424e-10
TRABD2A	2.25119e-10	-0.132362	0.305	0.401	8.2396e-06
SRPRB	2.08501e-11	-0.132323	0.082	0.135	7.63135e-07
CDC42EP3	2.60753e-09	-0.13218	0.139	0.199	9.54382e-05
EMC8	5.85844e-13	-0.132164	0.062	0.112	2.14425e-08
CBX1	1.16024e-12	-0.132158	0.068	0.12	4.24661e-08
PTPN6	2.14497e-09	-0.132137	0.253	0.334	7.8508e-05
LINC02273	2.30401e-09	-0.132061	0.179	0.247	8.43291e-05
SLMAP	2.65471e-09	-0.131945	0.152	0.214	9.7165e-05
NDUFA3	6.31039e-09	-0.131729	0.375	0.471	0.000230967
GLRX	1.05442e-10	-0.131437	0.191	0.268	3.85928e-06
LAIR1	4.52009e-12	-0.131402	0.073	0.125	1.6544e-07
RPS27L	1.24511e-09	-0.131352	0.319	0.412	4.55722e-05
LAT	1.27786e-08	-0.130196	0.522	0.612	0.000467709
FBXL15	9.26665e-11	-0.130192	0.097	0.153	3.39169e-06
THEM4	5.16806e-10	-0.130014	0.271	0.358	1.89156e-05
ECH1	3.5834e-10	-0.130009	0.247	0.333	1.31156e-05
NPRL3	3.48748e-09	-0.129978	0.067	0.11	0.000127645
RPS15A	4.40669e-28	-0.129937	0.96	0.973	1.61289e-23
TIAL1	4.11745e-11	-0.129547	0.242	0.333	1.50703e-06
HSPH1	6.61682e-09	-0.129414	0.134	0.192	0.000242182
ALKBH7	1.05632e-07	-0.129306	0.346	0.43	0.00386622
RPL7A	1.39853e-17	-0.128692	0.951	0.968	5.11874e-13
COX20	4.1226e-10	-0.128369	0.139	0.203	1.50891e-05
IRF3	2.07556e-09	-0.128219	0.2	0.275	7.59675e-05
ATP10A	1.17716e-08	-0.128061	0.127	0.185	0.000430853
RBX1	8.93862e-09	-0.128038	0.326	0.414	0.000327162
DAD1	1.06007e-07	-0.128033	0.462	0.553	0.00387996
RAB10	3.62695e-08	-0.128006	0.185	0.25	0.0013275
MAF1	7.00969e-09	-0.127832	0.252	0.33	0.000256562
ZNF66	3.28167e-13	-0.127732	0.053	0.101	1.20113e-08
PIH1D1	1.44807e-09	-0.127532	0.154	0.218	5.30009e-05
KLRG1	1.14316e-07	-0.127212	0.087	0.129	0.00418407
CLNS1A	1.29141e-10	-0.127194	0.269	0.359	4.72669e-06
NAT9	1.9934e-15	-0.127101	0.052	0.105	7.29603e-11
DGKD	5.67056e-06	-0.126981	0.126	0.168	0.207548
CTSB	9.15334e-10	-0.126963	0.222	0.301	3.35021e-05
FCMR	1.30395e-07	-0.126823	0.525	0.619	0.00477259
NEU1	1.17841e-11	-0.126647	0.065	0.113	4.31308e-07
GZMM	3.52923e-08	-0.126587	0.316	0.4	0.00129173
RPL29	7.71706e-19	-0.12658	0.947	0.963	2.82452e-14
RPLP0	5.17691e-11	-0.126578	0.953	0.964	1.8948e-06
GPR171	5.72029e-13	-0.126556	0.067	0.12	2.09368e-08
MED19	5.48628e-11	-0.126535	0.065	0.112	2.00803e-06
IRF7	8.68873e-12	-0.126359	0.12	0.186	3.18016e-07
MDS2	1.2571e-12	-0.126314	0.079	0.135	4.6011e-08
NPRL2	1.61757e-13	-0.126129	0.06	0.112	5.92045e-09
COA4	4.30074e-09	-0.126114	0.102	0.151	0.000157411
SERP1	3.24509e-07	-0.12603	0.628	0.701	0.0118773
LCK	6.03723e-10	-0.1259	0.651	0.752	2.20969e-05
SEC13	7.05836e-11	-0.125896	0.173	0.25	2.58343e-06
EXOSC8	2.54455e-12	-0.125789	0.152	0.228	9.31331e-08
TRA2A	1.72783e-07	-0.125773	0.325	0.406	0.00632403
DDX58	6.29053e-09	-0.125752	0.091	0.139	0.00023024
VPS4B	8.64081e-12	-0.125677	0.204	0.29	3.16262e-07
SLC25A11	5.29575e-12	-0.125244	0.079	0.133	1.9383e-07
SNRPN	1.72922e-07	-0.125208	0.339	0.419	0.00632912
RPL34	3.74004e-25	-0.125136	0.961	0.972	1.36889e-20
HBS1L	1.11318e-05	-0.12493	0.188	0.238	0.407437
SYNRG	5.63346e-11	-0.124855	0.274	0.369	2.0619e-06
STK17A	4.14289e-08	-0.124771	0.441	0.534	0.00151634
TMEM223	1.9835e-13	-0.124716	0.07	0.126	7.25979e-09
CCS	4.93744e-10	-0.12469	0.151	0.218	1.80715e-05
CBR1	3.78003e-14	-0.124384	0.077	0.138	1.38353e-09
MGAT1	6.70417e-10	-0.124366	0.17	0.24	2.45379e-05
EPHA1-AS1	4.02408e-07	-0.124283	0.078	0.117	0.0147285
RPL32	7.69044e-22	-0.124264	0.962	0.969	2.81478e-17
COPS5	1.28296e-10	-0.123903	0.178	0.253	4.69576e-06
COA1	1.3092e-07	-0.123745	0.176	0.237	0.00479181
SH2D3C	6.2269e-14	-0.123721	0.061	0.113	2.27911e-09
YIPF4	2.99559e-12	-0.123637	0.129	0.2	1.09642e-07
RGS10	1.79474e-06	-0.123614	0.508	0.588	0.0656894
PIN4	6.71123e-11	-0.123548	0.118	0.18	2.45638e-06
NEDD8	4.90155e-08	-0.123461	0.407	0.497	0.00179402
SLC9A3R1	6.22126e-08	-0.123277	0.384	0.471	0.00227704
LSM6	4.92314e-10	-0.12298	0.199	0.276	1.80192e-05
TRIP11	2.71689e-10	-0.122609	0.164	0.233	9.9441e-06
RPL24	1.04241e-13	-0.122312	0.937	0.949	3.81532e-09
MRPS14	1.54514e-14	-0.12231	0.071	0.13	5.65537e-10
POLR2L	8.1051e-07	-0.122287	0.414	0.495	0.0296655
NLRC3	6.39924e-12	-0.122101	0.139	0.211	2.34218e-07
PPIL3	7.3669e-09	-0.121944	0.094	0.143	0.000269636
TADA3	2.80018e-09	-0.121904	0.159	0.223	0.000102489
LDHB	1.38492e-09	-0.121874	0.886	0.901	5.06894e-05
CARD8	2.02747e-08	-0.121828	0.191	0.258	0.000742073
UBL4A	3.09772e-11	-0.121775	0.076	0.127	1.1338e-06
SDR39U1	2.41095e-09	-0.12169	0.176	0.246	8.82433e-05
DHPS	1.67869e-08	-0.121668	0.179	0.243	0.000614417
BEX3	1.41203e-09	-0.121358	0.186	0.258	5.16818e-05
EPHX2	1.05472e-10	-0.121186	0.142	0.211	3.86037e-06
IMP3	3.12053e-07	-0.120616	0.309	0.387	0.0114215
MRPL20	1.45623e-09	-0.12057	0.272	0.36	5.32995e-05
ATG12	6.73673e-10	-0.120549	0.163	0.231	2.46571e-05
TRMT112	3.02366e-07	-0.120354	0.391	0.48	0.0110669
IMMP1L	5.15465e-12	-0.120136	0.07	0.121	1.88665e-07
PRKCQ	0.000240848	-0.120095	0.369	0.429	1
MLLT3	1.00863e-05	-0.120001	0.302	0.367	0.369169
RASSF1	9.15666e-09	-0.119977	0.104	0.155	0.000335143
CCDC90B	3.71137e-13	-0.119946	0.103	0.169	1.3584e-08
CDK4	3.66637e-12	-0.11985	0.097	0.158	1.34193e-07
FBLN5	1.50734e-12	-0.119782	0.059	0.108	5.51703e-08
NDUFB11	1.66177e-06	-0.119669	0.536	0.62	0.0608224
LAMTOR4	1.5818e-05	-0.119493	0.504	0.579	0.578953
NPAT	6.7055e-08	-0.119459	0.188	0.254	0.00245428
MRPL43	1.22225e-07	-0.11912	0.229	0.297	0.00447354
GGCT	1.28469e-11	-0.119087	0.06	0.107	4.7021e-07
CAMK2G	2.50356e-11	-0.119015	0.119	0.182	9.16328e-07
C12orf57	1.86915e-06	-0.118896	0.779	0.83	0.0684128
UQCRQ	4.80908e-07	-0.11886	0.344	0.431	0.0176017
AHSA1	4.63116e-10	-0.118791	0.11	0.167	1.69505e-05
BANF1	7.17958e-08	-0.118649	0.235	0.308	0.0026278
COL18A1	9.17138e-14	-0.118543	0.067	0.122	3.35682e-09
FAM110A	1.13414e-14	-0.118537	0.052	0.103	4.15107e-10
LRIF1	1.00561e-10	-0.118502	0.059	0.103	3.68063e-06
CARD11	7.19961e-07	-0.118475	0.252	0.319	0.0263513
BCL2A1	4.38266e-10	-0.11832	0.088	0.139	1.6041e-05
CEACAM21	2.05485e-11	-0.118103	0.103	0.163	7.52094e-07
TALDO1	2.80142e-08	-0.117977	0.244	0.32	0.00102535
ACTN1	2.88341e-11	-0.117804	0.161	0.234	1.05536e-06
IL10RB	1.10458e-10	-0.117798	0.095	0.15	4.04287e-06
KRCC1	1.22632e-11	-0.117712	0.118	0.184	4.48847e-07
IGFLR1	3.64501e-07	-0.117695	0.193	0.254	0.0133411
RABEPK	5.55367e-09	-0.11767	0.067	0.109	0.00020327
ZNHIT1	6.79323e-08	-0.117563	0.213	0.28	0.00248639
BET1	5.50036e-13	-0.117529	0.067	0.12	2.01319e-08
TDG	3.78295e-12	-0.11739	0.162	0.241	1.3846e-07
COA3	1.04309e-12	-0.117345	0.085	0.144	3.81782e-08
SNRPD2	3.06593e-07	-0.117341	0.774	0.818	0.0112216
TOMM5	6.77971e-08	-0.117256	0.28	0.361	0.00248144
ATF1	8.02001e-08	-0.117194	0.1	0.146	0.00293541
LINC01588	8.25959e-09	-0.117152	0.068	0.11	0.000302309
KDELR1	1.66886e-08	-0.117127	0.214	0.285	0.000610819
FAM117B	0.00288632	-0.116877	0.219	0.255	1
GIMAP8	3.38862e-10	-0.116845	0.09	0.142	1.24027e-05
AC245297.3	6.97237e-09	-0.116807	0.154	0.215	0.000255196
TAZ	8.10495e-12	-0.116709	0.137	0.208	2.96649e-07
RPS5	1.42022e-13	-0.116517	0.94	0.948	5.19815e-09
HINT1	1.26845e-06	-0.116508	0.875	0.902	0.0464266
EIF2S2	2.83375e-08	-0.116442	0.28	0.362	0.00103718
ACADM	4.22315e-13	-0.11631	0.074	0.131	1.54572e-08
THAP1	3.2306e-08	-0.116057	0.092	0.138	0.00118243
NIPAL3	2.18106e-05	-0.11587	0.164	0.21	0.798289
TMEM63A	9.94302e-08	-0.115796	0.223	0.29	0.00363925
CHCHD7	6.34798e-11	-0.115513	0.142	0.211	2.32342e-06
EMD	3.24769e-07	-0.115484	0.256	0.329	0.0118869
AC087239.1	1.63214e-11	-0.115468	0.069	0.119	5.97379e-07
TMIGD2	6.57139e-11	-0.115302	0.11	0.17	2.40519e-06
NMRK1	7.79646e-08	-0.114835	0.209	0.275	0.00285358
APBB1IP	8.57703e-07	-0.114804	0.491	0.576	0.0313928
DNAJA3	1.4332e-11	-0.114715	0.07	0.12	5.24565e-07
SVIL	4.73913e-09	-0.114628	0.171	0.237	0.000173457
FAM153A	2.43939e-10	-0.114429	0.059	0.103	8.92842e-06
MRPS36	3.76822e-10	-0.114294	0.162	0.233	1.37921e-05
MRPS34	2.19186e-08	-0.114137	0.275	0.359	0.000802243
MRPL48	3.1197e-08	-0.114048	0.093	0.139	0.00114184
PNP	2.7185e-13	-0.114018	0.096	0.161	9.94998e-09
MRPS5	6.91642e-09	-0.11391	0.169	0.234	0.000253148
ZC3H8	5.89542e-10	-0.113853	0.1	0.155	2.15778e-05
RGL4	5.17379e-09	-0.113658	0.122	0.176	0.000189366
DNAJB2	4.10228e-12	-0.11356	0.068	0.118	1.50148e-07
COX7A2L	2.5391e-07	-0.113524	0.346	0.431	0.00929336
TTC39B	3.89835e-08	-0.113496	0.111	0.162	0.00142684
ACP5	4.18696e-11	-0.113438	0.07	0.119	1.53247e-06
NIPA2	1.08648e-11	-0.113256	0.084	0.139	3.97662e-07
SAMD9	3.8968e-10	-0.113173	0.137	0.2	1.42627e-05
CHD3	1.17073e-06	-0.113101	0.327	0.402	0.04285
MOCS2	1.34322e-09	-0.113094	0.082	0.131	4.9163e-05
CSRNP1	0.00310105	-0.113035	0.15	0.177	1
PHACTR4	5.38109e-06	-0.112992	0.126	0.17	0.196953
COA6	6.96311e-11	-0.112989	0.117	0.179	2.54857e-06
TIMM8B	2.44615e-09	-0.112885	0.11	0.164	8.95314e-05
EXOSC5	9.20177e-11	-0.112817	0.081	0.134	3.36794e-06
UTP23	7.65394e-09	-0.112569	0.166	0.23	0.000280142
COX7C	2.22367e-07	-0.11251	0.871	0.894	0.00813884
LINC02256	1.06891e-10	-0.112443	0.062	0.107	3.91233e-06
TMEM165	2.09433e-08	-0.11238	0.123	0.177	0.000766546
NDUFS8	1.81921e-06	-0.112057	0.262	0.33	0.0665848
APC	2.5501e-09	-0.111977	0.102	0.155	9.33363e-05
ZNF146	6.34231e-09	-0.111961	0.125	0.181	0.000232135
BCL11B	0.00517557	-0.111873	0.642	0.695	1
C12orf76	1.84613e-09	-0.1115	0.083	0.131	6.75703e-05
IL16	2.37145e-08	-0.111461	0.382	0.469	0.000867974
GTF2A2	6.98921e-08	-0.111408	0.256	0.329	0.00255812
PMS1	1.1327e-10	-0.111284	0.085	0.138	4.1458e-06
PIGP	5.31361e-11	-0.111025	0.076	0.127	1.94484e-06
RIC3	2.81179e-08	-0.110801	0.12	0.173	0.00102914
TMEM14A	7.64226e-08	-0.110586	0.068	0.107	0.00279715
C1orf43	6.54938e-07	-0.11044	0.246	0.312	0.0239714
RNF181	2.26303e-09	-0.110434	0.211	0.289	8.28292e-05
MIEN1	6.82522e-08	-0.110141	0.166	0.227	0.0024981
RAB5IF	1.29865e-08	-0.109881	0.181	0.248	0.000475319
METTL23	5.26801e-09	-0.109829	0.192	0.264	0.000192814
BNIP3	8.5256e-09	-0.109722	0.142	0.201	0.000312045
CLPP	1.78981e-07	-0.109416	0.209	0.275	0.0065509
APIP	8.48576e-12	-0.109125	0.074	0.126	3.10587e-07
ZFAS1	1.39964e-07	-0.109086	0.714	0.782	0.00512284
AC004687.1	9.86987e-09	-0.108797	0.1	0.15	0.000361247
DDX5	7.36157e-05	-0.108703	0.945	0.945	1
TSC22D4	2.59917e-06	-0.108636	0.285	0.358	0.0951324
FAU	1.21485e-13	-0.108614	0.954	0.957	4.44647e-09
ATP5MG	1.66022e-08	-0.108527	0.825	0.868	0.000607657
EEF1A1	1.57231e-11	-0.108329	0.991	0.992	5.75481e-07
MCRS1	9.08946e-08	-0.10806	0.115	0.164	0.00332683
UXS1	5.61025e-06	-0.107915	0.163	0.211	0.205341
PPDPF	5.51768e-07	-0.107842	0.739	0.798	0.0201953
UBAC2	3.8017e-05	-0.107707	0.364	0.438	1
GPX7	4.26524e-09	-0.10763	0.065	0.107	0.000156112
C12orf65	2.15657e-06	-0.107591	0.14	0.188	0.0789327
CNPY2	3.02181e-05	-0.10756	0.231	0.286	1
SLAMF6	6.30016e-10	-0.107434	0.097	0.15	2.30592e-05
RNF34	3.12903e-07	-0.107282	0.156	0.21	0.0114525
ZHX2	0.00293602	-0.107097	0.172	0.205	1
NBDY	4.15333e-06	-0.107	0.269	0.336	0.152016
AASDHPPT	1.20421e-09	-0.10697	0.135	0.198	4.40753e-05
PCSK5	0.000601731	-0.106959	0.1	0.129	1
ATP1B3	0.000183597	-0.10693	0.124	0.16	1
NT5C	7.37236e-08	-0.106749	0.125	0.176	0.00269836
LIMS1	0.00145688	-0.106746	0.241	0.28	1
SH3YL1	1.35084e-10	-0.106608	0.199	0.28	4.94422e-06
FLI1	7.37838e-06	-0.106536	0.342	0.412	0.270056
ATP5PF	2.58675e-07	-0.106343	0.392	0.483	0.00946778
VIPR1	1.63432e-08	-0.106175	0.069	0.11	0.000598178
VPS28	6.60264e-06	-0.106128	0.413	0.491	0.241663
SDHAF3	6.46297e-08	-0.1061	0.1	0.146	0.00236551
MRPS18C	1.98134e-11	-0.106019	0.128	0.196	7.2519e-07
MTLN	1.9077e-06	-0.105995	0.175	0.227	0.0698237
HPCAL1	4.76249e-08	-0.10586	0.244	0.32	0.00174312
MFNG	4.73134e-08	-0.10577	0.316	0.401	0.00173172
HTATIP2	1.84345e-06	-0.105652	0.114	0.156	0.067472
PSMA3-AS1	6.99624e-08	-0.105483	0.141	0.195	0.00256069
TARBP1	2.36275e-09	-0.105449	0.082	0.13	8.64789e-05
TMSB10	6.63322e-11	-0.105268	0.96	0.979	2.42783e-06
ERP29	6.393e-05	-0.105136	0.615	0.685	1
DHFR	1.53014e-13	-0.105072	0.065	0.119	5.60048e-09
MYNN	1.09394e-08	-0.105072	0.077	0.12	0.000400393
SNRPD3	1.9879e-07	-0.105041	0.251	0.322	0.00727592
UQCRH	3.07626e-05	-0.104911	0.572	0.649	1
FYB1	2.60085e-06	-0.1047	0.856	0.899	0.0951937
SNAPC5	6.34351e-09	-0.104624	0.091	0.139	0.000232179
ZNF266	4.96814e-09	-0.104491	0.076	0.12	0.000181839
EMSY	2.63927e-08	-0.104467	0.093	0.14	0.000966
TFB1M	5.65477e-06	-0.104284	0.08	0.114	0.20697
EEA1	1.00341e-05	-0.104248	0.132	0.175	0.367258
SDHAF2	2.9809e-08	-0.104228	0.221	0.296	0.00109104
LIMA1	8.38002e-12	-0.10397	0.062	0.11	3.06717e-07
CHTF8	2.09514e-08	-0.103952	0.109	0.16	0.000766843
DHRSX	5.82985e-07	-0.103828	0.074	0.112	0.0213378
LRCH1	7.01918e-08	-0.103796	0.066	0.104	0.00256909
ELOVL1	4.20256e-08	-0.10377	0.108	0.157	0.00153818
PIGBOS1	1.33788e-10	-0.103756	0.068	0.115	4.89679e-06
HIGD1A	4.44197e-08	-0.103613	0.119	0.17	0.00162581
PEF1	2.23222e-08	-0.103526	0.121	0.174	0.000817013
NUP62	1.01668e-07	-0.103393	0.07	0.109	0.00372115
RPAP3	3.12417e-06	-0.103367	0.1	0.14	0.114348
ACTR3	4.38834e-08	-0.103329	0.465	0.559	0.00160618
SCOC	8.8545e-10	-0.103221	0.072	0.118	3.24084e-05
PTPRCAP	5.87919e-07	-0.103191	0.817	0.858	0.0215184
INPP4A	1.34567e-05	-0.102797	0.233	0.291	0.492527
AIF1	1.36423e-05	-0.102734	0.155	0.202	0.499322
ADA2	3.59017e-06	-0.102641	0.173	0.225	0.131404
AGGF1	1.12884e-07	-0.102565	0.144	0.199	0.00413165
NACA	1.52768e-09	-0.10228	0.941	0.95	5.59146e-05
VTA1	1.75731e-07	-0.102181	0.13	0.183	0.00643195
YDJC	5.53602e-08	-0.101942	0.132	0.186	0.00202624
ARMH1	6.91159e-05	-0.101922	0.186	0.232	1
ADORA2A	3.51296e-13	-0.101876	0.056	0.106	1.28578e-08
MRPL16	8.53427e-10	-0.10166	0.135	0.198	3.12363e-05
TRADD	6.93993e-05	-0.101646	0.309	0.37	1
HELQ	2.95161e-11	-0.101629	0.097	0.156	1.08032e-06
CCND2	1.25417e-06	-0.10154	0.255	0.32	0.0459039
STIP1	2.95769e-09	-0.101529	0.101	0.154	0.000108254
RNFT1	2.04481e-08	-0.101203	0.071	0.113	0.000748423
TC2N	1.33077e-05	-0.101095	0.48	0.557	0.487074
PRELID1	3.92328e-07	-0.101038	0.301	0.378	0.0143596
ATP6V0B	1.06623e-06	-0.101018	0.218	0.28	0.0390251
IER3IP1	4.02101e-07	-0.100509	0.15	0.204	0.0147173
PPM1M	9.72164e-08	-0.100474	0.137	0.19	0.00355822
ZNF433-AS1	1.47232e-09	-0.100373	0.088	0.138	5.38886e-05
ACAT2	6.48629e-07	-0.100079	0.114	0.16	0.0237405
ATP5MC1	4.32689e-07	-0.100042	0.213	0.279	0.0158369
RPL8	7.05299e-10	-0.100026	0.954	0.965	2.58147e-05
PNKD	3.90088e-07	-0.0998896	0.157	0.213	0.0142776
HOXB2	3.40848e-09	-0.0997666	0.097	0.149	0.000124754
TPRKB	5.80671e-08	-0.0996389	0.12	0.173	0.00212531
ACYP2	2.2971e-05	-0.0991342	0.154	0.2	0.840762
SERPINB6	7.1313e-07	-0.0990628	0.109	0.154	0.0261013
RNF157	0.000152561	-0.098993	0.118	0.153	1
TMEM243	7.22353e-06	-0.098957	0.351	0.425	0.264388
CLCN3	1.36829e-10	-0.0988865	0.07	0.118	5.00807e-06
MT1F	3.10337e-07	-0.0988396	0.067	0.102	0.0113586
DYNLT3	5.86765e-05	-0.0986449	0.135	0.174	1
TMEM116	7.60913e-10	-0.09856	0.088	0.14	2.78502e-05
TSTD1	0.000632294	-0.0984879	0.376	0.438	1
SFT2D1	5.30377e-08	-0.0984775	0.135	0.191	0.00194123
ILK	2.39536e-09	-0.0984316	0.131	0.19	8.76725e-05
FGD3	0.000358103	-0.0983258	0.336	0.391	1
OARD1	1.50202e-08	-0.0983009	0.105	0.156	0.000549755
IRF2	8.38785e-07	-0.0982541	0.171	0.228	0.0307004
DIP2B	0.0018049	-0.0982062	0.184	0.221	1
THYN1	4.20426e-07	-0.0980857	0.171	0.23	0.015388
OAZ1	2.09652e-07	-0.0980544	0.764	0.822	0.00767347
SLC66A3	2.0526e-05	-0.0979782	0.112	0.149	0.751272
HDAC2	1.77008e-08	-0.0979455	0.136	0.195	0.000647867
TRAPPC1	1.76525e-05	-0.0979242	0.398	0.475	0.6461
SLC39A10	8.74077e-07	-0.0978381	0.171	0.228	0.0319921
MAP2K6	2.27057e-08	-0.097633	0.08	0.124	0.00083105
TNFRSF1A	9.75831e-11	-0.0975837	0.057	0.1	3.57164e-06
KLHL6	1.03431e-07	-0.0975809	0.071	0.11	0.00378566
TOPORS	9.98184e-08	-0.0975318	0.108	0.157	0.00365345
KANSL1	0.000362476	-0.0974541	0.272	0.325	1
CCT2	9.57099e-08	-0.0973065	0.247	0.323	0.00350308
REXO2	1.22341e-05	-0.0969204	0.21	0.265	0.44778
MRPL32	6.47296e-07	-0.0969054	0.106	0.15	0.0236917
TMUB2	2.25893e-09	-0.0968617	0.087	0.137	8.26791e-05
SRA1	2.5025e-08	-0.0968309	0.105	0.154	0.00091594
PHB	4.73874e-07	-0.0967974	0.192	0.255	0.0173443
UBXN1	0.00105909	-0.0966861	0.562	0.624	1
RPLP1	3.40509e-10	-0.0965224	0.973	0.983	1.2463e-05
PRR14	2.14504e-09	-0.0964873	0.084	0.133	7.85107e-05
COX6A1	2.04988e-05	-0.0964491	0.624	0.703	0.750278
SPART	6.20565e-08	-0.0963709	0.073	0.113	0.00227133
CNOT4	5.23983e-07	-0.0963018	0.207	0.27	0.0191783
KMT5B	1.74306e-05	-0.0962127	0.129	0.171	0.637978
STX5	8.91948e-08	-0.0961806	0.129	0.182	0.00326462
LINC00667	1.43367e-07	-0.0961541	0.112	0.161	0.00524736
RBM5	6.62181e-06	-0.0961102	0.191	0.245	0.242365
ATP5MD	2.82771e-06	-0.0959823	0.472	0.562	0.103497
NDUFB6	6.68745e-08	-0.095825	0.211	0.284	0.00244767
HMGN1	5.5842e-05	-0.0957225	0.525	0.597	1
VAPB	3.3176e-06	-0.0957055	0.104	0.144	0.121427
C11orf1	6.78366e-09	-0.0955388	0.093	0.142	0.000248289
ATP5MC2	4.18409e-06	-0.0954926	0.831	0.86	0.153142
BRAT1	2.99782e-10	-0.0954407	0.065	0.11	1.09723e-05
PLSCR3	6.37596e-05	-0.0954374	0.389	0.46	1
CDK6	0.00962451	-0.0954092	0.217	0.249	1
SIGIRR	2.49562e-05	-0.0953737	0.354	0.425	0.91342
PABPC1	4.24239e-05	-0.0953461	0.952	0.957	1
PPP1R11	2.28759e-06	-0.0952715	0.176	0.231	0.0837281
EDEM3	1.87733e-06	-0.0952584	0.15	0.201	0.0687122
TRANK1	6.37051e-07	-0.0950782	0.138	0.189	0.0233167
ECHDC1	1.36683e-10	-0.0950638	0.121	0.184	5.00274e-06
KATNBL1	3.18988e-10	-0.0950571	0.075	0.124	1.16753e-05
MTG1	1.70593e-06	-0.0949711	0.118	0.163	0.0624386
OCIAD1	1.96815e-06	-0.0949259	0.339	0.42	0.0720362
TPD52	3.85447e-05	-0.0948806	0.102	0.137	1
PRDX1	0.000128115	-0.0948583	0.342	0.409	1
ATP6V0E1	2.80174e-05	-0.0947201	0.481	0.562	1
PRPSAP2	5.05878e-09	-0.0945851	0.103	0.155	0.000185156
PHF14	3.70457e-08	-0.0945043	0.199	0.265	0.00135591
BICRAL	0.000268371	-0.0944544	0.207	0.252	1
RPL11	6.71874e-12	-0.0943978	0.966	0.979	2.45912e-07
RPS25	8.12588e-13	-0.0943892	0.951	0.962	2.97415e-08
UBA3	7.51463e-07	-0.0943029	0.169	0.226	0.0275043
ZMYM4	9.44311e-07	-0.0942382	0.098	0.141	0.0345627
ATXN2	1.80841e-07	-0.0942059	0.098	0.143	0.00661897
HAGH	1.0133e-07	-0.0941608	0.15	0.206	0.00370879
RCSD1	0.0001429	-0.0940948	0.475	0.54	1
AP1S2	5.24668e-06	-0.094083	0.122	0.164	0.192034
KCNAB2	2.3982e-05	-0.0939336	0.196	0.247	0.877764
CALCOCO2	2.33659e-08	-0.0938732	0.186	0.254	0.000855216
TPI1	6.87033e-06	-0.0938705	0.459	0.542	0.251461
RBM6	3.21102e-06	-0.0936094	0.261	0.327	0.117527
LPIN2	1.55387e-09	-0.093565	0.224	0.303	5.68733e-05
CMC1	9.01839e-09	-0.0935564	0.096	0.146	0.000330082
TUSC2	1.05585e-07	-0.0933888	0.103	0.15	0.00386453
NSA2	0.00010386	-0.0933845	0.518	0.587	1
RHOF	6.12249e-05	-0.0932781	0.29	0.346	1
PPWD1	1.14414e-10	-0.093182	0.164	0.238	4.18766e-06
CWC22	3.2027e-08	-0.0930645	0.084	0.129	0.00117222
DCTN2	1.30525e-05	-0.0929278	0.178	0.227	0.477733
CHRM3-AS2	5.36899e-05	-0.0928246	0.16	0.204	1
AARS	4.17105e-07	-0.0927706	0.066	0.102	0.0152665
HIBADH	1.57149e-07	-0.0927257	0.084	0.126	0.00575182
ERGIC2	5.10969e-08	-0.0926842	0.159	0.22	0.0018702
SMNDC1	4.7819e-05	-0.0925781	0.172	0.22	1
APOL3	6.62642e-07	-0.0925687	0.135	0.184	0.0242534
ETFRF1	6.7578e-07	-0.0924946	0.108	0.152	0.0247342
SERINC3	6.36547e-07	-0.0924487	0.241	0.309	0.0232983
NME6	2.44241e-08	-0.092393	0.062	0.1	0.000893948
MRFAP1L1	1.64446e-07	-0.092358	0.193	0.259	0.00601889
NSMCE1	9.74924e-05	-0.092202	0.241	0.294	1
TRIM52	1.01936e-07	-0.0921625	0.072	0.112	0.00373096
SDF2	1.28192e-07	-0.0921564	0.103	0.15	0.00469197
CD3E	9.02232e-06	-0.0921337	0.904	0.921	0.330226
GALK2	5.9024e-08	-0.0920907	0.076	0.118	0.00216034
PCID2	1.32254e-08	-0.0920734	0.103	0.153	0.000484064
CACUL1	2.59944e-05	-0.0920186	0.121	0.162	0.951419
ARMCX3	4.67137e-09	-0.0918933	0.069	0.112	0.000170977
DCXR	9.25558e-06	-0.0918656	0.269	0.335	0.338763
POLR2J3	8.86692e-06	-0.0918629	0.128	0.171	0.324538
COX5A	5.73468e-05	-0.0918045	0.361	0.431	1
TMEM141	1.35541e-07	-0.091704	0.106	0.154	0.00496093
ELP5	3.4445e-07	-0.0916699	0.084	0.125	0.0126072
NCF1	8.53365e-06	-0.0916187	0.153	0.2	0.31234
TAF11	2.09262e-07	-0.0915497	0.145	0.2	0.00765919
MRPL36	1.72162e-06	-0.0915325	0.109	0.152	0.0630129
RPL22	4.89683e-08	-0.0915261	0.932	0.942	0.00179229
LSM1	4.41242e-08	-0.0914144	0.126	0.181	0.00161499
CYBC1	7.87292e-06	-0.0914013	0.186	0.241	0.288157
SIKE1	1.48108e-08	-0.0913696	0.09	0.137	0.000542089
AC253572.2	0.0134022	-0.0912433	0.102	0.122	1
CDC5L	7.65695e-07	-0.0911325	0.136	0.186	0.0280252
PPFIA1	6.08014e-07	-0.0911321	0.091	0.132	0.0222539
FNBP4	4.17205e-05	-0.0909531	0.419	0.49	1
CCDC167	2.53794e-05	-0.0909266	0.116	0.155	0.928913
UBASH3A	1.03923e-06	-0.0908063	0.167	0.224	0.0380367
NBPF26	1.54065e-05	-0.0907435	0.165	0.213	0.563894
SRP9	2.5095e-05	-0.0907228	0.412	0.484	0.918503
ARL6IP5	7.33214e-05	-0.0906769	0.624	0.703	1
KRIT1	1.99627e-07	-0.0905839	0.125	0.177	0.00730655
MRPL14	2.79636e-07	-0.0905473	0.142	0.197	0.0102349
RPL13	6.53318e-14	-0.0904054	0.974	0.984	2.39121e-09
RHOA	0.000888587	-0.0903753	0.731	0.794	1
NSF	7.17199e-07	-0.0903472	0.186	0.245	0.0262502
ECI2	5.54655e-09	-0.0902352	0.109	0.163	0.000203009
NOL4L	0.00025064	-0.0900976	0.104	0.136	1
TFPT	1.95884e-07	-0.0900361	0.068	0.106	0.00716954
CYB561D2	7.98662e-07	-0.0899716	0.112	0.157	0.0292318
PDPK1	0.000346109	-0.0899387	0.091	0.12	1
ANKRD13D	2.51022e-06	-0.0897058	0.199	0.258	0.0918765
AC073111.4	3.64976e-08	-0.0896877	0.099	0.148	0.00133585
DAXX	8.27431e-10	-0.0896249	0.122	0.182	3.02848e-05
NSL1	1.57633e-09	-0.0895845	0.119	0.177	5.76952e-05
GKAP1	1.93922e-09	-0.0894448	0.065	0.108	7.09773e-05
EIF3E	2.07095e-05	-0.0893909	0.721	0.767	0.757989
RAD50	1.06197e-07	-0.0892797	0.125	0.177	0.00388692
RTCB	3.46454e-08	-0.089179	0.123	0.177	0.00126806
TOMM6	3.99117e-06	-0.089036	0.441	0.527	0.146081
C1orf52	9.9785e-08	-0.0890098	0.149	0.206	0.00365223
WDR77	3.3741e-09	-0.0889476	0.073	0.118	0.000123495
RASA4	1.26633e-09	-0.0888578	0.059	0.101	4.63491e-05
MRPL18	4.04796e-08	-0.0887469	0.149	0.208	0.00148159
ZNF626	5.54258e-10	-0.0886396	0.061	0.104	2.02864e-05
TBCC	2.1295e-05	-0.0883892	0.189	0.242	0.779417
MT-CYB	1.2874e-06	-0.0882143	0.964	0.982	0.0471201
MRPL41	1.13707e-05	-0.0882099	0.262	0.327	0.41618
ZSWIM7	1.95846e-07	-0.0881793	0.114	0.162	0.00716817
SMIM27	7.33221e-06	-0.0881756	0.132	0.178	0.268366
GRPEL1	4.72902e-05	-0.0881603	0.161	0.206	1
COX19	5.85211e-07	-0.0881415	0.133	0.184	0.0214193
LEF1	0.0476181	-0.088102	0.719	0.766	1
PRPF38A	3.61922e-07	-0.0880371	0.118	0.167	0.0132467
VPS29	6.41979e-07	-0.0878503	0.259	0.33	0.0234971
UQCR11	0.000283415	-0.0878004	0.649	0.706	1
FAM49B	8.04292e-05	-0.0877851	0.291	0.352	1
THUMPD1	5.51219e-06	-0.0876596	0.195	0.251	0.201752
HDHD3	7.03927e-08	-0.087599	0.073	0.113	0.00257644
C19orf53	0.000211364	-0.0875382	0.475	0.544	1
MRPL57	4.31587e-06	-0.0875282	0.302	0.375	0.157965
NTPCR	3.06436e-06	-0.0875179	0.073	0.108	0.112159
VBP1	3.02086e-08	-0.0874595	0.112	0.163	0.00110567
CEP250	4.10956e-09	-0.0874488	0.077	0.122	0.000150414
CASP4	1.17554e-05	-0.0874332	0.176	0.227	0.430258
KRBOX4	7.16427e-08	-0.0874059	0.063	0.101	0.00262219
PIGL	1.28268e-06	-0.0873472	0.075	0.112	0.0469475
ANKRD10	2.62339e-06	-0.0869997	0.183	0.239	0.0960187
ACTB	0.000571501	-0.0869634	0.978	0.979	1
SSR2	0.000113753	-0.0869582	0.689	0.752	1
ZNF585A	3.56559e-08	-0.0869361	0.074	0.116	0.00130504
CASP1	3.43239e-06	-0.0869238	0.138	0.186	0.125629
TMEM159	1.05832e-07	-0.0868541	0.065	0.102	0.00387355
SRSF11	1.81391e-06	-0.0866933	0.544	0.625	0.0663908
RCN2	5.90742e-06	-0.0866693	0.162	0.213	0.216218
PGLS	4.08018e-05	-0.0866233	0.251	0.311	1
NOP16	3.40454e-06	-0.0866193	0.078	0.113	0.12461
PSMA4	4.23084e-08	-0.0865253	0.148	0.207	0.00154853
AAMP	1.55199e-07	-0.08652	0.119	0.169	0.00568044
CMC2	3.53761e-05	-0.0865014	0.152	0.196	1
ZFAND1	3.20426e-06	-0.0864156	0.142	0.19	0.117279
NSUN5	1.26591e-08	-0.0863255	0.088	0.137	0.000463334
LTA	3.4645e-07	-0.0861722	0.077	0.117	0.0126804
PRKCA	0.00298034	-0.0861082	0.439	0.501	1
RPS3	2.37881e-08	-0.0858229	0.962	0.976	0.000870667
RPAIN	8.48556e-06	-0.0857975	0.18	0.231	0.31058
PPCS	3.00775e-06	-0.0850721	0.208	0.27	0.110087
AP2S1	1.56167e-05	-0.0850316	0.216	0.273	0.571585
SRSF3	0.000129276	-0.0850107	0.532	0.605	1
POLR2F	6.74615e-06	-0.0849742	0.165	0.215	0.246916
METTL17	1.44087e-06	-0.0849532	0.132	0.181	0.0527373
PHF20L1	1.48474e-05	-0.0848457	0.174	0.225	0.543431
TIMMDC1	5.01534e-08	-0.0848073	0.086	0.131	0.00183567
MRPL27	2.15962e-08	-0.0847539	0.067	0.108	0.000790444
TARDBP	4.99759e-06	-0.0847403	0.134	0.181	0.182917
RNF187	8.80857e-07	-0.0847394	0.195	0.256	0.0322402
FBLN7	7.42943e-06	-0.0846471	0.081	0.115	0.271925
TMEM161B-AS1	1.05122e-06	-0.084445	0.079	0.117	0.0384759
IP6K2	7.23374e-07	-0.0843535	0.149	0.2	0.0264762
UTP6	1.08214e-07	-0.0843206	0.072	0.112	0.00396073
PRKAG2	0.00037738	-0.0842493	0.144	0.18	1
PLA2G12A	3.11814e-08	-0.0842405	0.063	0.101	0.00114127
BRD8	1.71515e-07	-0.0841888	0.074	0.113	0.00627763
SHARPIN	2.79246e-06	-0.0841152	0.16	0.212	0.102207
ENO2	4.43953e-06	-0.0840936	0.094	0.132	0.162491
DCAF6	2.64067e-07	-0.084071	0.093	0.137	0.00966511
CNIH4	1.68982e-06	-0.0840048	0.119	0.164	0.061849
VTI1B	1.8492e-05	-0.0839302	0.144	0.189	0.676827
IL17RA	1.28221e-06	-0.0839214	0.176	0.232	0.0469303
CIAO1	5.05025e-06	-0.0838754	0.163	0.213	0.184844
VPS36	9.68299e-08	-0.083845	0.182	0.248	0.00354407
RNF44	1.77681e-07	-0.0838212	0.178	0.239	0.00650332
MLEC	1.02572e-08	-0.083775	0.106	0.158	0.000375425
MRPL49	5.15283e-07	-0.0836319	0.088	0.129	0.0188599
COG5	3.72684e-07	-0.0833803	0.259	0.331	0.0136406
APBA2	0.000289016	-0.083304	0.182	0.228	1
TVP23B	4.33917e-08	-0.0831768	0.072	0.113	0.00158818
PRKAR1B	9.51472e-07	-0.083136	0.081	0.12	0.0348248
NMI	3.51152e-06	-0.082938	0.095	0.134	0.128525
ZNF331	0.00138327	-0.0827149	0.256	0.299	1
TMCO1	3.62009e-07	-0.0827018	0.162	0.219	0.0132499
BNIP3L	0.000232698	-0.0826209	0.229	0.279	1
NHP2	6.28646e-05	-0.0826014	0.284	0.342	1
PSMC4	8.84046e-08	-0.082483	0.146	0.204	0.0032357
PAGR1	4.10385e-06	-0.0824733	0.114	0.157	0.150205
ACTR1B	1.4606e-06	-0.0824313	0.119	0.165	0.0534596
IFRD2	2.35676e-06	-0.0824298	0.08	0.116	0.0862597
NUCB2	1.56194e-05	-0.0823938	0.23	0.29	0.571687
CCNL2	1.7408e-06	-0.082359	0.177	0.235	0.0637148
COPZ1	9.94076e-06	-0.0822948	0.16	0.209	0.363842
AC079781.5	0.000249916	-0.0822857	0.212	0.26	1
CHMP5	2.51311e-07	-0.0820928	0.131	0.184	0.00919824
ARL5A	6.16706e-07	-0.0820586	0.161	0.217	0.022572
SNX17	0.000128631	-0.0820532	0.235	0.288	1
PPP1R21	5.7189e-06	-0.0820393	0.121	0.165	0.209317
SKA2	1.49781e-08	-0.0820026	0.064	0.104	0.000548212
RER1	2.15895e-05	-0.0819819	0.216	0.272	0.790198
DNPH1	2.12581e-05	-0.0819649	0.194	0.247	0.778067
SLC50A1	3.1252e-05	-0.0819167	0.083	0.116	1
AC025164.1	5.80305e-06	-0.0816778	0.102	0.142	0.212398
SYTL1	2.15296e-05	-0.0815425	0.355	0.425	0.788006
TRAPPC5	2.74404e-05	-0.0813855	0.276	0.341	1
S100A11	0.00949482	-0.0813243	0.457	0.499	1
EIF3H	0.000812641	-0.0812977	0.718	0.774	1
PITPNA-AS1	2.68989e-06	-0.0812822	0.096	0.136	0.0984526
LARP4B	0.00361955	-0.0811787	0.157	0.189	1
SARNP	3.50951e-06	-0.0811653	0.175	0.23	0.128452
YIPF5	5.88019e-06	-0.0811513	0.113	0.155	0.215221
UBE2V2	3.57031e-06	-0.0811283	0.122	0.167	0.130677
PRR14L	0.000110045	-0.0811032	0.118	0.154	1
IFI27L2	5.77027e-06	-0.0810509	0.149	0.198	0.211198
ZMYND8	1.33427e-06	-0.0808565	0.131	0.179	0.0488355
TOM1L2	1.23767e-06	-0.0808298	0.081	0.12	0.0452998
STK38	2.01689e-05	-0.0808183	0.378	0.452	0.738202
PLIN2	2.46996e-05	-0.0808028	0.139	0.181	0.904031
TRIM27	1.36779e-06	-0.080675	0.106	0.15	0.0500624
WDR37	2.58051e-07	-0.0806093	0.111	0.159	0.00944491
MPDU1	1.31234e-07	-0.0806006	0.075	0.116	0.00480328
PPA1	0.000229764	-0.0805017	0.318	0.379	1
AK2	2.52841e-06	-0.0804712	0.125	0.171	0.0925422
ZCCHC17	3.57608e-07	-0.0803894	0.083	0.124	0.0130888
ZNF33B	2.60596e-06	-0.0803729	0.105	0.147	0.0953807
SLFN12L	4.91681e-05	-0.0803043	0.186	0.236	1
NME3	3.23477e-05	-0.0801657	0.304	0.372	1
SMARCA5	3.08818e-06	-0.0801614	0.232	0.295	0.113031
ZNF330	1.1602e-07	-0.0799581	0.096	0.141	0.00424644
DPM2	5.6472e-07	-0.0799371	0.072	0.109	0.0206693
FTSJ1	1.76665e-06	-0.0798014	0.106	0.149	0.064661
LRRN3	1.17217e-07	-0.0797709	0.069	0.108	0.00429026
LINS1	9.27091e-07	-0.0794173	0.191	0.252	0.0339325
YIPF3	6.0379e-06	-0.0793877	0.136	0.183	0.220993
OSTF1	0.000110423	-0.0793789	0.289	0.351	1
ORMDL2	4.653e-07	-0.079314	0.087	0.127	0.0170304
EIF5	0.000913124	-0.079307	0.5	0.57	1
TMEM170A	1.32872e-05	-0.0793	0.128	0.171	0.486325
RPUSD3	3.37882e-08	-0.079295	0.092	0.139	0.00123668
ARPC4	2.29162e-05	-0.0792351	0.392	0.472	0.838757
HNRNPA1	0.000534335	-0.0791392	0.872	0.909	1
CFAP298	7.30671e-06	-0.0791241	0.114	0.156	0.267433
HACD3	1.17475e-06	-0.0789889	0.086	0.126	0.0429971
RPP30	5.10387e-08	-0.078933	0.099	0.147	0.00186807
PRPF38B	1.10832e-06	-0.078807	0.329	0.412	0.0405656
ASXL2	0.000164435	-0.0787665	0.146	0.185	1
PHF20	3.12338e-05	-0.0786499	0.282	0.347	1
EEF1G	5.71451e-06	-0.0786332	0.926	0.942	0.209157
B4GALT3	2.81804e-06	-0.0783315	0.106	0.149	0.103143
TXNDC9	3.59723e-08	-0.0781617	0.086	0.131	0.00131662
PFDN5	0.000154828	-0.0781114	0.908	0.929	1
PSMD8	0.000284455	-0.078093	0.283	0.341	1
ORC4	7.72653e-07	-0.0780842	0.111	0.157	0.0282799
NBPF19	1.0584e-07	-0.0780155	0.075	0.116	0.00387384
FAM192A	2.51443e-06	-0.07784	0.103	0.144	0.0920308
TBC1D1	0.000607357	-0.0778322	0.152	0.187	1
M6PR	7.2658e-05	-0.0776374	0.295	0.358	1
PPIE	8.66393e-06	-0.0776132	0.125	0.169	0.317108
SYNGR2	8.80996e-05	-0.0775334	0.266	0.326	1
RPL10	5.37893e-09	-0.0774836	0.977	0.982	0.000196874
RIOK1	9.35388e-05	-0.0774266	0.076	0.105	1
RINL	1.62088e-06	-0.0773741	0.07	0.105	0.0593259
POU2F2	0.000708431	-0.0773596	0.113	0.144	1
TXNL1	1.14117e-05	-0.0772197	0.214	0.274	0.41768
AC016074.2	3.63259e-06	-0.0772195	0.068	0.101	0.132957
ANAPC1	5.82185e-05	-0.0771456	0.107	0.143	1
DMAC1	5.08109e-06	-0.0771453	0.103	0.144	0.185973
RNASEH2C	0.000106167	-0.0771166	0.129	0.167	1
DDX39A	3.63291e-05	-0.0770665	0.265	0.329	1
BABAM1	8.14207e-06	-0.0769842	0.186	0.241	0.298008
ACTR1A	3.20339e-07	-0.076976	0.097	0.142	0.0117247
GRB2	0.000571022	-0.0769728	0.384	0.45	1
SSBP1	1.74241e-05	-0.0769075	0.367	0.449	0.637738
TRNAU1AP	2.11631e-05	-0.0768885	0.092	0.128	0.774592
RBBP5	5.15236e-08	-0.0767518	0.065	0.104	0.00188581
GNL1	0.0015296	-0.0767384	0.133	0.164	1
ATP5ME	7.91579e-06	-0.0766509	0.4	0.484	0.289726
CNOT7	8.5052e-07	-0.0765127	0.244	0.316	0.0311299
NDUFA12	3.53002e-05	-0.0764075	0.412	0.494	1
FLAD1	3.43143e-07	-0.0763467	0.065	0.101	0.0125594
PRKN	0.000511987	-0.076112	0.108	0.138	1
CYB5R1	2.0691e-06	-0.0758658	0.084	0.122	0.0757312
SLC25A12	0.000519834	-0.0758538	0.101	0.131	1
UPP1	2.07141e-07	-0.0758424	0.25	0.325	0.00758158
RNASEH2B	2.24485e-06	-0.0757877	0.213	0.275	0.0821637
SLC7A6OS	1.44388e-05	-0.0757661	0.13	0.174	0.528476
BBIP1	8.36633e-07	-0.075688	0.097	0.14	0.0306216
SELENOS	8.23303e-05	-0.0754678	0.11	0.145	1
MYCBP	6.96814e-08	-0.0754676	0.065	0.104	0.00255041
ZNF862	5.78734e-07	-0.0753751	0.116	0.163	0.0211822
DNAAF2	6.47774e-06	-0.0753015	0.102	0.142	0.237092
UBAP1	0.0115562	-0.0751289	0.186	0.216	1
ILF3-DT	7.46673e-07	-0.0751279	0.163	0.22	0.027329
AURKAIP1	0.000125799	-0.0750774	0.295	0.357	1
CNOT2	0.000145557	-0.075074	0.289	0.352	1
IGF1R	5.93145e-07	-0.0749914	0.113	0.158	0.0217097
ARRB2	0.000140394	-0.0748456	0.331	0.395	1
FKBP4	4.59104e-06	-0.0746601	0.074	0.108	0.168036
ANKRD26	1.46081e-07	-0.0745666	0.065	0.103	0.00534669
LSM8	0.000202283	-0.0744839	0.3	0.362	1
TTC28-AS1	1.52109e-06	-0.0744431	0.103	0.146	0.0556734
DENND5A	2.05929e-05	-0.0744271	0.116	0.157	0.753721
TRNT1	5.07878e-06	-0.0743529	0.105	0.146	0.185888
PPP2R2A	2.1514e-05	-0.0743379	0.164	0.212	0.787435
PSMD9	4.68533e-05	-0.074304	0.204	0.257	1
DYNC1I2	2.38181e-07	-0.0742841	0.072	0.11	0.00871766
NBPF15	0.00016509	-0.0742719	0.196	0.245	1
ALG3	8.35607e-06	-0.0741365	0.079	0.113	0.305841
LYPLA1	0.000183055	-0.0740994	0.149	0.189	1
SERTAD2	0.000267057	-0.0740286	0.11	0.143	1
SETD3	1.26065e-06	-0.0740207	0.083	0.121	0.0461409
C5orf56	0.000773135	-0.0740097	0.261	0.31	1
NUDCD2	2.79281e-05	-0.0740044	0.165	0.213	1
NDUFA11	0.00426157	-0.0739564	0.503	0.562	1
TOMM7	0.000206669	-0.0738316	0.877	0.902	1
PDCD2	7.65693e-05	-0.0738244	0.214	0.266	1
ZNF593	2.23861e-07	-0.073803	0.065	0.102	0.00819353
SORBS3	3.75204e-05	-0.0737801	0.147	0.192	1
DESI1	6.93945e-05	-0.073779	0.071	0.1	1
RDH11	6.44329e-07	-0.0737504	0.082	0.122	0.0235831
PGS1	7.48821e-06	-0.0736467	0.097	0.137	0.274076
ZFYVE27	1.9635e-07	-0.0736235	0.088	0.131	0.00718661
MPC2	0.000241687	-0.0734507	0.209	0.256	1
TSPYL2	0.000513933	-0.0734328	0.226	0.275	1
RPS18	1.71979e-06	-0.0734019	0.966	0.979	0.0629462
AASDH	2.01768e-06	-0.0733866	0.067	0.101	0.073849
TMEM106B	4.2096e-06	-0.0733251	0.164	0.215	0.154076
CHTOP	1.94096e-05	-0.0730567	0.115	0.155	0.71041
TMEM258	0.00050653	-0.0729503	0.479	0.549	1
SPINT2	0.00307385	-0.072844	0.147	0.177	1
KDM5D	6.53874e-06	-0.0727638	0.103	0.144	0.239324
TXNDC15	3.35663e-07	-0.0727581	0.086	0.127	0.0122856
RANGRF	1.47226e-06	-0.0727219	0.111	0.157	0.0538863
POLR2E	2.96992e-06	-0.0727201	0.237	0.304	0.108702
DNAJC4	0.000992761	-0.072687	0.154	0.19	1
URM1	4.85217e-06	-0.072682	0.189	0.246	0.177594
SDCCAG8	2.20334e-05	-0.0726794	0.14	0.184	0.806444
TRIM56	1.42802e-06	-0.0726311	0.09	0.131	0.052267
EPC1	2.65754e-05	-0.0726167	0.58	0.663	0.972687
NGRN	3.31081e-05	-0.0725906	0.152	0.198	1
COPS7B	1.8496e-06	-0.0725029	0.068	0.103	0.0676973
DEXI	5.67301e-07	-0.072416	0.068	0.105	0.0207638
RASSF2	3.75178e-05	-0.0722643	0.085	0.118	1
PLEKHA1	0.000573551	-0.0722578	0.163	0.201	1
ZNF10	7.47967e-05	-0.0720814	0.094	0.127	1
LTA4H	0.000684754	-0.071839	0.173	0.213	1
HIBCH	0.000170375	-0.0718262	0.083	0.112	1
ZNF22	7.96203e-06	-0.0717246	0.144	0.194	0.291418
NARS	2.39058e-05	-0.0716459	0.103	0.141	0.874976
KDM4B	5.74046e-05	-0.0716252	0.092	0.126	1
GBP1	8.08579e-08	-0.0716098	0.106	0.155	0.00295948
SNHG5	8.90905e-05	-0.0715737	0.459	0.538	1
IFRD1	7.05187e-05	-0.0715555	0.207	0.257	1
PTDSS1	4.61332e-05	-0.0714437	0.205	0.257	1
CCNT2	0.0234492	-0.0713904	0.161	0.188	1
MLF2	0.00076814	-0.0713509	0.225	0.27	1
PTPA	5.16555e-05	-0.0711717	0.07	0.1	1
HDDC3	1.00699e-05	-0.0711716	0.08	0.114	0.36857
NUDCD3	0.00189361	-0.0711296	0.155	0.188	1
ARL16	1.79478e-07	-0.0710526	0.112	0.161	0.00656907
TBC1D10A	6.17634e-06	-0.0710222	0.128	0.175	0.22606
LINC00649	2.28675e-06	-0.0705243	0.113	0.158	0.0836973
COX6B1	0.000173279	-0.0705075	0.639	0.706	1
C4orf3	0.00157715	-0.0704778	0.424	0.487	1
WDR74	5.49871e-05	-0.0704097	0.183	0.231	1
GNG10	8.7668e-06	-0.0703842	0.107	0.148	0.320874
SAE1	4.56389e-05	-0.0703112	0.166	0.214	1
ZNF830	1.8889e-07	-0.0702927	0.095	0.14	0.00691357
TMBIM4	2.22382e-05	-0.0702558	0.32	0.391	0.813942
TPST2	0.000173662	-0.0702215	0.092	0.123	1
AKR7A2	4.53106e-05	-0.0702088	0.122	0.161	1
TIMM17A	3.67267e-07	-0.0700547	0.117	0.167	0.0134424
OSGEP	4.62504e-06	-0.0700477	0.108	0.15	0.169281
ELOC	0.000218414	-0.0700267	0.251	0.308	1
CDK10	9.36659e-06	-0.0700032	0.115	0.158	0.342827
MRPL24	2.07193e-05	-0.0699316	0.123	0.166	0.758346
CCDC66	1.36483e-05	-0.0698975	0.214	0.271	0.49954
C1orf131	1.75583e-06	-0.0696301	0.105	0.149	0.0642652
CISD3	2.99426e-05	-0.0696087	0.101	0.138	1
OIP5-AS1	3.20003e-08	-0.0696056	0.173	0.24	0.00117124
YIF1A	0.00017816	-0.0695341	0.084	0.113	1
NDUFAF8	0.000205257	-0.0695241	0.19	0.237	1
MPHOSPH8	2.58438e-05	-0.0694819	0.465	0.547	0.945908
AKAP9	1.65777e-05	-0.0694698	0.324	0.393	0.60676
TMEM107	4.98343e-05	-0.0694428	0.095	0.129	1
ATG3	5.77173e-06	-0.0693281	0.172	0.225	0.211251
MAPKAPK5-AS1	0.000180387	-0.0692331	0.22	0.269	1
APTX	7.675e-05	-0.0692049	0.092	0.125	1
ABCG1	0.000991766	-0.0691248	0.081	0.107	1
NPIPB5	4.7595e-06	-0.0691009	0.079	0.115	0.174203
RPL26	9.38635e-09	-0.0691008	0.953	0.964	0.00034355
RO60	1.04601e-05	-0.0690529	0.168	0.219	0.382849
MRNIP	2.60697e-05	-0.0689424	0.071	0.102	0.954178
SLC35A1	3.40817e-05	-0.0688586	0.071	0.101	1
EDF1	0.00664734	-0.0688397	0.649	0.698	1
SMIM10L1	4.23742e-05	-0.0687737	0.161	0.209	1
CBL	8.71125e-05	-0.0686687	0.13	0.17	1
DYNLRB1	1.72454e-05	-0.0686569	0.282	0.352	0.631198
CEP63	1.99508e-06	-0.0686071	0.092	0.132	0.0730218
EVI2B	0.000147896	-0.068509	0.366	0.436	1
NDUFA8	1.84975e-05	-0.0684616	0.101	0.138	0.677026
STK16	6.11356e-06	-0.0683074	0.074	0.109	0.223762
DIPK1A	2.7229e-05	-0.0682335	0.261	0.321	0.996609
FARSA	3.41331e-07	-0.0682216	0.081	0.123	0.0124931
SUPT20H	8.74259e-07	-0.0682086	0.166	0.223	0.0319987
SUDS3	1.41532e-05	-0.0681083	0.101	0.139	0.518021
VPS26C	9.82825e-06	-0.0680877	0.103	0.142	0.359724
SELENOO	2.40714e-05	-0.067838	0.076	0.108	0.881038
YEATS4	2.31888e-05	-0.0678233	0.1	0.138	0.848732
STX17	0.00134545	-0.0677216	0.125	0.156	1
COX14	8.22735e-05	-0.0676978	0.296	0.36	1
CEP290	0.000756354	-0.0675107	0.083	0.109	1
MRPS33	1.52452e-06	-0.0674469	0.139	0.191	0.0557988
MRPL42	1.93952e-06	-0.067249	0.133	0.181	0.0709885
ARMC1	3.00236e-06	-0.0672323	0.076	0.112	0.109889
ITGB1BP1	0.000658576	-0.0669341	0.169	0.209	1
MRPS16	8.62441e-06	-0.0667477	0.116	0.158	0.315662
DHX16	3.0252e-06	-0.0667285	0.074	0.109	0.110725
AMMECR1	0.000300413	-0.0666969	0.123	0.158	1
SAR1B	3.39287e-05	-0.0666906	0.109	0.147	1
KPNB1	5.43522e-05	-0.0666901	0.319	0.383	1
RNASET2	0.0290286	-0.0666522	0.586	0.633	1
MAGEH1	7.45563e-06	-0.0666081	0.076	0.111	0.272884
MRPL4	4.56184e-05	-0.0665316	0.147	0.191	1
C1D	0.000115228	-0.0665245	0.178	0.224	1
NR3C2	0.00937054	-0.0664714	0.212	0.249	1
JAGN1	0.000195119	-0.0663991	0.146	0.188	1
TFCP2	0.000787783	-0.0663871	0.082	0.108	1
PRDX2	0.00068698	-0.0663146	0.419	0.484	1
MRPS7	8.0913e-05	-0.0661534	0.167	0.214	1
TP53BP1	0.000218222	-0.0661437	0.083	0.112	1
SRSF10	0.000428578	-0.0661363	0.481	0.551	1
TRIM4	3.9064e-05	-0.0659704	0.155	0.2	1
ISG20L2	2.8753e-07	-0.0659641	0.089	0.132	0.0105239
VDAC3	1.4498e-06	-0.0658951	0.209	0.274	0.0530643
DNMT3A	3.00966e-05	-0.0658908	0.125	0.165	1
TSPOAP1-AS1	0.00010847	-0.0658668	0.127	0.166	1
CHCHD1	1.86892e-07	-0.0658241	0.09	0.134	0.00684044
FXR1	0.000945837	-0.0658147	0.283	0.335	1
GTF2H1	1.35734e-05	-0.0658124	0.109	0.149	0.496801
GSDMD	3.32178e-05	-0.0657337	0.191	0.244	1
ZNHIT3	0.000701399	-0.0656158	0.179	0.22	1
CLN3	4.73984e-05	-0.0655999	0.131	0.173	1
AP2A2	0.000193915	-0.0654766	0.093	0.125	1
CHMP2B	1.7048e-05	-0.0654632	0.116	0.156	0.623974
COMMD9	2.80323e-05	-0.0654625	0.096	0.132	1
CD3G	0.00445996	-0.0653434	0.635	0.7	1
PCF11	0.000458763	-0.065199	0.186	0.228	1
PLAA	2.04186e-06	-0.0651278	0.091	0.131	0.074734
PSTPIP1	0.000349429	-0.0651073	0.168	0.208	1
ARHGAP9	6.13759e-05	-0.0650551	0.279	0.343	1
C5orf51	1.08228e-05	-0.0650392	0.091	0.128	0.396125
CUEDC2	3.20981e-05	-0.0649623	0.133	0.176	1
EIF4G2	0.00454178	-0.0648813	0.527	0.594	1
JAML	2.75962e-06	-0.06488	0.113	0.158	0.101005
MLXIP	0.000420799	-0.0648559	0.107	0.139	1
AFF4	0.000871355	-0.0648131	0.282	0.334	1
RPP38	2.46347e-07	-0.0648129	0.085	0.128	0.00901655
SENP2	0.000109774	-0.0647967	0.073	0.102	1
CCDC107	0.000113572	-0.0647393	0.187	0.236	1
LARS	5.43013e-05	-0.0647383	0.196	0.249	1
HCFC1R1	8.37827e-06	-0.0647164	0.108	0.149	0.306653
FAM111A	0.000104049	-0.0644898	0.117	0.154	1
GMPR2	7.92263e-06	-0.0644217	0.116	0.16	0.289976
GTF2A1	0.000674993	-0.0643323	0.076	0.101	1
BTG1	0.0012585	-0.0643086	0.93	0.95	1
TBRG4	1.33811e-05	-0.0642767	0.096	0.134	0.489761
KLHDC3	2.77761e-05	-0.0641722	0.132	0.176	1
EIF4A2	0.000261109	-0.0638418	0.609	0.687	1
TPD52L2	3.46423e-05	-0.063787	0.098	0.134	1
AUP1	0.000258559	-0.0637399	0.305	0.366	1
MFF	0.000386496	-0.0637082	0.225	0.273	1
CRIPT	3.70484e-08	-0.0636489	0.075	0.118	0.00135601
TIMM13	9.93065e-05	-0.0636294	0.143	0.184	1
GDI2	4.49869e-05	-0.0636072	0.388	0.464	1
WBP2	5.77676e-05	-0.0635805	0.256	0.318	1
RRAGA	0.000197989	-0.0635643	0.12	0.157	1
CCT6A	0.000134829	-0.0635479	0.28	0.34	1
TNFRSF25	0.000157128	-0.0634137	0.254	0.306	1
GTPBP10	3.46533e-06	-0.0633565	0.11	0.153	0.126834
AC008875.3	3.66592e-05	-0.0633406	0.141	0.185	1
DOCK11	8.07686e-06	-0.0632131	0.224	0.284	0.295621
SLAMF1	6.65943e-07	-0.0631484	0.103	0.148	0.0243742
IMPDH2	0.00310723	-0.0630759	0.257	0.3	1
ZRANB2	0.000162981	-0.0629778	0.309	0.369	1
NDUFB4	2.53297e-05	-0.0629517	0.402	0.482	0.927091
LPAR2	2.46354e-07	-0.0628899	0.069	0.108	0.00901682
GRINA	6.79553e-06	-0.0628051	0.104	0.145	0.248723
MLX	6.36855e-05	-0.0627458	0.151	0.196	1
RPS6KA1	0.0002106	-0.0625025	0.129	0.167	1
HIVEP2	0.0463964	-0.0624671	0.432	0.476	1
NAPA	5.62161e-06	-0.0623141	0.248	0.314	0.205757
CCDC82	1.84701e-05	-0.0622783	0.117	0.158	0.676025
TMED9	0.000251681	-0.0622694	0.221	0.274	1
PTK2B	0.00256688	-0.0622424	0.165	0.201	1
ATXN3	8.31758e-06	-0.0622075	0.089	0.125	0.304432
MRPL12	9.36291e-05	-0.0621765	0.074	0.103	1
COA5	0.00051453	-0.0621738	0.101	0.132	1
PRDX4	0.000137014	-0.0621649	0.085	0.115	1
LINC01004	0.00227786	-0.062111	0.085	0.109	1
PRDX5	0.00452591	-0.0620952	0.349	0.402	1
ULK3	0.000652169	-0.0620805	0.125	0.157	1
OXLD1	0.000210165	-0.0619454	0.133	0.171	1
EI24	3.02983e-05	-0.0619405	0.09	0.125	1
BIN3	0.00076057	-0.0618414	0.091	0.118	1
TMEM147	0.000389997	-0.0618097	0.173	0.215	1
SF3B5	0.00539253	-0.0617521	0.426	0.487	1
GARS	9.42621e-05	-0.0616868	0.154	0.196	1
SYNJ2BP	4.70692e-05	-0.0616352	0.09	0.125	1
EEF1E1	3.85275e-05	-0.061612	0.132	0.175	1
ARL2	0.000374894	-0.0615924	0.122	0.157	1
DPH3	0.000123017	-0.0613669	0.079	0.109	1
FAM3A	0.000238861	-0.0613584	0.094	0.125	1
CWF19L2	2.2326e-05	-0.0613273	0.183	0.235	0.817155
ZMYM5	7.57523e-05	-0.0612582	0.127	0.166	1
HMBOX1	0.000717655	-0.0612568	0.103	0.133	1
ABHD18	0.000136542	-0.0611942	0.093	0.125	1
CHMP1A	8.1016e-05	-0.061136	0.092	0.125	1
ZNF737	1.93851e-06	-0.0611129	0.085	0.124	0.0709514
RABIF	0.000637421	-0.0609918	0.091	0.119	1
WBP4	0.00010123	-0.0609769	0.072	0.1	1
TMEM33	0.000275534	-0.0609633	0.084	0.113	1
MRPS15	0.000728118	-0.0609209	0.173	0.213	1
SLC25A38	0.000918593	-0.0608344	0.153	0.191	1
BTN2A1	1.66591e-05	-0.0607602	0.072	0.104	0.609738
ACAA1	0.000135407	-0.0607194	0.17	0.215	1
PDCD7	4.4266e-05	-0.0606837	0.133	0.176	1
PLEKHJ1	0.000195082	-0.0605736	0.171	0.215	1
ING1	0.000458821	-0.0605266	0.08	0.107	1
BAG1	9.92622e-05	-0.060455	0.15	0.194	1
LYRM2	0.000105225	-0.0603907	0.131	0.171	1
CD53	0.0057612	-0.0603423	0.452	0.516	1
LTN1	1.60757e-06	-0.0601917	0.103	0.146	0.0588388
FBXO44	5.73485e-05	-0.060002	0.088	0.121	1
PIGH	8.09711e-05	-0.0599306	0.071	0.1	1
ZNF506	0.000314946	-0.0599072	0.169	0.21	1
EIF3D	0.00326577	-0.0598482	0.473	0.537	1
EIF1B	0.00331109	-0.0598139	0.3	0.351	1
NAXE	8.29546e-05	-0.0597731	0.167	0.213	1
PSMA2	0.000514981	-0.0597528	0.318	0.384	1
LCMT1	9.93241e-06	-0.0596651	0.125	0.169	0.363536
TCTN3	2.72249e-06	-0.0596034	0.078	0.114	0.0996459
CD2BP2	5.94276e-07	-0.0594983	0.088	0.13	0.0217511
RNF11	0.00797873	-0.0594732	0.12	0.145	1
NRBF2	0.00053008	-0.0593266	0.113	0.146	1
EPHB6	0.000751473	-0.0593247	0.08	0.105	1
ESF1	3.69865e-05	-0.0592804	0.125	0.165	1
ARHGEF2	7.60944e-06	-0.059266	0.107	0.148	0.278513
HEATR5B	7.01795e-05	-0.0592595	0.134	0.174	1
TMEM50B	0.000207391	-0.0591179	0.121	0.156	1
EED	0.000178543	-0.0590628	0.094	0.126	1
APOBEC3G	0.00022593	-0.0589076	0.084	0.113	1
GADD45GIP1	0.00126153	-0.0588827	0.261	0.312	1
TMX2	2.15343e-05	-0.0588151	0.117	0.159	0.788178
TMEM208	0.000102067	-0.0586872	0.099	0.133	1
MRPS9	2.54071e-05	-0.0585882	0.071	0.103	0.929924
RETREG3	0.000222523	-0.0585874	0.111	0.145	1
ZNF675	1.04051e-05	-0.0585813	0.085	0.121	0.380836
USP20	4.35835e-05	-0.058544	0.115	0.154	1
PMM2	0.00204984	-0.0584528	0.088	0.113	1
TMEM222	0.000105003	-0.0582646	0.102	0.136	1
PPP1R10	6.73621e-06	-0.0582451	0.173	0.225	0.246552
FBXW11	0.000152258	-0.0582056	0.127	0.164	1
HSD17B7	1.26072e-05	-0.0581638	0.068	0.1	0.461437
MAEA	0.000120877	-0.0581037	0.114	0.149	1
PDHA1	1.11343e-05	-0.0580841	0.074	0.107	0.407527
PWWP2A	3.50394e-07	-0.0580476	0.081	0.122	0.0128248
LETMD1	0.000165516	-0.0580168	0.199	0.247	1
EPRS	0.000673725	-0.0579191	0.217	0.261	1
TBC1D20	7.25785e-05	-0.0578939	0.083	0.114	1
LAMTOR5	0.000234857	-0.0577484	0.219	0.27	1
DPM3	0.000341853	-0.057743	0.16	0.201	1
NUDT16L1	0.000285747	-0.057654	0.185	0.231	1
RNF113A	0.000205638	-0.0576291	0.158	0.201	1
TRAF5	7.32657e-06	-0.057528	0.134	0.18	0.26816
RERE	0.000708216	-0.0574989	0.256	0.307	1
PNRC2	0.000596227	-0.0572127	0.311	0.37	1
AKAP7	3.0311e-05	-0.0571757	0.096	0.132	1
TNIK	0.00436453	-0.057142	0.345	0.397	1
PARK7	0.00507519	-0.0570561	0.433	0.492	1
C21orf91	2.73362e-05	-0.0569933	0.12	0.161	1
EBAG9	2.21252e-06	-0.056937	0.102	0.144	0.0809805
PAF1	1.16453e-05	-0.0569198	0.101	0.139	0.42623
SLC25A45	0.000418269	-0.0569165	0.088	0.117	1
PRH1	0.000912545	-0.0567757	0.081	0.107	1
CCDC137	0.00015956	-0.0565764	0.087	0.118	1
SEC22B	0.00117821	-0.0565473	0.109	0.138	1
POLD2	0.000441851	-0.0563934	0.107	0.139	1
IFI35	9.67033e-05	-0.0563477	0.095	0.129	1
SPRTN	0.000965596	-0.0563354	0.081	0.107	1
VAMP5	0.00032827	-0.0563157	0.206	0.256	1
NPTN	5.17342e-05	-0.0562932	0.117	0.155	1
CIB1	0.00182895	-0.0562155	0.5	0.568	1
ISY1	0.000100374	-0.0561967	0.133	0.173	1
NABP1	4.95629e-05	-0.056183	0.07	0.1	1
ANAPC13	0.000828454	-0.0560129	0.122	0.156	1
MRPL9	0.00038796	-0.0559815	0.148	0.188	1
TYW3	5.98435e-05	-0.0559037	0.086	0.12	1
HDHD5	0.00011748	-0.0558209	0.087	0.119	1
LYSMD3	4.78622e-05	-0.0557261	0.086	0.119	1
SPSB3	0.00014344	-0.0555773	0.314	0.382	1
SAP30BP	0.00578697	-0.0555763	0.201	0.237	1
DLST	5.13868e-06	-0.0555727	0.124	0.17	0.188081
SLC35C2	1.18814e-05	-0.0554707	0.14	0.187	0.434872
ABHD3	5.08857e-06	-0.0554246	0.11	0.152	0.186247
ANKZF1	0.000807757	-0.0553203	0.108	0.139	1
ZNF581	7.83108e-05	-0.055317	0.12	0.159	1
C20orf27	0.000362993	-0.0551967	0.106	0.138	1
PTRHD1	0.00377363	-0.055149	0.166	0.2	1
SHISA5	0.004301	-0.0550946	0.379	0.431	1
RAB7A	0.0433117	-0.0550574	0.388	0.438	1
KLHL36	8.10283e-05	-0.0550528	0.115	0.153	1
STIM1	0.00152308	-0.0550334	0.227	0.272	1
ZBTB11	0.00695034	-0.0549778	0.172	0.205	1
NDUFS3	0.000922426	-0.0548902	0.15	0.188	1
RNF214	0.00223977	-0.0547418	0.133	0.163	1
NDUFB2	0.00385259	-0.0546951	0.463	0.527	1
UBE2F	0.00391753	-0.0545984	0.167	0.2	1
ARHGEF3	0.0183692	-0.0545847	0.345	0.388	1
TES	0.000120624	-0.0544981	0.208	0.259	1
STARD3	2.58359e-05	-0.0544085	0.129	0.172	0.945619
CCDC47	1.78069e-06	-0.0544007	0.102	0.146	0.0651751
SRFBP1	0.000649252	-0.0543635	0.086	0.112	1
DGCR6L	0.000323999	-0.0542745	0.234	0.288	1
ECHS1	1.88807e-05	-0.05416	0.119	0.162	0.691054
TSSC4	0.00993844	-0.0541165	0.113	0.137	1
ATP5F1D	0.00787628	-0.0539779	0.587	0.65	1
TM7SF3	3.10972e-06	-0.0538941	0.071	0.107	0.113819
FAM200B	0.000792173	-0.0538688	0.159	0.197	1
POLR2G	0.000275907	-0.0538267	0.194	0.241	1
AKR1A1	0.000578022	-0.0537756	0.147	0.185	1
AZI2	0.000116889	-0.053749	0.088	0.12	1
ZNF524	0.000443184	-0.0537433	0.117	0.15	1
NFATC3	0.0300007	-0.0537004	0.287	0.321	1
TRPT1	1.76284e-05	-0.0536424	0.082	0.117	0.645216
FKBP5	0.00480368	-0.0535944	0.34	0.392	1
SRSF6	1.74974e-05	-0.053436	0.15	0.198	0.640422
FAM89B	5.48041e-06	-0.0534042	0.068	0.101	0.200589
TSPAN32	0.000143193	-0.0532493	0.11	0.146	1
EIF3G	0.0160779	-0.0532463	0.652	0.704	1
STMP1	0.000416514	-0.0532184	0.21	0.257	1
UPF2	1.65263e-05	-0.053208	0.212	0.272	0.604881
PBDC1	0.000475319	-0.0531083	0.13	0.164	1
NDEL1	0.000150398	-0.0529198	0.168	0.212	1
SMG5	0.000315211	-0.0528818	0.073	0.1	1
EEFSEC	0.000569693	-0.0526493	0.123	0.156	1
STX12	0.00669057	-0.0526251	0.099	0.122	1
C9orf85	1.21842e-05	-0.0524769	0.069	0.101	0.445952
PPP4C	0.00275497	-0.052382	0.264	0.311	1
NUDT5	0.000116573	-0.0522319	0.127	0.166	1
CMPK1	0.00302976	-0.0521611	0.379	0.437	1
PPP4R2	0.000379176	-0.0521471	0.256	0.312	1
LYPLA2	0.000232721	-0.0521425	0.14	0.178	1
APMAP	0.00118682	-0.0521132	0.121	0.153	1
ROMO1	0.000635457	-0.0520134	0.286	0.343	1
SMPD1	0.000107583	-0.0519472	0.102	0.137	1
IKBKE	0.000135122	-0.0519116	0.113	0.149	1
RPL15	0.000560001	-0.0518392	0.947	0.961	1
CBX5	9.44625e-05	-0.0518208	0.124	0.162	1
UFSP2	0.000928041	-0.0518169	0.09	0.117	1
MCTS1	0.000423914	-0.0517699	0.109	0.142	1
RBM22	0.000727777	-0.0517618	0.149	0.186	1
SMPD4	0.00580801	-0.0517266	0.104	0.127	1
TRAPPC12	0.000467612	-0.0516951	0.117	0.151	1
HERC2	5.03284e-06	-0.051615	0.175	0.231	0.184207
BCL2L13	0.00514741	-0.051588	0.083	0.105	1
SMURF2	0.000350162	-0.0515851	0.108	0.14	1
ARPC2	0.019516	-0.0515822	0.66	0.7	1
CSNK2B	0.000963407	-0.0515704	0.427	0.493	1
GBP4	7.57341e-05	-0.0515484	0.143	0.185	1
HDDC2	0.000742452	-0.0515188	0.142	0.179	1
STAT6	0.00259795	-0.0515043	0.168	0.204	1
FAM217B	0.000797562	-0.0514691	0.082	0.109	1
EBLN3P	0.000288315	-0.0514395	0.212	0.263	1
LRRC58	0.000254848	-0.0514009	0.094	0.125	1
PSMB4	0.000320697	-0.0513497	0.189	0.234	1
RPL3	0.000479183	-0.0513373	0.967	0.979	1
DENND4B	0.000102477	-0.0512003	0.076	0.106	1
COMMD8	0.000219755	-0.0511599	0.104	0.138	1
RBMX2	1.50943e-05	-0.0511443	0.077	0.111	0.552467
EID2	0.000760892	-0.051131	0.091	0.119	1
ARHGEF9	3.2152e-05	-0.0510349	0.072	0.103	1
ZNF276	0.000162974	-0.0510288	0.167	0.212	1
NAA10	0.00245978	-0.0509873	0.207	0.248	1
APOO	0.00991073	-0.0509567	0.886	0.898	1
SMIM26	0.00135516	-0.0509106	0.338	0.394	1
PAFAH1B3	0.000131393	-0.0508257	0.109	0.145	1
SLTM	9.99962e-05	-0.0507801	0.32	0.382	1
FBH1	2.48241e-05	-0.0507698	0.081	0.114	0.908587
HLA-DPA1	0.035706	-0.050745	0.185	0.212	1
VPS50	0.00129121	-0.0507254	0.095	0.122	1
RNF144A	0.00470396	-0.0507168	0.109	0.135	1
MTCH2	0.00203455	-0.0506109	0.102	0.129	1
LZIC	0.000943105	-0.0505745	0.113	0.145	1
NIFK	0.000125578	-0.0505236	0.19	0.241	1
BAZ1B	1.82652e-05	-0.0504977	0.178	0.23	0.668524
WDR83OS	0.0046169	-0.0504381	0.381	0.442	1
ZC3H13	0.00118392	-0.0504348	0.187	0.226	1
NME4	2.13359e-05	-0.0504068	0.112	0.153	0.780914
NUP50	1.67032e-05	-0.050261	0.139	0.183	0.611354
IGSF8	4.65127e-06	-0.0502489	0.096	0.136	0.170241
AC008892.1	0.000222557	-0.0501873	0.111	0.146	1
TBCA	0.00372922	-0.0501205	0.433	0.5	1
RAB24	1.5344e-05	-0.0500653	0.074	0.107	0.561606
PITHD1	0.000895269	-0.0499354	0.201	0.245	1
PCNX4	0.000199138	-0.0498933	0.104	0.138	1
IRAK4	0.00020362	-0.0498295	0.157	0.199	1
DUS3L	0.00254933	-0.0497987	0.091	0.116	1
ZNF281	3.97206e-05	-0.0497912	0.095	0.13	1
ZNF720	0.000180427	-0.0497889	0.078	0.107	1
UBE2A	0.000598051	-0.0497794	0.12	0.153	1
TTC1	0.000520796	-0.0497627	0.177	0.219	1
SMIM4	0.000213389	-0.0497364	0.083	0.112	1
CBFA2T2	1.14974e-05	-0.0497135	0.118	0.16	0.420818
AGTRAP	4.012e-05	-0.0497104	0.087	0.122	1
TXNDC12	0.00173452	-0.049708	0.166	0.202	1
MED28	0.000247255	-0.0496542	0.143	0.182	1
ELAVL1	1.1511e-06	-0.049563	0.129	0.179	0.0421313
VPS72	0.000198404	-0.0495227	0.093	0.125	1
SUMF2	0.000257318	-0.0495196	0.209	0.259	1
MRPL38	0.000133691	-0.0494775	0.183	0.231	1
HAUS4	0.00116576	-0.0494076	0.088	0.114	1
PVT1	0.0135797	-0.0494049	0.306	0.35	1
VAV1	0.0479003	-0.0493302	0.126	0.147	1
DALRD3	0.000114534	-0.0493091	0.103	0.138	1
CYTH4	0.000461952	-0.0493005	0.124	0.158	1
RNF5	6.48021e-05	-0.0491924	0.11	0.149	1
LRMP	0.000140417	-0.0491829	0.072	0.1	1
DDX52	4.08628e-05	-0.0490255	0.081	0.113	1
TRIM73	2.3155e-05	-0.0490181	0.074	0.106	0.847496
NGLY1	0.000566144	-0.0489943	0.168	0.207	1
GID8	0.00026306	-0.0489374	0.137	0.176	1
SNX27	0.00241753	-0.0489188	0.078	0.101	1
NAA60	0.00075791	-0.0489156	0.095	0.124	1
ETHE1	0.00114153	-0.0488907	0.157	0.194	1
REX1BD	0.0170984	-0.0488847	0.421	0.466	1
NTMT1	8.16247e-05	-0.0488808	0.095	0.129	1
MXI1	0.0363708	-0.0488547	0.205	0.233	1
PSMD13	7.22724e-05	-0.0487522	0.194	0.248	1
RABGEF1	0.00598854	-0.0487463	0.127	0.154	1
TBC1D23	0.00344104	-0.048744	0.093	0.118	1
BCAS2	0.0001137	-0.0487373	0.266	0.327	1
BMT2	0.00891031	-0.0487146	0.103	0.126	1
GAR1	0.00349138	-0.0486478	0.079	0.101	1
CEPT1	1.29621e-06	-0.0486135	0.067	0.102	0.0474425
SMURF1	0.00585857	-0.0486074	0.09	0.113	1
CELF1	0.00139443	-0.0485998	0.238	0.287	1
ZNF721	9.66753e-05	-0.0485007	0.215	0.27	1
KIF20B	0.00149736	-0.0484308	0.086	0.111	1
OAT	6.89999e-06	-0.0484301	0.094	0.133	0.252547
UCHL5	0.00013872	-0.0484286	0.106	0.141	1
NPEPPS	0.00239187	-0.048423	0.17	0.206	1
NUP88	0.00039305	-0.0482725	0.115	0.148	1
ATP6V1F	0.00980053	-0.0481881	0.286	0.332	1
CMSS1	0.00298585	-0.0481663	0.116	0.144	1
GPR89B	0.00107151	-0.0481604	0.097	0.125	1
C6orf62	0.000201716	-0.0480396	0.103	0.136	1
PPP1CA	0.00803124	-0.0479646	0.486	0.556	1
COX17	0.000254335	-0.0479383	0.208	0.26	1
IFITM3	0.000321398	-0.0479343	0.081	0.11	1
BANP	0.00050166	-0.0479094	0.098	0.129	1
BCL10	0.000981414	-0.0479009	0.126	0.158	1
ING5	0.000813893	-0.0478474	0.127	0.161	1
TMEM179B	0.0161101	-0.0477698	0.186	0.215	1
S100PBP	7.70065e-05	-0.0477385	0.074	0.103	1
RSBN1	0.00113958	-0.0477259	0.269	0.321	1
ABHD14A	0.000871593	-0.0476874	0.14	0.177	1
HSPE1	0.00147359	-0.0476023	0.356	0.419	1
LEPROT	9.21119e-05	-0.0475352	0.071	0.1	1
FAM162A	0.000283962	-0.0475238	0.241	0.293	1
TXN2	0.00118395	-0.0474527	0.184	0.225	1
KIAA1191	0.000269411	-0.0473771	0.087	0.117	1
RPS19BP1	0.00422559	-0.0473449	0.23	0.275	1
C12orf10	0.000231094	-0.0473192	0.132	0.171	1
H2AFZ	0.00592965	-0.0472691	0.467	0.529	1
COX16	0.000872716	-0.0472513	0.208	0.253	1
MPPE1	0.00111507	-0.0470926	0.112	0.143	1
UNC45A	0.00181411	-0.0470452	0.082	0.106	1
PRPF19	0.000548287	-0.0470079	0.137	0.174	1
CLN5	0.00228677	-0.0469903	0.104	0.131	1
AGAP2	0.00413312	-0.0469002	0.085	0.109	1
GPR155	0.00322791	-0.0468719	0.105	0.131	1
ZNF638	0.0100997	-0.046849	0.315	0.356	1
GPATCH2L	0.0047335	-0.0468171	0.092	0.116	1
FLYWCH2	3.11603e-05	-0.0468114	0.081	0.114	1
RBM4	0.000901194	-0.0467036	0.264	0.317	1
DGKA	0.00311917	-0.0466867	0.425	0.489	1
CALM3	0.00494646	-0.0466783	0.474	0.532	1
FAM32A	0.000183887	-0.0466024	0.168	0.213	1
TECR	0.00110235	-0.0465289	0.427	0.5	1
DDX23	0.00350664	-0.046528	0.105	0.131	1
MPV17	0.00350262	-0.0464928	0.105	0.132	1
TMEM167A	0.0139218	-0.0463665	0.142	0.168	1
TIMM10	7.70839e-05	-0.0463556	0.089	0.122	1
ERG28	0.000921346	-0.0463255	0.103	0.132	1
SNX5	0.00013899	-0.0462592	0.145	0.187	1
NIPBL	0.000372622	-0.0462505	0.39	0.461	1
MZT1	0.00861804	-0.0461798	0.112	0.136	1
ZCCHC8	0.000823775	-0.0461666	0.089	0.116	1
NUDT2	0.000266043	-0.0461472	0.124	0.161	1
NDUFV3	7.71221e-05	-0.0461386	0.1	0.135	1
ISCA2	0.00137229	-0.0461163	0.127	0.16	1
SNX1	8.62827e-05	-0.0460678	0.177	0.225	1
TMEM9B	0.00173794	-0.0460545	0.129	0.16	1
C19orf12	9.89644e-06	-0.0459845	0.071	0.104	0.36222
ARF4	0.00633416	-0.0459355	0.218	0.259	1
SIRT2	0.000401138	-0.045907	0.11	0.143	1
RALBP1	0.000193655	-0.0459036	0.167	0.21	1
MRPS11	0.00128705	-0.0458961	0.079	0.104	1
SMIM20	0.00630874	-0.0458889	0.107	0.133	1
ARRDC1	0.000297912	-0.0458274	0.137	0.175	1
DENR	0.00012575	-0.0457868	0.234	0.292	1
EFCAB2	0.040256	-0.0457456	0.103	0.12	1
SH3BGRL	0.00839784	-0.0456744	0.391	0.447	1
USO1	1.51508e-06	-0.0456382	0.115	0.161	0.0554533
DNAJB11	0.000991763	-0.0455597	0.111	0.141	1
ISG15	0.0119879	-0.0454804	0.201	0.235	1
GBF1	0.0022603	-0.0454468	0.132	0.162	1
EIF6	0.000242422	-0.04537	0.146	0.188	1
C22orf39	0.00194914	-0.0453409	0.135	0.168	1
PYURF	0.00145648	-0.0453308	0.308	0.363	1
DOK2	0.00263368	-0.045265	0.231	0.272	1
TRAP1	6.98252e-05	-0.0452273	0.111	0.149	1
MRPL50	0.000697077	-0.0452241	0.093	0.122	1
COG4	0.000930538	-0.0452072	0.085	0.112	1
DHX36	0.00346985	-0.0451977	0.255	0.302	1
ZMAT3	0.000712013	-0.0450755	0.078	0.105	1
YY1	0.00172906	-0.0450386	0.287	0.34	1
ZNRD2	0.000207747	-0.044973	0.087	0.118	1
ACADSB	0.00353	-0.0449236	0.085	0.108	1
ZNF43	0.00165121	-0.0448744	0.081	0.106	1
DHRS4	2.4373e-05	-0.0448683	0.103	0.141	0.892077
MAP3K11	0.000477447	-0.0448587	0.077	0.104	1
MICOS10	0.0243812	-0.0447677	0.437	0.488	1
ORC2	6.29961e-06	-0.0447483	0.085	0.122	0.230572
ASCC2	0.00336765	-0.0447358	0.112	0.139	1
DCPS	0.00187345	-0.044722	0.077	0.101	1
NIT2	0.000511875	-0.0446778	0.093	0.123	1
OAS2	8.06337e-05	-0.0446756	0.107	0.143	1
PAM16	0.00053394	-0.0446606	0.094	0.124	1
ADD3	0.0168971	-0.0445959	0.565	0.619	1
PLRG1	6.38553e-05	-0.0445433	0.103	0.139	1
UCHL3	0.00027275	-0.0444152	0.088	0.119	1
TRIAP1	0.0028834	-0.0444076	0.113	0.141	1
TBCK	9.1323e-06	-0.0443953	0.16	0.21	0.334251
BCAP31	0.00564828	-0.0443885	0.387	0.447	1
RBCK1	0.0105844	-0.0443045	0.247	0.285	1
LIME1	0.00650084	-0.0442772	0.661	0.721	1
HELB	0.0094202	-0.0442697	0.215	0.25	1
UBA5	0.00227186	-0.0442517	0.094	0.12	1
TAF6	0.00296856	-0.0442336	0.082	0.105	1
PSMB5	3.53281e-05	-0.0442216	0.083	0.117	1
C1orf50	2.16029e-05	-0.0440923	0.077	0.11	0.790688
RTN3	0.000347291	-0.0439725	0.142	0.18	1
ZC3H4	0.000833515	-0.0439279	0.075	0.1	1
SLC25A32	0.000366624	-0.0438521	0.12	0.155	1
BSG	0.00553635	-0.0438372	0.321	0.371	1
HSD17B11	0.00277558	-0.0437865	0.211	0.249	1
TM2D1	3.22484e-05	-0.0437022	0.124	0.166	1
BRK1	0.0262481	-0.0436924	0.373	0.416	1
EXOG	5.23848e-06	-0.0436645	0.104	0.146	0.191734
DHX29	0.00104907	-0.0436642	0.127	0.16	1
NAA16	0.0271031	-0.0436365	0.174	0.203	1
COX7B	0.00324311	-0.04363	0.384	0.446	1
DNMT1	0.00123472	-0.043622	0.263	0.312	1
SESN3	0.000182946	-0.0436089	0.305	0.37	1
UXT	0.0205437	-0.0436033	0.639	0.693	1
PLAAT4	0.0499211	-0.0435475	0.531	0.58	1
SELENOW	0.0117939	-0.0435347	0.446	0.501	1
PHYKPL	0.00848836	-0.0435262	0.247	0.287	1
COMMD1	0.0330549	-0.043386	0.157	0.183	1
GRK6	0.000496203	-0.0433814	0.302	0.36	1
UNC50	0.000418335	-0.0433724	0.085	0.113	1
STT3A	0.000213512	-0.0432832	0.091	0.122	1
SNTB1	0.000103509	-0.0430842	0.1	0.136	1
USP53	0.00290879	-0.0430748	0.108	0.136	1
CCDC28A	0.000161332	-0.0430558	0.126	0.165	1
LINC01184	0.000161416	-0.0430003	0.107	0.142	1
DBP	0.000122584	-0.0429623	0.138	0.181	1
DERL2	0.000333364	-0.0429265	0.13	0.167	1
MED8	0.000439806	-0.0428469	0.074	0.101	1
KLC1	0.00444088	-0.0427742	0.146	0.176	1
SRSF8	0.00127896	-0.0427525	0.211	0.253	1
STYX	0.00207228	-0.0427351	0.158	0.193	1
TTC37	0.0281222	-0.0427107	0.134	0.157	1
NDUFV1	0.00818969	-0.0427063	0.287	0.333	1
MKRN2	0.00496501	-0.0426228	0.089	0.112	1
SF3B3	0.00376325	-0.0425913	0.146	0.178	1
POLR2H	0.0162677	-0.0425787	0.109	0.131	1
RC3H1	0.00084295	-0.0423725	0.214	0.261	1
CCDC32	0.00508494	-0.0423563	0.083	0.104	1
CCNDBP1	0.000514329	-0.0422681	0.219	0.27	1
DSE	0.00308709	-0.0422456	0.112	0.14	1
SETDB2	2.9715e-05	-0.0422219	0.074	0.106	1
PATL2	0.0333613	-0.0422171	0.103	0.122	1
COMMD7	0.00751189	-0.0421057	0.196	0.231	1
DNAJC21	0.00102154	-0.0421031	0.116	0.147	1
ABHD10	9.32556e-05	-0.0420991	0.078	0.109	1
CUL1	0.0346099	-0.0420917	0.206	0.237	1
SETD5	0.000388466	-0.0420829	0.182	0.226	1
UPF3B	0.00312396	-0.0420707	0.102	0.128	1
SPNS1	0.000778742	-0.0419989	0.102	0.133	1
PRKRA	0.00920984	-0.0419949	0.152	0.18	1
RPL18A	0.0400443	-0.0418997	0.958	0.971	1
MRPS2	0.000299667	-0.0418605	0.105	0.138	1
RPL28	0.000407032	-0.0418456	0.966	0.979	1
KAT5	0.00123853	-0.0417733	0.076	0.1	1
ANKRD49	7.20958e-05	-0.0416637	0.134	0.176	1
LEF1-AS1	0.00212938	-0.0416618	0.124	0.155	1
STOML2	0.000821917	-0.0416013	0.159	0.199	1
GALNT11	0.000333786	-0.0414739	0.082	0.11	1
IARS2	2.59203e-05	-0.0414578	0.135	0.178	0.948709
STRAP	0.00818476	-0.041404	0.282	0.326	1
ATE1	0.0147062	-0.0413927	0.127	0.15	1
RPA3	0.000732154	-0.0412254	0.165	0.205	1
ATXN7L1	0.000769809	-0.0410974	0.163	0.201	1
LMF1	0.0389804	-0.0409783	0.094	0.112	1
PARP15	0.00031561	-0.0408801	0.127	0.162	1
NUMB	0.000357698	-0.0408668	0.14	0.179	1
ADIPOR1	0.00400456	-0.0408226	0.169	0.203	1
ETFA	0.00146378	-0.0408169	0.147	0.182	1
NOP2	0.00134681	-0.0407609	0.091	0.117	1
PDE6D	0.00450549	-0.0406707	0.094	0.118	1
SERPINB9	0.000172117	-0.0406688	0.202	0.252	1
PGAM1	0.0309112	-0.0406365	0.365	0.417	1
ALDH9A1	0.00137022	-0.0406285	0.104	0.133	1
ATP6V1D	0.00231257	-0.040543	0.088	0.112	1
TOX4	0.0083773	-0.040499	0.2	0.236	1
CAMLG	0.0264162	-0.0404349	0.269	0.307	1
CSAD	0.000580772	-0.0403397	0.095	0.125	1
SERBP1	0.0294321	-0.0401946	0.484	0.539	1
MOB3A	0.00483029	-0.040184	0.124	0.152	1
ATP5IF1	0.0217278	-0.0401594	0.471	0.534	1
MRPL22	0.000487846	-0.0401552	0.127	0.163	1
NSUN6	3.73534e-06	-0.0401487	0.091	0.131	0.136717
RAB3GAP2	0.00131355	-0.0401428	0.136	0.17	1
PAICS	0.00297627	-0.0401022	0.083	0.107	1
GPR174	0.000384041	-0.0400838	0.158	0.2	1
ZC3H11A	0.000176245	-0.0399378	0.114	0.15	1
PARVG	0.00380432	-0.0399092	0.163	0.197	1
SLC35F1	0.00145052	-0.0398556	0.104	0.133	1
MTCH1	0.000123454	-0.0398404	0.244	0.303	1
GMDS-DT	0.000861808	-0.0397669	0.138	0.174	1
RPAP2	0.00185621	-0.0397646	0.129	0.161	1
TSEN15	0.00196408	-0.0397462	0.09	0.116	1
TFIP11	0.00108155	-0.0396941	0.088	0.115	1
PRPF31	0.00147252	-0.0396754	0.138	0.173	1
NUDT22	0.00899869	-0.0396623	0.12	0.145	1
MAP1LC3B	0.000929419	-0.0396428	0.355	0.417	1
THAP7	0.00142257	-0.0396198	0.149	0.185	1
RPS27A	0.00121867	-0.0396052	0.961	0.973	1
TXNDC17	0.000130253	-0.0395943	0.091	0.124	1
LINC02328	0.000360651	-0.0395287	0.101	0.132	1
ACSF3	0.00857751	-0.0393665	0.083	0.104	1
SNHG1	0.00985413	-0.0392725	0.345	0.396	1
NSD1	0.023181	-0.0391912	0.247	0.282	1
ZDHHC3	0.00209228	-0.0391909	0.084	0.108	1
TRIM38	0.000275975	-0.0391356	0.131	0.169	1
PRKAG1	0.00274651	-0.0390652	0.079	0.102	1
TMED5	0.00180711	-0.039063	0.182	0.22	1
TRMT61B	0.00013484	-0.0390318	0.091	0.124	1
DIMT1	0.00103418	-0.0390003	0.131	0.166	1
BCAS4	0.00402872	-0.0389946	0.089	0.112	1
PISD	0.0016641	-0.0389646	0.081	0.105	1
ZNF335	0.00391584	-0.0389573	0.117	0.145	1
CEP164	0.000290744	-0.0386515	0.074	0.102	1
UBE2V1	0.00890734	-0.0386331	0.362	0.418	1
CORO1B	0.000584938	-0.0386302	0.368	0.43	1
B3GNT2	0.000282467	-0.0385962	0.124	0.16	1
COQ4	0.000833602	-0.038559	0.11	0.142	1
CACYBP	0.00314185	-0.0385029	0.279	0.331	1
EVI2A	0.000100526	-0.0384281	0.097	0.131	1
NNT	0.000347646	-0.0383902	0.118	0.152	1
RETREG1	0.0248919	-0.0383428	0.186	0.216	1
GLRX3	0.000545335	-0.0383353	0.126	0.161	1
ABHD12	0.00735299	-0.0382572	0.081	0.102	1
EXOC5	0.00111874	-0.0382256	0.084	0.11	1
CAT	0.00573581	-0.0382189	0.119	0.147	1
IST1	0.0139487	-0.038153	0.192	0.224	1
AKR1B1	0.00152942	-0.0381138	0.174	0.214	1
GYPC	0.0209188	-0.0381058	0.535	0.587	1
ABRAXAS1	0.00105612	-0.0380883	0.107	0.137	1
PPP1R12A	0.00837276	-0.0380557	0.365	0.418	1
NFKBIB	0.0180664	-0.0380484	0.116	0.138	1
UPF3A	0.015709	-0.0380378	0.193	0.226	1
COPS3	0.0067482	-0.0379347	0.142	0.172	1
CNPY3	0.0179227	-0.0379083	0.257	0.294	1
SLFN5	0.00175684	-0.037809	0.381	0.439	1
NISCH	0.00440218	-0.0377746	0.094	0.118	1
P4HTM	0.00735772	-0.0377086	0.092	0.115	1
SLC25A5	0.0312786	-0.0376448	0.477	0.528	1
GINM1	0.000584171	-0.0376165	0.115	0.149	1
SEPHS2	0.000470419	-0.0376126	0.137	0.175	1
COPS8	5.51295e-05	-0.0375908	0.131	0.173	1
POLDIP3	0.00123037	-0.0375817	0.127	0.16	1
SPAG7	0.000991359	-0.0375754	0.15	0.189	1
NELFA	0.0187462	-0.0375559	0.09	0.109	1
TMEM154	0.000275924	-0.037541	0.115	0.15	1
PNKP	0.0139892	-0.0375098	0.113	0.136	1
NOB1	0.00142781	-0.0374832	0.143	0.179	1
MAT2B	0.022814	-0.0374581	0.347	0.396	1
RANBP1	0.0185497	-0.0374143	0.245	0.283	1
YTHDF2	0.0071057	-0.0373795	0.222	0.261	1
MTO1	0.00137771	-0.037364	0.092	0.119	1
C18orf32	0.00576832	-0.0373517	0.207	0.246	1
SERGEF	0.00239451	-0.0373177	0.105	0.133	1
EXOSC1	0.000464096	-0.0373118	0.107	0.141	1
PLAC8	0.000827087	-0.0372503	0.29	0.344	1
GDI1	0.00163545	-0.0372318	0.198	0.239	1
SMIM29	0.00477816	-0.0372115	0.096	0.12	1
FCHO1	0.00137128	-0.037131	0.082	0.108	1
FBXO9	0.0130093	-0.0370431	0.163	0.193	1
SON	0.0209789	-0.0370377	0.774	0.803	1
UBL7	0.000776319	-0.037013	0.133	0.169	1
DDX39B	0.00219985	-0.036997	0.399	0.464	1
TCP1	0.000537769	-0.0369331	0.202	0.249	1
ANKRD36B	0.0225663	-0.0369038	0.164	0.19	1
RMDN1	0.00215766	-0.0368661	0.09	0.116	1
FXN	0.00216236	-0.0368517	0.115	0.144	1
ICE2	0.00190922	-0.0368004	0.133	0.165	1
ARFGAP2	0.00590562	-0.0365616	0.155	0.186	1
SEC22C	0.000974343	-0.0365408	0.108	0.138	1
PNPLA8	0.0291747	-0.0364957	0.175	0.201	1
IARS	0.0127162	-0.036369	0.141	0.167	1
TGS1	0.00199591	-0.0363457	0.178	0.218	1
PHF19	0.00031248	-0.0363203	0.095	0.126	1
MAN1B1	0.000723591	-0.0361392	0.084	0.112	1
AP5Z1	0.00021365	-0.0360964	0.089	0.121	1
CWC27	0.0328049	-0.0360695	0.127	0.15	1
PPARD	0.00404008	-0.0358084	0.097	0.122	1
DDX10	0.00601794	-0.0357015	0.08	0.101	1
NUP58	0.00535815	-0.0356847	0.2	0.237	1
PARP10	0.00136766	-0.0355146	0.135	0.169	1
PEX26	0.00113897	-0.035476	0.075	0.1	1
DPF2	0.000261476	-0.0354682	0.089	0.12	1
NUTM2A-AS1	0.0239161	-0.0354638	0.204	0.234	1
ELOF1	0.00132226	-0.0353935	0.105	0.135	1
TAF9	0.00464346	-0.0353371	0.184	0.222	1
COMMD3	0.00193005	-0.0352547	0.132	0.165	1
TYW1	0.0063132	-0.0352265	0.152	0.182	1
SFI1	0.00679636	-0.0351656	0.218	0.258	1
MARK3	0.0114271	-0.0351531	0.203	0.237	1
MIA2	0.00540708	-0.0351402	0.144	0.175	1
DDX18	0.000248708	-0.0350671	0.352	0.423	1
HSPB11	0.000884404	-0.0350416	0.146	0.185	1
TP53TG1	0.00440436	-0.0350271	0.13	0.16	1
NOL8	0.0010035	-0.0349807	0.12	0.153	1
AKAP10	0.000130981	-0.0349352	0.101	0.136	1
RACK1	0.00657584	-0.0349262	0.949	0.959	1
DRAP1	0.0306802	-0.0349225	0.4	0.446	1
ZNF131	0.00102391	-0.034886	0.223	0.269	1
BUB3	0.00125089	-0.0348749	0.297	0.353	1
PPP5C	0.000307504	-0.0347201	0.074	0.102	1
ZNF708	0.00432973	-0.0346602	0.126	0.155	1
MRPL46	0.00346269	-0.0346591	0.079	0.102	1
SIRT7	0.000986595	-0.0346093	0.114	0.147	1
UBXN4	0.0160878	-0.0346014	0.415	0.461	1
PLEKHB2	0.000758942	-0.0344893	0.119	0.152	1
SEC62	0.00483815	-0.034482	0.465	0.536	1
SNAP23	0.00239482	-0.0344389	0.142	0.175	1
USE1	0.00776714	-0.0344305	0.102	0.126	1
S1PR4	0.00941141	-0.0343817	0.358	0.41	1
NAGK	0.00609705	-0.0343031	0.078	0.1	1
AGO3	0.000610946	-0.0340857	0.155	0.193	1
ENOPH1	0.0393198	-0.0340751	0.123	0.144	1
ISG20	0.00862086	-0.0340243	0.5	0.566	1
MRPL17	0.00133874	-0.0339808	0.092	0.12	1
MPC1	0.00807997	-0.0339685	0.15	0.181	1
KIAA0100	0.00599268	-0.0339357	0.106	0.131	1
AVL9	0.00393709	-0.0339074	0.124	0.152	1
UMAD1	0.00404964	-0.0338328	0.19	0.227	1
MTHFS	0.00442863	-0.0338312	0.131	0.161	1
IFNGR2	0.010445	-0.0337923	0.105	0.128	1
WDR61	0.00391259	-0.0337685	0.131	0.162	1
RPS24	0.0123189	-0.0337343	0.949	0.961	1
MED21	0.00571733	-0.0336649	0.094	0.118	1
SUGT1	0.0273182	-0.0335912	0.161	0.188	1
ACTR10	0.000260847	-0.0335531	0.144	0.183	1
STAMBP	0.000133038	-0.033551	0.079	0.11	1
EMC10	0.00425426	-0.0335211	0.193	0.231	1
RASGRP2	0.0285672	-0.0334782	0.46	0.516	1
PEX2	0.00464724	-0.0334353	0.09	0.113	1
CREBL2	0.00328899	-0.0334204	0.119	0.148	1
UQCRC2	0.0129304	-0.0332497	0.26	0.301	1
TRPV2	0.000475744	-0.0331914	0.118	0.152	1
MARK2	0.000294367	-0.0331069	0.109	0.142	1
VRK3	0.0221085	-0.033106	0.102	0.123	1
NDUFC1	0.0185435	-0.0330883	0.334	0.386	1
FRS2	0.00938368	-0.0330851	0.092	0.113	1
ATF7IP	0.0313252	-0.0330353	0.377	0.425	1
C9orf72	0.00190327	-0.0330225	0.107	0.136	1
NGDN	0.000536098	-0.0329788	0.182	0.225	1
RPS15	0.0132262	-0.032933	0.96	0.973	1
SUMO1	0.0029561	-0.0329052	0.341	0.402	1
RTF2	0.00190986	-0.0328937	0.193	0.234	1
YIF1B	0.00282909	-0.0328903	0.091	0.116	1
DCTPP1	0.00154697	-0.0328659	0.091	0.118	1
RTRAF	0.0214412	-0.0328246	0.411	0.466	1
SNX20	0.00959053	-0.0327905	0.14	0.167	1
SH2D2A	0.041057	-0.0327588	0.124	0.145	1
CBWD5	0.00124507	-0.0327017	0.137	0.171	1
EHMT2	0.000216306	-0.0326464	0.09	0.121	1
RHEB	0.00333819	-0.0324656	0.168	0.204	1
ZNF770	0.00795593	-0.0324015	0.11	0.136	1
ZNF611	0.00186957	-0.0324011	0.09	0.116	1
UBIAD1	0.00105864	-0.0323935	0.09	0.119	1
LARP4	0.00241423	-0.0323675	0.096	0.123	1
SHPRH	0.00516947	-0.0323446	0.14	0.17	1
MEI1	0.0054707	-0.0323356	0.14	0.169	1
NCBP2	0.00179721	-0.0323327	0.129	0.162	1
MOSMO	0.00309631	-0.0322383	0.083	0.108	1
TATDN1	0.00776846	-0.0322206	0.128	0.155	1
C1orf35	0.0230798	-0.0322119	0.112	0.134	1
MRPS24	0.0161961	-0.0321377	0.271	0.315	1
POLR2C	0.00761821	-0.0321107	0.201	0.237	1
SRP19	0.000731708	-0.0319667	0.23	0.281	1
FAM78A	0.00118212	-0.0319606	0.076	0.101	1
REV1	0.0141486	-0.0319389	0.133	0.158	1
XAF1	0.00315344	-0.0319388	0.191	0.23	1
MON2	0.00997851	-0.0319286	0.222	0.26	1
BACH2	0.0348699	-0.031923	0.452	0.498	1
TTC14	0.00347651	-0.0319176	0.174	0.21	1
MRPL13	0.00174577	-0.0319017	0.107	0.137	1
SNX6	0.0175915	-0.0318981	0.35	0.399	1
SMYD2	0.0107768	-0.0318626	0.126	0.152	1
VCPKMT	0.00361821	-0.0318249	0.086	0.11	1
PTPN2	0.00210014	-0.0318212	0.23	0.274	1
WDR36	0.0192289	-0.0318131	0.102	0.122	1
MRI1	0.00235387	-0.0317323	0.082	0.107	1
RPL18	0.0455233	-0.0316553	0.953	0.965	1
TRAPPC2	0.0041748	-0.031486	0.096	0.122	1
SP4	0.00373931	-0.0314757	0.127	0.156	1
MED17	0.000833353	-0.0313414	0.109	0.14	1
KTN1	0.000930858	-0.0313405	0.33	0.39	1
SNRPA	0.00694003	-0.0313281	0.25	0.292	1
IFNAR2	0.00770793	-0.0313183	0.231	0.27	1
SURF1	0.0105297	-0.0312966	0.193	0.227	1
PDCD10	0.000326561	-0.0312848	0.207	0.254	1
SNX3	0.0126393	-0.0312833	0.342	0.394	1
TAF7	0.0158454	-0.03127	0.299	0.346	1
ACAP1	0.0475105	-0.0312058	0.52	0.57	1
CEP170	0.000305929	-0.0311617	0.088	0.118	1
CZIB	0.00875004	-0.0311327	0.111	0.137	1
COA8	0.00106815	-0.0311065	0.086	0.113	1
SCAP	0.00103887	-0.0310551	0.092	0.12	1
EIF3J	4.95478e-05	-0.0309506	0.136	0.18	1
MPHOSPH6	0.00424289	-0.0309175	0.083	0.106	1
CBWD2	0.00340985	-0.0307242	0.129	0.159	1
ARPC1A	0.00113139	-0.0306593	0.144	0.18	1
SP140L	0.0235722	-0.0306235	0.251	0.288	1
ANKFY1	0.00749818	-0.030623	0.084	0.105	1
DOCK8	0.0346982	-0.0305279	0.432	0.485	1
APEH	0.00119257	-0.0305262	0.123	0.155	1
RPS8	0.0107908	-0.0305018	0.964	0.976	1
PMPCB	0.00318433	-0.0304886	0.245	0.293	1
ESD	0.000847376	-0.0304334	0.221	0.271	1
KDM5B	0.00281994	-0.0304275	0.083	0.107	1
PTPN22	0.00524942	-0.030353	0.136	0.165	1
MYDGF	0.0251476	-0.0302494	0.22	0.252	1
ATG16L2	0.00895827	-0.0302091	0.119	0.145	1
XIAP	0.00379251	-0.0300743	0.096	0.121	1
SURF2	0.00308761	-0.0300414	0.107	0.136	1
FBXW5	0.0155691	-0.0300149	0.175	0.205	1
PRR5	0.00555245	-0.0298858	0.082	0.104	1
TNFSF8	0.0155835	-0.0298015	0.185	0.215	1
DDX50	0.010659	-0.0297893	0.213	0.25	1
MEAF6	0.0348121	-0.0297333	0.235	0.271	1
FASTK	0.0203208	-0.0297265	0.13	0.155	1
PSMB2	0.0205618	-0.0295807	0.18	0.211	1
GNPAT	0.004095	-0.029557	0.125	0.154	1
BOLA3	0.0349037	-0.0295341	0.145	0.169	1
AHCYL1	0.000537041	-0.0294205	0.075	0.102	1
DNAJB12	0.0138925	-0.0293782	0.095	0.115	1
DPH5	0.00443937	-0.0293776	0.091	0.116	1
PSMA6	0.00601253	-0.029372	0.317	0.371	1
GARS-DT	0.00481853	-0.0293527	0.089	0.112	1
BDP1	0.0263418	-0.0293	0.276	0.312	1
MTRR	0.0059649	-0.0292055	0.099	0.123	1
FKBP3	0.00476178	-0.029198	0.13	0.16	1
MAPK8IP3	0.0182454	-0.0291717	0.115	0.138	1
NT5DC1	0.00356602	-0.0291483	0.156	0.188	1
PI4KB	0.00962141	-0.0289967	0.11	0.134	1
TMUB1	0.0173755	-0.0289765	0.209	0.243	1
RBPJ	0.000250699	-0.0289331	0.158	0.2	1
CFAP36	0.00203314	-0.0288499	0.16	0.197	1
ZSCAN16-AS1	0.00637484	-0.028835	0.115	0.14	1
PUM3	0.0201886	-0.0287381	0.135	0.161	1
LRCH3	0.0059632	-0.0287141	0.13	0.159	1
USP22	0.0211952	-0.0286235	0.197	0.228	1
PSMD11	0.00440389	-0.02861	0.15	0.182	1
SLC25A36	0.0228387	-0.0286011	0.195	0.227	1
NUCKS1	0.0290173	-0.0285211	0.361	0.407	1
TMC8	0.00678019	-0.0285171	0.372	0.426	1
SNAP29	0.0223571	-0.0284259	0.092	0.111	1
SLC23A2	0.0191755	-0.0284109	0.085	0.104	1
BCL9L	0.0139298	-0.028407	0.155	0.186	1
SEC11A	0.00342028	-0.0283816	0.301	0.353	1
LSG1	0.00849821	-0.0282209	0.097	0.121	1
MGRN1	0.0190201	-0.0281897	0.1	0.121	1
RAB3GAP1	0.021299	-0.0280074	0.246	0.283	1
STMN3	0.0141125	-0.02795	0.221	0.259	1
MRPL33	0.00220914	-0.027895	0.267	0.319	1
NFATC2IP	0.00897005	-0.0278254	0.155	0.186	1
SH2B1	0.00940556	-0.027785	0.103	0.126	1
RECQL	0.000388661	-0.0276758	0.165	0.208	1
HCG18	0.00856111	-0.0276514	0.099	0.122	1
POLE4	0.0243926	-0.027573	0.206	0.24	1
RAB4B	0.000431046	-0.027522	0.101	0.133	1
REEP5	0.0320176	-0.0274673	0.216	0.246	1
EIF3L	0.0331205	-0.0274515	0.658	0.729	1
MIATNB	0.0329973	-0.0273803	0.099	0.118	1
RBM17	0.00967473	-0.0273674	0.306	0.352	1
HSF1	0.00234231	-0.0273098	0.194	0.236	1
SRSF7	0.0180967	-0.0272523	0.703	0.759	1
MRPS30	0.000520955	-0.0272239	0.168	0.212	1
STXBP5	0.00734584	-0.0271109	0.129	0.156	1
RAB9A	0.0305295	-0.0270837	0.104	0.124	1
ABCF1	0.000536628	-0.0270385	0.145	0.183	1
SCAMP3	0.00300932	-0.027009	0.182	0.222	1
FAM104A	0.0195051	-0.0269956	0.11	0.133	1
C11orf68	0.00145393	-0.0269656	0.084	0.111	1
BAG3	0.00845087	-0.026913	0.153	0.184	1
ZCRB1	0.00191332	-0.0269124	0.113	0.142	1
DEK	0.0312395	-0.0268813	0.357	0.4	1
RBM14	0.011307	-0.0268546	0.14	0.167	1
DAP	0.030738	-0.0267784	0.103	0.123	1
GTF2I	0.000146153	-0.0267596	0.206	0.256	1
ADI1	0.0123334	-0.0267239	0.15	0.179	1
RLIM	0.0218092	-0.0266541	0.152	0.178	1
DEDD2	0.00542928	-0.0265846	0.155	0.187	1
GLUL	0.0296615	-0.0265835	0.094	0.112	1
MTR	0.00462524	-0.0265689	0.195	0.233	1
LEMD3	0.0369804	-0.0265487	0.14	0.163	1
MAP2K3	0.00820181	-0.0265158	0.105	0.129	1
CS	0.0138501	-0.0265092	0.168	0.199	1
GMCL1	0.00926823	-0.026487	0.116	0.142	1
CAND1	0.00349549	-0.0264667	0.18	0.219	1
WDR54	0.0344834	-0.0262817	0.095	0.113	1
THUMPD3-AS1	0.00439558	-0.0260823	0.168	0.201	1
ZNF431	0.00143734	-0.0260562	0.173	0.212	1
ATP6V1H	0.0274925	-0.0260356	0.181	0.21	1
MYO9A	0.0202327	-0.0259613	0.125	0.148	1
MIF4GD	0.0141586	-0.0259595	0.117	0.141	1
POP5	0.0253835	-0.0259525	0.148	0.174	1
CYHR1	0.000670352	-0.0258036	0.082	0.11	1
OSTC	0.0339908	-0.0257663	0.238	0.272	1
KLF9	0.0164953	-0.0256209	0.223	0.259	1
LMAN2	0.00471719	-0.0255975	0.277	0.328	1
NECAP2	0.0291638	-0.0255212	0.344	0.392	1
UBLCP1	0.0022762	-0.0254928	0.131	0.162	1
DPP7	0.02081	-0.0253151	0.387	0.443	1
CBX3	0.00860962	-0.0253056	0.339	0.394	1
HADHB	0.00235298	-0.025291	0.151	0.187	1
GET4	0.00392945	-0.0252885	0.101	0.127	1
NOA1	0.0147529	-0.0252393	0.103	0.125	1
SIGMAR1	0.00646336	-0.025205	0.136	0.165	1
FKBP1A	0.0182598	-0.025181	0.312	0.358	1
ATOX1	0.00401677	-0.0251295	0.13	0.159	1
CDIPT	0.00196514	-0.0251282	0.133	0.167	1
SAMM50	0.0227932	-0.025078	0.121	0.145	1
ANKRD17	0.0315592	-0.0250272	0.278	0.317	1
NAMPT	0.0378534	-0.0249594	0.132	0.153	1
DBI	0.00641178	-0.0249346	0.329	0.386	1
NUDT21	0.00462206	-0.0249128	0.196	0.236	1
RCOR3	0.00593455	-0.0247965	0.135	0.165	1
MRPL58	0.00634014	-0.0247908	0.105	0.13	1
KLHL22	0.0119016	-0.0246123	0.088	0.109	1
ZNF138	0.0291801	-0.0246095	0.101	0.12	1
ACP1	0.04423	-0.0246086	0.295	0.337	1
GART	0.0254539	-0.0245188	0.091	0.11	1
LRRC47	0.00706771	-0.0243304	0.096	0.119	1
IAH1	0.00232749	-0.0242869	0.158	0.194	1
CDKN2AIPNL	0.00342342	-0.0242624	0.083	0.108	1
SS18L2	0.0083698	-0.0242433	0.223	0.263	1
CERS6	0.00487546	-0.0242194	0.182	0.218	1
DEF6	0.00338816	-0.0242068	0.356	0.418	1
HMCES	0.0348854	-0.0240766	0.147	0.17	1
POLR3GL	0.027591	-0.0240228	0.268	0.307	1
PHB2	0.0225795	-0.02401	0.428	0.486	1
SHC1	0.00348703	-0.023803	0.086	0.11	1
NDE1	0.0137396	-0.0237726	0.188	0.22	1
PKIA	0.00393938	-0.0237617	0.146	0.176	1
PDE4DIP	0.00118184	-0.0236712	0.126	0.16	1
ABR	0.00416172	-0.0236564	0.087	0.11	1
METTL15	0.00854055	-0.0236296	0.116	0.142	1
TRERF1	0.0157101	-0.0235869	0.194	0.227	1
NCOA4	0.0291161	-0.0235722	0.21	0.242	1
[truncated: 330 more rows]
