# Supplementary material for: Single‐cell transcriptomics reveal circulating skin‐homing CLA+ CTSW+ cytotoxic CD4+ T cells contribute to relapse of psoriasis
Source: Clin Transl Med. 2025 Nov 17;15(11):e70518. doi: 10.1002/ctm2.70518 (PMC12623151; doi:10.1002/ctm2.70518)
Supplement: Supplementary file 16 — Supporting Information [file CTM2-15-e70518-s016.xlsx]

## Sheet: 工作表1
Supplementary Table S5. Expression of CTSW transcript in patients with early relapse compared to the mean CTSW expression level in late relapsers.
Patient ID	P-value	Average log2FC
P07	<0.001	0.32
P11	<0.001	0.75
P12	<0.001	0.2
P20	<0.05	0.22
P23	<0.001	0.68
P42	<0.001	0.4
P47	<0.001	0.23
P51	Gene expression was too low for comparison
P53	<0.001	0.2
FC, fold change
