# Supplementary material for: Single‐cell transcriptomics reveal circulating skin‐homing CLA+ CTSW+ cytotoxic CD4+ T cells contribute to relapse of psoriasis
Source: Clin Transl Med. 2025 Nov 17;15(11):e70518. doi: 10.1002/ctm2.70518 (PMC12623151; doi:10.1002/ctm2.70518)
Supplement: Supplementary file 17 — Supporting Information [file CTM2-15-e70518-s017.xlsx]

## Sheet: 工作表1
Supplementary Table S6. Correlation and group comparison analyses between CTSW expression and clinical features.
	CTSW
Age
Kendall’s tau correlation	0.137
Significance (two-tailed)	0.485
Psoriasis severity at baseline (before biologic initiation)
Kendall’s tau correlation	-0.098
Significance (two-tailed)	0.619
Psoriasis severity after treatment (remission)
Kendall’s tau correlation	0.267
Significance (two-tailed)	0.176
Treatment modality*
CTSW expression level (IL-23i vs. IL-17i)	P=0.59
Proportion of CTSW+ cell (IL-23i vs. IL-17i)	P=0.50
Sex*
CTSW expression level (Male vs. Female)	P=0.300
Proportion of CTSW+ cell	P=0.230
*Wilcoxon Rank Sum test (Mann-Whitney. U test).
