# Supplementary material for: Single‐cell transcriptomics reveal circulating skin‐homing CLA+ CTSW+ cytotoxic CD4+ T cells contribute to relapse of psoriasis
Source: Clin Transl Med. 2025 Nov 17;15(11):e70518. doi: 10.1002/ctm2.70518 (PMC12623151; doi:10.1002/ctm2.70518)
Supplement: Supplementary file 18 — Supporting Information [file CTM2-15-e70518-s001.xlsx]

## Sheet: fm_cd4_ctswVS_0ely (2)
Supplementary Table S7. Complete list of differentially expressed genes (DEG) upregulated in CD4+CTSW+ T cells.
Gene name	p_val	avg_log2FC	pct.1	pct.2	p_val_adj
CCL5	6.97255e-34	0.60426	0.155	0.079	2.55202e-29
HCST	1.76243e-43	0.337817	0.69	0.531	6.45066e-39
IFITM2	2.41888e-46	0.323096	0.818	0.663	8.85334e-42
S100A4	2.27644e-37	0.317241	0.779	0.639	8.33198e-33
LGALS1	2.79288e-28	0.300565	0.304	0.198	1.02222e-23
CYBA	3.10498e-41	0.290813	0.792	0.646	1.13645e-36
RPSA	7.60266e-53	0.283427	0.959	0.852	2.78265e-48
CD7	7.46305e-34	0.281388	0.712	0.554	2.73155e-29
RPS14	3.58868e-50	0.273986	0.974	0.876	1.31349e-45
MYL12A	1.65598e-41	0.269266	0.892	0.748	6.06105e-37
RPS9	1.93178e-47	0.265342	0.964	0.855	7.07049e-43
TOMM7	1.29627e-38	0.258031	0.911	0.771	4.74448e-34
RPS6	3.77546e-44	0.251385	0.979	0.886	1.38186e-39
RPL35	4.66691e-41	0.24685	0.956	0.838	1.70813e-36
HOPX	1.45338e-43	0.243225	0.106	0.039	5.31953e-39
RPL10A	8.14578e-38	0.242161	0.961	0.85	2.98144e-33
APOO	2.08242e-35	0.242139	0.915	0.775	7.62188e-31
RPL17	1.82911e-41	0.242009	0.961	0.855	6.69473e-37
CFL1	6.84344e-38	0.241073	0.92	0.787	2.50477e-33
RPL36AL	1.26153e-35	0.240669	0.867	0.724	4.61731e-31
RPS25	5.71284e-37	0.240089	0.965	0.868	2.09096e-32
RPL27A	6.69113e-35	0.239524	0.918	0.79	2.44902e-30
RPS19	4.61116e-41	0.239497	0.978	0.894	1.68773e-36
PLP2	6.62712e-27	0.239092	0.533	0.401	2.42559e-22
RPS2	4.30932e-36	0.23735	0.974	0.882	1.57725e-31
FOS	3.14834e-10	0.23714	0.678	0.606	1.15232e-05
RPS18	1.5766e-36	0.236254	0.975	0.9	5.7705e-32
GAS5	1.94174e-30	0.234789	0.806	0.65	7.10698e-26
VIM	3.22687e-29	0.23439	0.924	0.812	1.18107e-24
RPL23A	1.29209e-34	0.232389	0.964	0.844	4.72919e-30
RPS28	4.97491e-35	0.231357	0.972	0.882	1.82087e-30
RPL3	3.69117e-36	0.230859	0.975	0.892	1.35101e-31
RPL21	1.36036e-33	0.230087	0.954	0.838	4.97905e-29
RPS12	3.29811e-30	0.229291	0.982	0.902	1.20714e-25
RPLP0	2.98156e-36	0.22845	0.973	0.866	1.09128e-31
RPL13	9.49497e-37	0.228235	0.982	0.918	3.47525e-32
RPS3	1.99963e-35	0.228074	0.975	0.89	7.31883e-31
RPL28	9.55548e-36	0.227131	0.974	0.903	3.4974e-31
RPS5	6.00507e-32	0.225724	0.961	0.842	2.19792e-27
RPS27	2.46799e-29	0.224644	0.98	0.916	9.03308e-25
RPL26	2.07467e-31	0.223984	0.967	0.868	7.59351e-27
FTL	1.11753e-32	0.222884	0.945	0.824	4.09028e-28
CST7	1.09424e-11	0.221906	0.103	0.065	4.00504e-07
RPL37A	1.90047e-30	0.221775	0.954	0.833	6.95593e-26
RPL10	4.0428e-30	0.220932	0.982	0.919	1.4797e-25
CD48	1.4243e-28	0.220849	0.746	0.59	5.21307e-24
RPL18	7.80641e-31	0.220813	0.969	0.866	2.85722e-26
RPL38	8.18131e-32	0.220766	0.948	0.813	2.99444e-27
RPS27A	1.40896e-29	0.219786	0.973	0.885	5.15694e-25
LY6E	1.5297e-27	0.2192	0.616	0.476	5.59885e-23
XBP1	4.18639e-24	0.218724	0.49	0.365	1.53226e-19
SMDT1	2.65565e-23	0.217031	0.678	0.545	9.71993e-19
ANXA1	4.85493e-24	0.216433	0.688	0.549	1.77695e-19
PFDN5	7.62566e-30	0.215927	0.941	0.806	2.79107e-25
RPLP1	2.27015e-29	0.215787	0.979	0.909	8.30899e-25
RPL7A	1.66838e-30	0.213929	0.965	0.861	6.10645e-26
SNHG6	9.48341e-30	0.213805	0.781	0.624	3.47102e-25
FAU	1.49162e-28	0.213537	0.967	0.861	5.45947e-24
IL7R	1.98596e-23	0.213084	0.899	0.799	7.2688e-19
MIF	3.81368e-30	0.213018	0.838	0.695	1.39585e-25
RPS23	1.34383e-26	0.212851	0.973	0.884	4.91855e-22
EEF1B2	3.00243e-29	0.212154	0.952	0.823	1.09892e-24
PSME2	1.17271e-22	0.212012	0.527	0.406	4.29223e-18
CXCR4	3.03878e-23	0.211642	0.626	0.497	1.11223e-18
IFITM1	4.67911e-32	0.211333	0.943	0.811	1.7126e-27
RPL35A	2.05528e-25	0.210794	0.966	0.85	7.52253e-21
RPS4X	6.83896e-26	0.209444	0.967	0.862	2.50313e-21
RPS15	3.80087e-29	0.208327	0.97	0.88	1.39116e-24
RPL15	3.43563e-27	0.20808	0.963	0.853	1.25747e-22
OST4	3.39046e-26	0.206712	0.762	0.613	1.24094e-21
RPL30	9.83774e-24	0.20664	0.978	0.9	3.60071e-19
RPS29	1.03533e-28	0.206587	0.959	0.841	3.78943e-24
RPS21	2.71087e-27	0.205873	0.971	0.885	9.92206e-23
TPT1	6.10533e-26	0.205768	0.978	0.903	2.23461e-21
RAC2	1.19387e-26	0.204936	0.802	0.662	4.36969e-22
RPL14	2.77762e-29	0.204872	0.972	0.879	1.01664e-24
LYAR	3.36717e-25	0.204395	0.153	0.084	1.23242e-20
RPS16	4.44259e-28	0.203888	0.964	0.849	1.62603e-23
RPL36	4.71213e-27	0.203014	0.963	0.859	1.72469e-22
RPL39	3.11945e-23	0.202995	0.967	0.867	1.14175e-18
RPL34	1.48251e-23	0.202411	0.973	0.887	5.42615e-19
CD63	1.08162e-24	0.201821	0.226	0.141	3.95885e-20
NME2	3.41125e-23	0.201029	0.693	0.556	1.24855e-18
RPL32	2.15002e-21	0.200678	0.977	0.892	7.86929e-17
ATP5MG	1.25609e-26	0.199779	0.867	0.718	4.59743e-22
RPL37	1.81536e-24	0.199651	0.97	0.878	6.64439e-20
RPL36A	3.72933e-25	0.199304	0.953	0.83	1.36497e-20
CORO1A	3.00615e-25	0.199087	0.88	0.751	1.10028e-20
RPL9	4.39788e-26	0.197674	0.957	0.843	1.60967e-21
RPL19	1.07161e-24	0.197046	0.975	0.887	3.9222e-20
RPL27	5.21872e-25	0.196244	0.945	0.819	1.9101e-20
RPS13	5.43497e-22	0.196067	0.969	0.863	1.98925e-17
GPX4	1.94953e-18	0.196047	0.6	0.477	7.13546e-14
RPL31	1.47479e-25	0.195407	0.936	0.799	5.39788e-21
MYL12B	1.49467e-23	0.194122	0.735	0.594	5.47066e-19
LTB	5.89114e-21	0.193953	0.944	0.842	2.15622e-16
RPL24	1.28248e-25	0.193907	0.962	0.84	4.69402e-21
RPL8	9.76303e-25	0.193691	0.965	0.868	3.57337e-20
COX7C	3.60116e-24	0.193279	0.901	0.757	1.31806e-19
GSTP1	6.36305e-21	0.193271	0.397	0.289	2.32894e-16
POLR2L	1.02607e-19	0.192766	0.462	0.351	3.7555e-15
GAPDH	7.58514e-27	0.192747	0.888	0.752	2.77624e-22
COX4I1	1.11177e-25	0.192436	0.924	0.796	4.0692e-21
UBA52	3.06377e-23	0.191955	0.95	0.828	1.12137e-18
GIMAP4	4.24752e-18	0.191504	0.444	0.336	1.55463e-13
UQCRB	9.10143e-23	0.191459	0.811	0.669	3.33122e-18
PTPRCAP	4.36262e-28	0.190429	0.847	0.704	1.59676e-23
HLA-A	9.80191e-37	0.190051	0.981	0.918	3.5876e-32
RPLP2	2.70153e-22	0.18994	0.967	0.861	9.88788e-18
TMEM258	1.68184e-17	0.189256	0.52	0.406	6.1557e-13
RPS15A	1.97678e-18	0.1885	0.975	0.887	7.23522e-14
DDIT4	1.29297e-11	0.18827	0.301	0.232	4.73239e-07
MZT2B	5.36498e-24	0.187954	0.731	0.579	1.96364e-19
S100A6	1.69498e-22	0.187808	0.845	0.715	6.20381e-18
RPL12	4.00702e-22	0.187223	0.971	0.864	1.46661e-17
SELENOH	8.18424e-20	0.186765	0.474	0.361	2.99551e-15
RPL11	1.00445e-20	0.185905	0.972	0.893	3.67638e-16
ANAPC16	4.48574e-21	0.185113	0.609	0.482	1.64182e-16
RPS24	1.58003e-21	0.184719	0.968	0.861	5.78309e-17
ZFP36L2	3.13475e-12	0.184398	0.829	0.743	1.14735e-07
COX7B	6.28375e-20	0.184368	0.432	0.321	2.29991e-15
AIF1	5.96395e-19	0.184344	0.224	0.148	2.18287e-14
RPL41	8.28689e-24	0.18417	0.965	0.854	3.03309e-19
RPL6	7.18169e-22	0.18352	0.971	0.86	2.62857e-17
TMSB4X	1.12321e-26	0.183198	0.978	0.895	4.11106e-22
MYL6	6.88502e-25	0.182196	0.83	0.688	2.51999e-20
ACTB	5.02598e-32	0.181919	0.983	0.913	1.83956e-27
EEF1G	4.4581e-22	0.181904	0.945	0.829	1.63171e-17
EEF1A1	9.13443e-20	0.181845	0.991	0.95	3.34329e-15
RACK1	5.0872e-21	0.181277	0.968	0.848	1.86197e-16
RPS8	2.92207e-19	0.181021	0.977	0.895	1.06951e-14
SNHG29	9.92108e-22	0.180679	0.855	0.709	3.63122e-17
RPL7	1.16564e-22	0.180419	0.921	0.779	4.26634e-18
CHCHD10	2.30308e-18	0.180278	0.33	0.238	8.42949e-14
GZMM	2.27682e-19	0.180059	0.385	0.281	8.3334e-15
RPL5	5.26953e-23	0.179506	0.97	0.859	1.9287e-18
HIGD2A	1.05035e-21	0.179263	0.632	0.496	3.84438e-17
BTG1	1.8673e-20	0.17911	0.951	0.866	6.8345e-16
CSTB	4.78661e-18	0.178803	0.433	0.33	1.75195e-13
CISH	2.4475e-14	0.178726	0.167	0.111	8.9581e-10
RPL4	2.29318e-21	0.177891	0.956	0.846	8.39327e-17
SSR4	7.41322e-19	0.176991	0.664	0.538	2.71331e-14
TMA7	1.10368e-22	0.176355	0.897	0.757	4.03958e-18
COX6B1	3.53245e-21	0.175551	0.68	0.541	1.29291e-16
SSR2	2.6507e-19	0.175109	0.73	0.601	9.70184e-15
UBB	7.19424e-20	0.174847	0.701	0.571	2.63316e-15
SERP1	1.48714e-16	0.173998	0.673	0.555	5.44308e-12
ZFP36	1.82414e-09	0.173988	0.668	0.582	6.67653e-05
JUNB	1.83006e-11	0.173712	0.859	0.785	6.6982e-07
RPS11	2.15927e-21	0.173114	0.904	0.788	7.90313e-17
SERF2	6.2969e-21	0.172624	0.892	0.761	2.30473e-16
RPS3A	4.25063e-17	0.172602	0.971	0.881	1.55577e-12
SH3BGRL3	1.79216e-23	0.172463	0.876	0.749	6.55948e-19
C1orf162	1.8244e-17	0.171893	0.33	0.24	6.67748e-13
SNRPD2	2.1675e-20	0.171803	0.805	0.669	7.93326e-16
GIMAP7	6.04337e-17	0.169696	0.743	0.627	2.21193e-12
RPL29	6.87871e-16	0.169582	0.965	0.857	2.51768e-11
VAMP8	9.58719e-20	0.168415	0.45	0.337	3.50901e-15
HSPE1	9.24308e-18	0.167898	0.394	0.296	3.38306e-13
RPS7	4.9763e-15	0.167296	0.966	0.869	1.82138e-10
HSPA8	2.55759e-19	0.166994	0.885	0.758	9.36103e-15
TMEM256	8.08705e-19	0.16695	0.28	0.194	2.95994e-14
HSPB1	2.83365e-14	0.166844	0.444	0.351	1.03714e-09
TMEM219	2.36646e-15	0.166739	0.378	0.289	8.66147e-11
UQCR11	1.76155e-18	0.166639	0.68	0.551	6.44745e-14
ARL2	5.73351e-18	0.166199	0.165	0.103	2.09852e-13
ARL6IP4	9.89089e-19	0.166155	0.627	0.497	3.62016e-14
RPL13A	6.30681e-20	0.165393	0.94	0.833	2.30835e-15
FLT3LG	1.84163e-16	0.165175	0.669	0.541	6.74054e-12
RPL23	1.11348e-18	0.164817	0.816	0.686	4.07546e-14
ATP5MD	1.10338e-17	0.164553	0.521	0.402	4.03848e-13
PFN1	2.25466e-24	0.164512	0.95	0.836	8.25228e-20
AC138123.1	7.12873e-20	0.164398	0.696	0.564	2.60919e-15
DHRS7	6.30274e-18	0.164302	0.344	0.251	2.30687e-13
RPL22	3.7855e-17	0.163505	0.954	0.83	1.38553e-12
CLIC1	5.80776e-19	0.163204	0.481	0.364	2.1257e-14
BANF1	7.63953e-15	0.163052	0.274	0.2	2.79615e-10
B2M	1.84015e-25	0.162777	0.995	0.973	6.73512e-21
CD81	9.70314e-20	0.162717	0.392	0.288	3.55145e-15
COX5B	2.25524e-17	0.162538	0.639	0.522	8.25441e-13
BRK1	1.76693e-18	0.162176	0.404	0.299	6.46714e-14
PPDPF	2.34318e-17	0.160585	0.776	0.644	8.57626e-13
IL32	7.39438e-21	0.159811	0.905	0.797	2.70642e-16
HSP90AA1	1.86326e-16	0.159095	0.796	0.686	6.81973e-12
PLAAT4	2.23716e-16	0.158599	0.558	0.445	8.18822e-12
TIMP1	2.11889e-16	0.158594	0.343	0.253	7.75534e-12
CD52	2.40537e-19	0.158363	0.914	0.788	8.80388e-15
CD3D	4.07904e-17	0.158061	0.782	0.655	1.49297e-12
UXT	1.46774e-16	0.157922	0.669	0.551	5.37207e-12
CCDC85B	1.68103e-15	0.157582	0.411	0.318	6.15275e-11
KLF2	4.48029e-19	0.157506	0.888	0.766	1.63983e-14
PSME1	3.49052e-19	0.157448	0.744	0.608	1.27757e-14
RPL18A	4.2476e-13	0.157352	0.971	0.879	1.55466e-08
ATP5MC2	2.03857e-16	0.157198	0.865	0.728	7.46135e-12
NACA	8.9245e-15	0.15703	0.961	0.843	3.26646e-10
JUND	4.79649e-11	0.156768	0.828	0.734	1.75556e-06
BTF3	3.9583e-18	0.156505	0.926	0.793	1.44878e-13
RPS17	2.64633e-15	0.155864	0.756	0.638	9.68583e-11
TMEM35B	3.04446e-15	0.155758	0.204	0.14	1.1143e-10
TXNIP	2.60545e-16	0.15553	0.919	0.824	9.53623e-12
ICAM2	1.04695e-16	0.155168	0.369	0.274	3.83195e-12
ITM2B	5.57637e-19	0.155155	0.93	0.826	2.04101e-14
RBFOX2	1.9271e-22	0.154593	0.894	0.745	7.05338e-18
KLRB1	2.4498e-07	0.154008	0.181	0.138	0.00896652
EDF1	2.30321e-16	0.153713	0.671	0.545	8.42998e-12
NPM1	3.75106e-18	0.153585	0.931	0.823	1.37293e-13
TNFSF12	4.0799e-17	0.153371	0.236	0.161	1.49328e-12
BCAP31	2.39093e-16	0.153369	0.421	0.32	8.75104e-12
BCL7C	5.41899e-16	0.152901	0.28	0.201	1.98341e-11
KRTCAP2	4.00342e-14	0.152667	0.572	0.459	1.46529e-09
UBL5	2.0185e-17	0.152597	0.598	0.474	7.38792e-13
PPIB	2.0794e-16	0.152509	0.688	0.57	7.6108e-12
NDUFA3	2.4163e-15	0.152377	0.424	0.329	8.84392e-11
JUN	6.14284e-10	0.152289	0.773	0.69	2.24834e-05
TAF10	5.11643e-17	0.152017	0.466	0.356	1.87266e-12
NEDD8	9.80292e-16	0.151936	0.443	0.342	3.58797e-11
PYURF	1.87051e-14	0.151658	0.349	0.261	6.84624e-10
COX6C	1.63672e-16	0.151499	0.731	0.597	5.99056e-12
NOSIP	6.21603e-16	0.151361	0.732	0.603	2.27513e-11
PTMA	6.89923e-18	0.150556	0.974	0.892	2.52519e-13
FTH1	6.69626e-17	0.150317	0.957	0.86	2.4509e-12
APRT	3.04775e-16	0.150085	0.691	0.568	1.11551e-11
CD3E	4.07597e-16	0.149983	0.924	0.795	1.49185e-11
CAPNS1	3.32293e-13	0.149899	0.336	0.256	1.21622e-08
CALM1	1.53032e-17	0.149826	0.916	0.812	5.60111e-13
CSNK2B	2.33132e-16	0.149811	0.473	0.367	8.53285e-12
MICOS13	1.24485e-14	0.149798	0.35	0.263	4.55627e-10
PNRC1	1.39986e-16	0.149034	0.928	0.821	5.12364e-12
LDHB	6.50339e-17	0.148899	0.899	0.781	2.38031e-12
ACTG1	3.39136e-21	0.148654	0.91	0.786	1.24127e-16
GPSM3	2.66234e-15	0.148491	0.756	0.635	9.74443e-11
GNG5	6.26282e-15	0.148282	0.377	0.286	2.29226e-10
LINC02273	5.6341e-17	0.147977	0.222	0.15	2.06214e-12
RBM8A	6.59625e-17	0.147946	0.424	0.32	2.41429e-12
ATP5ME	1.13057e-14	0.147743	0.445	0.346	4.13799e-10
HLA-C	1.1334e-18	0.147559	0.973	0.901	4.14836e-14
TRMT112	2.41071e-13	0.147451	0.414	0.323	8.82344e-09
GIMAP1	1.7218e-12	0.14638	0.396	0.312	6.30194e-08
BAX	5.08087e-14	0.146224	0.35	0.263	1.85965e-09
PSMB9	8.61804e-16	0.145724	0.523	0.412	3.15429e-11
RSL1D1	3.40913e-16	0.145498	0.568	0.448	1.24778e-11
GNAI2	2.575e-17	0.145475	0.624	0.5	9.42476e-13
CIB1	1.29706e-15	0.145155	0.537	0.424	4.74737e-11
PRDX2	1.33307e-11	0.145019	0.444	0.358	4.87915e-07
NDUFA11	2.56777e-15	0.144474	0.538	0.424	9.3983e-11
CHCHD2	7.11251e-15	0.143782	0.743	0.605	2.60325e-10
ATP5MC3	2.21936e-16	0.143669	0.516	0.402	8.12308e-12
EEF1D	8.77469e-16	0.143554	0.96	0.851	3.21162e-11
SRP14	1.93948e-15	0.143385	0.78	0.654	7.0987e-11
PSMA7	6.7094e-14	0.143381	0.517	0.413	2.45571e-09
HNRNPA1	1.252e-14	0.143282	0.902	0.785	4.58244e-10
TOMM6	4.23951e-15	0.143239	0.49	0.383	1.5517e-10
ABHD17A	1.04e-14	0.142965	0.413	0.317	3.80651e-10
PPIA	2.20256e-16	0.142816	0.918	0.803	8.06158e-12
CCT7	3.47755e-15	0.142152	0.345	0.258	1.27282e-10
DCXR	3.50848e-17	0.14213	0.323	0.232	1.28414e-12
CUTA	8.50183e-13	0.142077	0.579	0.473	3.11175e-08
DRAP1	2.94275e-16	0.141238	0.442	0.337	1.07708e-11
COX8A	3.78467e-15	0.141223	0.531	0.419	1.38523e-10
ARL4C	1.61717e-12	0.141086	0.56	0.456	5.919e-08
NDUFB2	2.04152e-14	0.141021	0.495	0.394	7.47216e-10
CNBP	1.56189e-13	0.140686	0.82	0.703	5.71668e-09
SET	6.51588e-16	0.140512	0.587	0.47	2.38488e-11
HIST1H4C	1.53147e-14	0.140417	0.593	0.48	5.60532e-10
ROMO1	1.23148e-13	0.13977	0.321	0.241	4.50733e-09
CALR	2.12135e-14	0.139624	0.562	0.455	7.76434e-10
PSMB10	2.64561e-14	0.139242	0.403	0.311	9.68319e-10
NDUFA1	3.60524e-16	0.138634	0.58	0.462	1.31955e-11
ID2	4.5609e-12	0.138547	0.192	0.135	1.66934e-07
PGAM1	4.70286e-13	0.138283	0.379	0.293	1.72129e-08
HINT1	7.6022e-16	0.138193	0.904	0.773	2.78248e-11
UQCR10	1.16532e-14	0.13783	0.511	0.405	4.26519e-10
S100A10	1.07855e-14	0.137298	0.707	0.599	3.9476e-10
ATP5F1E	9.28901e-17	0.137297	0.905	0.769	3.39987e-12
NOP53	7.44047e-14	0.137061	0.867	0.752	2.72329e-09
EIF2S3	3.35314e-13	0.13685	0.532	0.43	1.22728e-08
IER2	3.28695e-11	0.136675	0.683	0.591	1.20306e-06
TUBA1B	1.07298e-13	0.136272	0.459	0.362	3.9272e-09
PRR13	1.25563e-13	0.134904	0.552	0.444	4.59575e-09
C12orf57	2.0724e-17	0.134745	0.825	0.691	7.58521e-13
CTSD	4.51665e-14	0.134728	0.295	0.217	1.65314e-09
CXCR3	8.20402e-16	0.134332	0.106	0.061	3.00275e-11
IFITM3	1.0673e-14	0.134276	0.117	0.071	3.90643e-10
H1FX	7.04286e-15	0.133939	0.646	0.529	2.57776e-10
TBCA	2.61176e-13	0.133914	0.47	0.373	9.55929e-09
IMPDH2	1.80448e-11	0.132517	0.287	0.218	6.60456e-07
UQCRH	2.00115e-14	0.131839	0.611	0.491	7.3244e-10
TRIR	1.78655e-11	0.131621	0.649	0.539	6.53894e-07
SEPTIN1	5.6267e-15	0.131514	0.595	0.476	2.05943e-10
KRT10	9.07859e-13	0.13121	0.51	0.41	3.32285e-08
EIF3K	2.36347e-14	0.131149	0.82	0.69	8.65055e-10
DUSP1	3.39438e-08	0.131104	0.672	0.588	0.00124238
SELENOW	1.06766e-12	0.131102	0.473	0.375	3.90774e-08
ENO1	3.7087e-15	0.130828	0.583	0.468	1.35742e-10
SDF2L1	9.75001e-12	0.130516	0.162	0.111	3.5686e-07
LAMTOR4	1.69853e-14	0.130454	0.558	0.44	6.21678e-10
FXYD5	2.2529e-15	0.130079	0.925	0.802	8.24585e-11
C19orf53	4.44536e-14	0.129966	0.512	0.405	1.62704e-09
PRELID1	1.66713e-15	0.129911	0.345	0.254	6.10188e-11
ARF6	5.29158e-12	0.129888	0.47	0.376	1.93677e-07
CTDNEP1	9.34952e-12	0.129866	0.298	0.228	3.42202e-07
THAP11	2.62857e-12	0.129726	0.233	0.17	9.62084e-08
RPS20	7.4389e-15	0.129368	0.789	0.649	2.72271e-10
ARL6IP5	4.16868e-14	0.12934	0.655	0.534	1.52578e-09
SEC61B	2.15457e-12	0.128914	0.415	0.328	7.88596e-08
ZYX	1.58983e-10	0.128867	0.414	0.335	5.81892e-06
EEF2	1.04536e-11	0.128787	0.961	0.856	3.82611e-07
VEGFB	7.01925e-13	0.128634	0.226	0.162	2.56912e-08
PA2G4	1.85192e-15	0.128148	0.384	0.288	6.77821e-11
C1QBP	1.28744e-09	0.126807	0.421	0.341	4.71215e-05
UQCRQ	4.16411e-12	0.126077	0.377	0.293	1.52411e-07
MICOS10	5.64628e-14	0.125281	0.473	0.367	2.06659e-09
DAD1	5.76007e-14	0.125127	0.506	0.401	2.10824e-09
EFHD2	1.49617e-11	0.125102	0.197	0.14	5.47613e-07
SEC61G	1.99342e-12	0.125083	0.458	0.362	7.29611e-08
ATP6V0E1	2.15182e-14	0.125032	0.507	0.401	7.87589e-10
PRDX5	4.62103e-12	0.124892	0.376	0.289	1.69134e-07
TOMM20	3.44923e-10	0.124867	0.602	0.511	1.26245e-05
ERP29	1.37308e-12	0.124865	0.647	0.533	5.02561e-08
EMP3	8.41827e-12	0.124855	0.744	0.634	3.08117e-07
COMMD6	7.89449e-14	0.124762	0.84	0.707	2.88946e-09
NDUFB10	2.06411e-13	0.124707	0.388	0.297	7.55483e-09
TXN	1.59853e-10	0.124453	0.292	0.226	5.85077e-06
MGST3	2.62962e-12	0.124171	0.283	0.212	9.62469e-08
RNASEK	1.58583e-12	0.123339	0.619	0.511	5.80431e-08
SLC25A6	1.92496e-12	0.123266	0.827	0.704	7.04554e-08
SSU72	4.21908e-11	0.123201	0.425	0.339	1.54422e-06
TPI1	1.00668e-12	0.122796	0.481	0.386	3.68454e-08
APH1A	1.30774e-11	0.122682	0.317	0.243	4.78645e-07
TUBB	6.21799e-11	0.122638	0.449	0.357	2.27584e-06
NDUFA2	1.35105e-11	0.122272	0.342	0.264	4.94499e-07
NHP2	2.158e-12	0.122207	0.317	0.24	7.8985e-08
CITED4	5.13676e-09	0.12213	0.193	0.144	0.00018801
TMBIM1	1.57832e-10	0.121505	0.198	0.144	5.77679e-06
BHLHE40	7.94032e-18	0.121486	0.132	0.077	2.90623e-13
RSL24D1	4.82527e-12	0.121114	0.495	0.401	1.7661e-07
TOMM5	7.59829e-13	0.120933	0.321	0.24	2.78105e-08
JTB	4.56824e-10	0.120845	0.455	0.372	1.67202e-05
COPS9	8.60354e-12	0.120602	0.336	0.258	3.14898e-07
STUB1	6.71814e-13	0.120521	0.327	0.246	2.45891e-08
NOP10	1.77631e-10	0.120268	0.265	0.201	6.50146e-06
IFI6	1.86901e-14	0.120014	0.25	0.178	6.84078e-10
TUFM	8.44019e-12	0.12001	0.385	0.301	3.0892e-07
NDUFS5	1.45801e-12	0.119771	0.556	0.448	5.33645e-08
EIF3L	2.00363e-12	0.119436	0.693	0.575	7.3335e-08
COX7A2	3.78399e-11	0.119041	0.622	0.516	1.38498e-06
UBE2M	1.37246e-10	0.11768	0.187	0.134	5.02336e-06
ATP5PF	4.34773e-11	0.11768	0.423	0.338	1.59131e-06
ATP5IF1	3.48484e-10	0.117585	0.493	0.402	1.27549e-05
TSTD1	3.80046e-12	0.117554	0.41	0.318	1.39101e-07
SNHG16	3.08244e-11	0.117237	0.307	0.234	1.1282e-06
NDUFB11	1.30423e-12	0.117036	0.573	0.464	4.7736e-08
HMGA1	3.62486e-12	0.116883	0.27	0.2	1.32673e-07
NAXE	9.52293e-11	0.116384	0.198	0.144	3.48549e-06
SF3B5	2.33264e-11	0.116345	0.439	0.35	8.53769e-07
FBL	4.35093e-14	0.116331	0.464	0.362	1.59248e-09
HSP90AB1	3.64679e-11	0.116257	0.84	0.74	1.33476e-06
ATP5PO	5.74834e-12	0.116099	0.613	0.499	2.10395e-07
TPM3	1.33556e-12	0.116075	0.745	0.632	4.88827e-08
ARHGDIB	7.72616e-12	0.115889	0.941	0.84	2.82785e-07
OAZ1	5.836e-13	0.115578	0.79	0.658	2.13603e-08
PUF60	4.50605e-09	0.11555	0.255	0.196	0.000164926
CD3G	9.86718e-12	0.115491	0.65	0.541	3.61149e-07
ITGB2	1.01252e-11	0.115283	0.662	0.557	3.70591e-07
EIF3F	2.48131e-11	0.115259	0.796	0.675	9.08184e-07
ATP5PB	3.52955e-11	0.114917	0.414	0.325	1.29185e-06
TMSB10	9.86498e-10	0.114602	0.974	0.892	3.61068e-05
MEA1	1.73585e-11	0.114599	0.211	0.151	6.35337e-07
EIF4B	2.89133e-11	0.114307	0.727	0.613	1.05826e-06
RBM3	9.16165e-10	0.114269	0.685	0.583	3.35326e-05
KXD1	2.16046e-12	0.114187	0.219	0.157	7.9075e-08
PNKD	1.02527e-11	0.114028	0.193	0.137	3.75259e-07
ALKBH7	1.64315e-11	0.113907	0.39	0.306	6.01408e-07
DPM3	6.83856e-11	0.113884	0.186	0.132	2.50298e-06
IL2RG	2.25846e-13	0.113839	0.751	0.628	8.26621e-09
SHISA5	5.22737e-13	0.113821	0.406	0.315	1.91327e-08
CITED2	3.63866e-09	0.113626	0.415	0.339	0.000133179
RGS10	4.78981e-10	0.11347	0.554	0.455	1.75312e-05
FKBP8	8.77466e-11	0.113218	0.507	0.415	3.21161e-06
CCDC107	2.12717e-12	0.112795	0.212	0.15	7.78565e-08
ATP6V0C	9.30043e-12	0.112616	0.484	0.386	3.40405e-07
SNX3	3.01147e-11	0.112587	0.371	0.292	1.10223e-06
GPR65	6.24048e-13	0.111864	0.146	0.095	2.28408e-08
NDUFB3	2.99708e-10	0.111472	0.229	0.171	1.09696e-05
HSP90B1	1.46799e-11	0.111343	0.548	0.449	5.373e-07
GADD45B	8.31905e-10	0.111039	0.5	0.412	3.04486e-05
CD37	2.5942e-10	0.110958	0.818	0.706	9.49501e-06
COMMD8	3.54283e-11	0.110639	0.131	0.088	1.29671e-06
S100A11	6.8296e-09	0.110514	0.437	0.36	0.00024997
NPC2	9.812e-11	0.110501	0.252	0.189	3.59129e-06
TSEN54	1.36663e-14	0.109814	0.168	0.11	5.00199e-10
SERPINB1	5.9193e-11	0.109435	0.366	0.286	2.16652e-06
ATP5MF	2.1398e-10	0.109272	0.41	0.325	7.83188e-06
PSMD8	2.91497e-09	0.109235	0.295	0.231	0.000106691
SNHG5	1.44867e-11	0.109176	0.498	0.402	5.30229e-07
SPCS1	5.70002e-11	0.108992	0.522	0.424	2.08627e-06
BST2	1.49521e-12	0.108988	0.269	0.197	5.47262e-08
HIST1H1D	7.34177e-11	0.108843	0.303	0.233	2.68716e-06
ANP32B	5.33927e-12	0.108762	0.702	0.589	1.95423e-07
RTRAF	7.14873e-10	0.108658	0.436	0.353	2.61651e-05
DNAJC19	3.53587e-09	0.108511	0.262	0.202	0.000129416
TRAPPC6A	3.88698e-11	0.108245	0.305	0.233	1.42267e-06
TMED9	5.34704e-10	0.107873	0.249	0.189	1.95707e-05
SIT1	8.4604e-12	0.107797	0.243	0.178	3.09659e-07
REX1BD	1.62008e-10	0.107675	0.45	0.359	5.92967e-06
HNRNPA0	4.19238e-11	0.107663	0.655	0.542	1.53445e-06
POLR3GL	1.12766e-12	0.107507	0.297	0.219	4.12736e-08
BSG	1.05104e-09	0.107357	0.338	0.269	3.84692e-05
PPCS	1.31023e-09	0.106996	0.237	0.179	4.79557e-05
ATP6V1G1	4.22956e-10	0.106815	0.688	0.583	1.54806e-05
MTLN	1.85978e-09	0.106753	0.2	0.148	6.80698e-05
CDK2AP2	6.88965e-11	0.106696	0.162	0.113	2.52168e-06
ATP5PD	4.35474e-09	0.106474	0.469	0.384	0.000159388
ELOB	4.48189e-11	0.106435	0.619	0.508	1.64042e-06
ARPC1B	8.65356e-12	0.106261	0.63	0.524	3.16729e-07
DUT	1.49956e-11	0.106042	0.312	0.238	5.48855e-07
OXA1L	1.4922e-10	0.105807	0.381	0.301	5.46161e-06
DNAJC8	1.07326e-11	0.105747	0.313	0.237	3.92824e-07
SAP18	4.84947e-10	0.105669	0.584	0.479	1.77495e-05
SATB1	2.34628e-12	0.105075	0.379	0.292	8.58763e-08
BLOC1S4	1.32835e-11	0.105062	0.235	0.171	4.86188e-07
CENPX	1.76833e-09	0.104518	0.178	0.129	6.47225e-05
SHFL	4.26906e-12	0.104475	0.295	0.22	1.56252e-07
PEBP1	1.11066e-11	0.104474	0.537	0.432	4.06511e-07
UBC	7.66264e-12	0.104291	0.923	0.823	2.8046e-07
TLE5	4.75902e-11	0.104286	0.916	0.794	1.74185e-06
SORBS3	1.98875e-14	0.104244	0.199	0.134	7.27901e-10
IMP3	1.30582e-09	0.104192	0.345	0.273	4.77944e-05
PCBP1	1.6002e-11	0.103946	0.678	0.554	5.85689e-07
IFI27L2	6.81519e-09	0.103782	0.171	0.125	0.000249443
ARPC3	2.80587e-12	0.10375	0.725	0.594	1.02698e-07
PKM	2.66103e-10	0.103722	0.572	0.474	9.73965e-06
COX17	3.13421e-10	0.103623	0.238	0.177	1.14715e-05
SNRPN	4.81475e-09	0.103168	0.377	0.303	0.000176225
MZT2A	1.19978e-09	0.103092	0.525	0.435	4.39132e-05
ATP5F1D	1.16481e-08	0.103064	0.601	0.506	0.000426334
FAAP20	2.43905e-11	0.102876	0.292	0.22	8.92718e-07
CAPG	3.77643e-10	0.102853	0.13	0.088	1.38221e-05
PCED1B-AS1	9.69187e-09	0.102786	0.834	0.729	0.000354732
SNRPD3	4.48836e-11	0.102639	0.287	0.216	1.64278e-06
PPP1CA	2.2502e-11	0.102606	0.496	0.397	8.23595e-07
POLR2J	8.20525e-10	0.102527	0.292	0.225	3.0032e-05
RABAC1	3.57035e-09	0.102133	0.395	0.319	0.000130678
OSTC	3.13372e-09	0.102102	0.255	0.195	0.000114697
CEBPB	2.55378e-10	0.101976	0.186	0.134	9.34708e-06
ZFAS1	4.33927e-09	0.101832	0.745	0.639	0.000158822
MRPL34	1.46057e-09	0.101816	0.238	0.182	5.34584e-05
GABARAPL2	8.61282e-09	0.10181	0.338	0.271	0.000315238
CNPY3	5.811e-11	0.10179	0.293	0.223	2.12689e-06
PURA	6.85449e-13	0.101422	0.25	0.181	2.50881e-08
NDUFA4	4.14397e-11	0.101417	0.728	0.605	1.51674e-06
SOD1	2.72285e-11	0.101331	0.696	0.583	9.96589e-07
OCIAD2	1.26777e-09	0.101246	0.414	0.334	4.64015e-05
RPL22L1	1.0219e-08	0.1009	0.377	0.305	0.000374025
VAMP2	1.18621e-10	0.100849	0.697	0.583	4.34166e-06
GUK1	1.40076e-12	0.100578	0.511	0.405	5.12694e-08
C4orf3	2.67112e-10	0.100497	0.449	0.36	9.77658e-06
LAGE3	4.59753e-10	0.100237	0.163	0.115	1.68274e-05
MYC	8.68704e-08	0.0998281	0.449	0.374	0.00317954
ICAM3	1.58701e-10	0.0995371	0.564	0.463	5.8086e-06
SRSF5	1.54261e-09	0.0993936	0.787	0.689	5.64612e-05
GIMAP6	8.73866e-07	0.099298	0.177	0.137	0.0319844
BRI3	9.85838e-13	0.0988022	0.303	0.226	3.60826e-08
MANF	9.01899e-11	0.0985916	0.146	0.1	3.30104e-06
DDT	1.58024e-09	0.0985614	0.287	0.222	5.78384e-05
PSMB6	6.21345e-12	0.0984512	0.324	0.245	2.27419e-07
LSM3	1.66304e-09	0.0982647	0.239	0.182	6.08689e-05
SCAND1	4.469e-11	0.0980257	0.429	0.341	1.6357e-06
SNRPC	5.66687e-11	0.0978741	0.285	0.216	2.07413e-06
RING1	7.58202e-08	0.0978711	0.14	0.102	0.0027751
SNHG7	1.12188e-08	0.0978179	0.383	0.309	0.00041062
FKBP11	8.12069e-11	0.0978077	0.218	0.159	2.97225e-06
MRPL33	1.00478e-09	0.0976023	0.301	0.233	3.67759e-05
AURKAIP1	5.12557e-10	0.0973741	0.316	0.244	1.87601e-05
BMI1	1.49983e-13	0.0973061	0.149	0.096	5.48953e-09
ATP5MPL	3.03424e-09	0.0972754	0.433	0.354	0.000111056
WDR83OS	3.79347e-09	0.0970081	0.396	0.317	0.000138845
H2AFZ	1.22368e-10	0.0967822	0.495	0.402	4.47879e-06
CRIP2	2.44792e-12	0.0966585	0.302	0.225	8.95964e-08
TMEM109	3.37995e-11	0.0966473	0.213	0.154	1.23709e-06
SNRPB	1.88376e-10	0.0966046	0.415	0.328	6.89475e-06
TUBA4A	2.10816e-08	0.0963019	0.343	0.276	0.000771607
LSM2	6.33244e-10	0.0962874	0.182	0.131	2.31773e-05
H3F3B	1.29335e-07	0.0962016	0.948	0.874	0.00473378
NME4	3.49566e-07	0.0961599	0.142	0.105	0.0127945
VPS29	4.41526e-11	0.0959966	0.304	0.23	1.61603e-06
LYSMD2	2.33607e-09	0.095949	0.156	0.111	8.55024e-05
ANAPC11	3.64477e-07	0.0956164	0.277	0.224	0.0133402
MRPL57	2.70143e-08	0.0955828	0.328	0.263	0.000988752
NUDT1	9.91349e-09	0.0952367	0.127	0.089	0.000362844
SASH3	1.43569e-10	0.0950256	0.232	0.173	5.25478e-06
ZFAND2B	1.52251e-09	0.0949777	0.19	0.139	5.57255e-05
CCDC115	2.66445e-07	0.0949561	0.16	0.12	0.00975216
ISCU	2.07941e-09	0.0948721	0.463	0.376	7.61084e-05
CANX	3.26092e-11	0.0946917	0.374	0.291	1.19353e-06
TMEM238	5.16383e-07	0.0945059	0.274	0.222	0.0189001
NUDT16L1	2.99973e-07	0.0944224	0.213	0.166	0.0109793
RPA2	2.76152e-11	0.0943642	0.176	0.123	1.01074e-06
SELENOK	1.64454e-11	0.0941546	0.332	0.254	6.01919e-07
ZNF22	1.55858e-08	0.0940804	0.173	0.128	0.000570456
FKBP2	1.8669e-11	0.0937671	0.16	0.109	6.83304e-07
PSENEN	6.00566e-11	0.0936105	0.135	0.09	2.19813e-06
ERH	4.95944e-10	0.0935853	0.386	0.306	1.8152e-05
ARPC5	6.52162e-10	0.0935173	0.404	0.324	2.38698e-05
PAXX	5.28556e-10	0.0931853	0.372	0.295	1.93457e-05
PRMT1	6.48339e-09	0.0931135	0.244	0.187	0.000237299
GABARAP	4.44756e-10	0.093113	0.655	0.54	1.62785e-05
C9orf16	6.39016e-09	0.0930388	0.506	0.415	0.000233886
SLC25A5	9.17067e-08	0.0928374	0.487	0.405	0.00335656
C11orf68	9.07462e-10	0.0928056	0.107	0.07	3.3214e-05
NSA2	1.74031e-08	0.0927797	0.541	0.454	0.000636971
ZNF32	7.0134e-09	0.0927292	0.149	0.107	0.000256698
C12orf76	6.12681e-09	0.0926659	0.115	0.078	0.000224247
LAIR1	1.86657e-11	0.0926039	0.114	0.072	6.83183e-07
ANXA2R	7.88649e-08	0.0922432	0.225	0.173	0.00288654
SRM	2.75623e-09	0.0921784	0.224	0.168	0.000100881
PLEKHA7	2.84925e-11	0.0921515	0.206	0.147	1.04285e-06
H2AFJ	1.37036e-07	0.0920286	0.181	0.137	0.00501564
ATP5F1B	4.74303e-10	0.0919471	0.517	0.426	1.73599e-05
NFKBIA	1.53308e-06	0.0918594	0.76	0.674	0.0561122
EIF5A	2.0233e-10	0.0917656	0.614	0.511	7.40548e-06
EIF3G	5.30748e-10	0.0916908	0.676	0.562	1.94259e-05
ECHS1	1.77181e-09	0.0916414	0.146	0.102	6.48502e-05
RANBP1	3.16825e-09	0.0915764	0.263	0.203	0.000115961
PSMC5	5.15044e-08	0.0913136	0.344	0.278	0.00188511
NCF1	9.26062e-07	0.0913132	0.185	0.144	0.0338948
NDUFS7	2.95375e-08	0.0909732	0.3	0.236	0.0010811
PRKCQ-AS1	1.1887e-08	0.0909454	0.556	0.463	0.000435076
POP4	1.91404e-10	0.0908446	0.116	0.076	7.00558e-06
ATRAID	6.05746e-10	0.0906863	0.324	0.251	2.21709e-05
LSP1	3.93984e-11	0.0905661	0.747	0.624	1.44202e-06
TXN2	9.26991e-08	0.0904188	0.202	0.155	0.00339288
RNH1	4.90118e-11	0.090368	0.287	0.217	1.79388e-06
PPP1R14B	1.13105e-10	0.0901824	0.182	0.13	4.13976e-06
UBALD2	1.0988e-10	0.0899766	0.615	0.505	4.02173e-06
ORAI1	2.05793e-10	0.0899727	0.279	0.211	7.53224e-06
NDUFA6	2.03136e-10	0.0897221	0.313	0.242	7.43498e-06
SRP9	2.07966e-09	0.0897138	0.447	0.361	7.61175e-05
EMC4	2.49774e-08	0.0894384	0.258	0.201	0.000914199
PYCR2	6.27116e-08	0.0893544	0.22	0.17	0.00229531
NENF	5.30706e-07	0.0892601	0.211	0.165	0.0194244
APOBEC3G	4.23682e-10	0.0892011	0.106	0.069	1.55072e-05
PIM1	6.45865e-08	0.0891928	0.449	0.371	0.00236393
ST13	1.25372e-09	0.0889766	0.548	0.444	4.58873e-05
DGCR6L	8.71832e-08	0.0888133	0.257	0.201	0.00319099
SLC25A3	5.66856e-09	0.0886912	0.613	0.518	0.000207475
PPP1R11	7.49846e-07	0.0885873	0.192	0.149	0.0274451
LIME1	2.19377e-09	0.0884515	0.676	0.568	8.02941e-05
NDUFB6	5.991e-07	0.0884478	0.232	0.183	0.0219277
TMED2	3.35063e-08	0.0884476	0.272	0.213	0.00122637
TNF	1.03402e-10	0.0882443	0.106	0.067	3.78462e-06
TMEM14C	2.79839e-08	0.0881002	0.187	0.14	0.00102424
NME1	2.79922e-08	0.0879718	0.131	0.093	0.00102454
MRPS21	3.04363e-09	0.087963	0.432	0.35	0.0001114
KLRG1	1.36023e-10	0.0878316	0.127	0.084	4.97859e-06
MRPL55	7.19896e-08	0.0878019	0.174	0.129	0.00263489
NDUFAF3	5.48842e-09	0.0877976	0.201	0.15	0.000200882
CD320	2.74549e-10	0.0877345	0.145	0.099	1.00488e-05
STOM	3.90222e-12	0.0876885	0.15	0.1	1.42825e-07
MRPL10	2.65003e-07	0.0876138	0.142	0.105	0.00969937
MRPS12	8.14951e-08	0.0875598	0.155	0.114	0.0029828
LTA4H	6.6807e-11	0.0875525	0.211	0.152	2.4452e-06
ALOX5AP	2.70611e-09	0.0874015	0.308	0.241	9.90465e-05
NINJ1	4.16006e-09	0.0872886	0.185	0.136	0.000152262
IER5	3.89302e-06	0.0872479	0.174	0.136	0.142488
UFM1	7.25719e-10	0.0872448	0.301	0.234	2.6562e-05
LMAN2	9.92473e-09	0.0872042	0.298	0.234	0.000363255
EIF1	5.86699e-08	0.0871529	0.982	0.923	0.00214738
MRPL24	1.20211e-07	0.0870663	0.138	0.1	0.00439983
MAT2B	4.17202e-10	0.0870429	0.368	0.287	1.527e-05
SRSF9	1.11457e-10	0.0869246	0.385	0.301	4.07945e-06
LSR	8.43977e-10	0.0867829	0.18	0.13	3.08904e-05
CNN2	4.87287e-10	0.0866853	0.669	0.551	1.78352e-05
DENND2D	7.33004e-12	0.0866366	0.343	0.262	2.68287e-07
EPHX2	5.96698e-08	0.0864596	0.185	0.139	0.00218397
DCTN3	3.01916e-06	0.0862873	0.266	0.217	0.110504
CMTM3	8.59972e-09	0.0859395	0.22	0.167	0.000314758
PHB2	1.06291e-07	0.0859115	0.436	0.363	0.00389036
RAN	1.49661e-08	0.0858595	0.567	0.472	0.000547773
ATP5F1A	8.69506e-09	0.0856362	0.464	0.385	0.000318248
METTL5	1.25717e-08	0.085598	0.189	0.141	0.000460137
PDCD5	2.19784e-07	0.0852762	0.289	0.231	0.00804433
PSMA2	3.20642e-08	0.0850894	0.34	0.273	0.00117358
NDUFB7	2.19431e-09	0.0849696	0.36	0.282	8.03139e-05
CDC26	1.97396e-06	0.0847646	0.182	0.142	0.0722489
EIF3E	2.43256e-07	0.0846683	0.744	0.635	0.00890342
ISG15	2.89552e-10	0.0846619	0.214	0.158	1.05979e-05
EIF3H	1.90441e-08	0.0846339	0.756	0.654	0.000697035
UBE2L6	3.88074e-07	0.0846296	0.277	0.222	0.0142039
PNRC2	6.15938e-10	0.0846274	0.348	0.273	2.25439e-05
G6PD	2.2259e-07	0.0846186	0.102	0.071	0.008147
LSM5	5.69636e-07	0.0845432	0.293	0.239	0.0208492
TRAPPC1	3.92297e-09	0.0843566	0.414	0.331	0.000143585
GSK3A	1.18608e-09	0.0843374	0.115	0.077	4.34117e-05
LDLRAP1	1.59775e-07	0.0842008	0.327	0.266	0.00584792
ABHD14B	5.0417e-08	0.0841406	0.352	0.284	0.00184531
HSPD1	1.45632e-09	0.0840702	0.353	0.279	5.33028e-05
TMIGD2	9.64409e-07	0.0839349	0.15	0.113	0.0352983
MRPL51	1.58645e-07	0.0839167	0.211	0.163	0.00580655
VPS28	2.00571e-08	0.0838752	0.427	0.349	0.000734111
NXT1	2.58695e-07	0.0838224	0.198	0.153	0.00946848
HOXB2	3.82995e-07	0.0837405	0.116	0.083	0.014018
DDOST	1.79747e-08	0.0837317	0.345	0.278	0.000657892
SELENOM	4.40505e-08	0.0837106	0.246	0.19	0.00161229
HIST1H1E	5.51023e-08	0.0837091	0.485	0.402	0.0020168
VASP	1.96515e-09	0.0835621	0.187	0.137	7.19266e-05
UFC1	2.90901e-09	0.0834847	0.435	0.35	0.000106473
SNRPE	8.83673e-08	0.0834391	0.269	0.212	0.00323433
SUMO3	1.44308e-07	0.0832848	0.272	0.216	0.00528181
SNRPF	8.83596e-09	0.083189	0.388	0.311	0.000323405
NDUFC2	4.07638e-09	0.0831244	0.374	0.295	0.0001492
PTGER2	1.72537e-10	0.0829385	0.16	0.111	6.31504e-06
SPN	6.99853e-11	0.0827815	0.275	0.207	2.56153e-06
P4HB	1.00209e-08	0.0825106	0.358	0.288	0.000366773
CLPP	5.72109e-08	0.082423	0.243	0.188	0.00209398
LSM7	1.14926e-07	0.08241	0.452	0.375	0.00420639
TOMM22	5.24439e-07	0.0821577	0.294	0.238	0.019195
PSMB3	1.76973e-09	0.0821139	0.349	0.275	6.47738e-05
PDIA6	7.03852e-09	0.0820988	0.23	0.176	0.000257617
DAZAP2	1.47033e-08	0.0820611	0.742	0.631	0.000538157
TAGLN2	5.51314e-09	0.0820047	0.738	0.631	0.000201787
CCNI	7.39336e-09	0.0819057	0.762	0.651	0.000270604
TSPO	1.80403e-09	0.0818457	0.529	0.43	6.60292e-05
SSB	2.20601e-09	0.0818113	0.343	0.272	8.07423e-05
COPS6	6.53287e-10	0.0817947	0.266	0.202	2.3911e-05
EIF3D	4.0094e-08	0.0817235	0.493	0.408	0.00146748
CCS	3.48183e-11	0.0816461	0.19	0.134	1.27439e-06
LDHA	2.05481e-08	0.0815021	0.534	0.449	0.00075208
VDAC2	3.08447e-07	0.0814625	0.348	0.282	0.0112895
RNF5	3.90708e-09	0.0809554	0.126	0.086	0.000143003
RPS27L	9.22931e-07	0.0809545	0.342	0.28	0.0337802
IDH3G	8.40168e-09	0.0808529	0.206	0.154	0.00030751
TMEM59	3.96872e-10	0.0808344	0.48	0.385	1.45259e-05
PHPT1	5.59161e-08	0.0805065	0.168	0.124	0.00204658
ALDOA	5.63961e-07	0.0801605	0.596	0.504	0.0206415
GTF2A2	9.9892e-07	0.0800603	0.282	0.227	0.0365615
ARL6IP1	7.6162e-11	0.0798725	0.398	0.311	2.78761e-06
PRDX6	4.56147e-08	0.0797597	0.393	0.319	0.00166954
NDUFB4	2.99502e-07	0.0796641	0.42	0.352	0.0109621
TXNL4A	2.62931e-09	0.0796079	0.347	0.274	9.62353e-05
PHB	2.67597e-06	0.0795873	0.209	0.165	0.0979432
ARL4A	1.41518e-08	0.0795381	0.166	0.122	0.000517971
SRSF2	4.74292e-09	0.0793397	0.554	0.459	0.000173596
JAGN1	2.24928e-08	0.0792121	0.169	0.124	0.00082326
NUTF2	6.52183e-08	0.0792	0.281	0.221	0.00238705
DANCR	1.0754e-08	0.0790559	0.252	0.193	0.000393609
CDK4	1.42469e-07	0.0790401	0.126	0.09	0.00521452
EID2	3.57162e-09	0.0790114	0.117	0.079	0.000130725
SIVA1	5.47075e-09	0.0788379	0.318	0.249	0.000200235
GIPC1	3.49504e-08	0.0787936	0.126	0.089	0.00127922
AP2S1	2.9922e-07	0.0787739	0.235	0.184	0.0109518
EIF3I	1.55369e-08	0.0787401	0.341	0.27	0.000568668
NDUFA13	2.10004e-09	0.0785568	0.587	0.481	7.68636e-05
MAGOH	1.44629e-08	0.0784025	0.316	0.249	0.000529358
E2F4	7.42171e-07	0.0782931	0.187	0.145	0.0271642
TMEM203	2.34532e-07	0.0782542	0.164	0.122	0.0085841
RPS4Y1	3.26972e-05	0.0782122	0.695	0.632	1
MRPS33	1.02728e-07	0.0779925	0.161	0.119	0.00375993
COA3	6.75816e-08	0.0779841	0.106	0.073	0.00247355
RPS19BP1	6.30373e-08	0.0779144	0.252	0.197	0.00230723
ZNHIT1	4.46061e-09	0.077853	0.238	0.18	0.000163263
AGTRAP	1.87261e-07	0.0772864	0.11	0.077	0.00685393
CNPY2	6.80407e-10	0.0772688	0.261	0.197	2.49036e-05
GMFG	1.65762e-08	0.0772654	0.769	0.644	0.000606705
TWF2	1.45582e-07	0.0772322	0.246	0.193	0.00532845
SNX17	1.41506e-07	0.0771441	0.253	0.199	0.00517927
BOLA3	3.58559e-06	0.077071	0.154	0.119	0.131236
TPRG1L	2.26934e-07	0.0770634	0.176	0.132	0.008306
METTL26	2.25752e-07	0.0769665	0.317	0.257	0.00826273
PARK7	4.58454e-08	0.0767699	0.44	0.361	0.00167799
SH2D2A	1.39105e-09	0.0767355	0.142	0.099	5.09138e-05
MDH2	1.12546e-07	0.0767003	0.388	0.317	0.00411928
HMGN1	6.50668e-07	0.0766606	0.554	0.466	0.0238151
RPP21	6.22602e-09	0.076538	0.223	0.168	0.000227879
RNF181	3.76355e-07	0.0764537	0.225	0.177	0.013775
AL118516.1	4.17601e-06	0.0762739	0.126	0.094	0.152846
SDF4	1.68476e-09	0.0762492	0.276	0.212	6.16641e-05
PGK1	3.24273e-08	0.0761992	0.59	0.491	0.00118687
CIAO2B	1.30273e-09	0.076118	0.304	0.234	4.76811e-05
YWHAB	2.01051e-10	0.0759218	0.728	0.611	7.35867e-06
COX6A1	4.04124e-07	0.0755708	0.622	0.536	0.0147913
RNF187	7.42517e-07	0.0755289	0.212	0.166	0.0271769
FAM162A	5.66228e-10	0.0754457	0.288	0.22	2.07245e-05
TSC22D3	1.38031e-07	0.0754341	0.77	0.672	0.00505208
NSMCE3	1.34005e-07	0.0752594	0.289	0.229	0.00490473
PTP4A2	2.01163e-08	0.0752439	0.549	0.454	0.000736276
CACYBP	2.40731e-07	0.0749994	0.301	0.241	0.00881101
PARP10	5.99481e-08	0.0748113	0.163	0.12	0.00219416
BUB3	9.85424e-08	0.0748004	0.323	0.261	0.00360675
SSR3	3.22304e-09	0.0746088	0.231	0.175	0.000117966
LARS	5.09609e-09	0.0745817	0.229	0.175	0.000186522
TMEM160	3.10669e-08	0.0744253	0.244	0.189	0.00113708
PSMB8	3.68832e-08	0.0743049	0.47	0.386	0.00134996
FAM174C	2.45559e-07	0.0742804	0.24	0.188	0.00898769
CTSZ	1.41379e-07	0.0742335	0.101	0.069	0.00517463
PSMD7	3.52671e-08	0.0740823	0.329	0.264	0.00129081
ARL2BP	2.76977e-08	0.0739509	0.226	0.173	0.00101376
TSR3	3.41589e-07	0.0738091	0.183	0.14	0.0125025
GIMAP5	2.97079e-09	0.0737576	0.559	0.46	0.000108734
PSMB1	1.18022e-07	0.0736566	0.482	0.4	0.00431972
ADRM1	5.17132e-08	0.0736534	0.22	0.169	0.00189276
LSM10	2.49622e-06	0.0736417	0.153	0.117	0.0913643
C12orf10	5.35032e-07	0.0735871	0.147	0.11	0.0195827
FUNDC2	1.41989e-07	0.0735661	0.231	0.179	0.00519695
XRCC6	5.62002e-09	0.0733677	0.51	0.42	0.000205698
PLSCR3	5.5053e-09	0.0733488	0.403	0.323	0.000201499
FIS1	1.1057e-07	0.073214	0.406	0.327	0.00404698
STIP1	2.34279e-08	0.0732077	0.125	0.087	0.000857485
PSMB8-AS1	3.14743e-06	0.0731726	0.24	0.193	0.115199
SNRPG	1.1792e-07	0.0729119	0.37	0.301	0.00431598
CASP1	2.72625e-10	0.0728307	0.161	0.113	9.97834e-06
TMEM126A	6.5298e-07	0.0727325	0.126	0.092	0.0238997
LSM4	4.46466e-06	0.07272	0.264	0.215	0.163411
PSMD9	6.06495e-07	0.0726396	0.215	0.168	0.0221983
TBCC	1.12625e-07	0.072631	0.209	0.159	0.0041222
NDUFAF8	1.9398e-07	0.0724987	0.211	0.163	0.00709986
CMC1	6.73501e-09	0.0723064	0.133	0.092	0.000246508
H3F3A	5.7686e-08	0.0722974	0.801	0.701	0.00211136
NDUFB9	1.80245e-07	0.0722893	0.556	0.47	0.00659714
ZNRD1	7.26872e-08	0.0722201	0.18	0.134	0.00266042
ZNF511	1.44522e-07	0.0722143	0.133	0.096	0.00528965
SNHG1	6.11238e-07	0.0720921	0.381	0.316	0.0223719
SLC40A1	5.00992e-06	0.0719523	0.123	0.091	0.183368
YDJC	2.06369e-08	0.0719162	0.165	0.12	0.000755333
TAF7	3.81324e-08	0.0718426	0.328	0.261	0.00139568
PPP1R15A	1.46354e-05	0.0718196	0.451	0.389	0.535671
RNF113A	5.83371e-07	0.0717481	0.175	0.133	0.021352
UBXN1	4.77629e-07	0.0717479	0.575	0.49	0.0174817
PGLS	3.11539e-06	0.0717436	0.264	0.214	0.114026
SLC9A3R1	7.57984e-07	0.0716508	0.396	0.331	0.027743
SUMO2	7.13708e-08	0.0714729	0.688	0.585	0.00261224
ALYREF	2.66729e-08	0.0714011	0.223	0.17	0.000976253
SMIM26	6.80061e-06	0.0712933	0.356	0.296	0.248909
RAC1	5.14057e-08	0.0710593	0.411	0.333	0.0018815
ATP5F1C	3.42167e-07	0.0710558	0.365	0.298	0.0125236
TMEM141	1.59041e-07	0.0710421	0.133	0.096	0.00582107
SURF1	6.91475e-07	0.0709106	0.207	0.162	0.0253087
APEX1	2.17989e-07	0.0708971	0.339	0.276	0.00797862
PRDX1	1.49051e-08	0.07081	0.345	0.273	0.000545541
IGBP1	2.77835e-08	0.0707734	0.371	0.297	0.0010169
PSMD4	6.31223e-07	0.0707418	0.27	0.215	0.0231034
EMD	3.81623e-08	0.0707291	0.291	0.229	0.00139678
ARF5	2.87566e-07	0.0705041	0.4	0.327	0.0105252
CYCS	1.54617e-08	0.0704901	0.326	0.258	0.000565913
UBE2I	4.47116e-07	0.0703934	0.372	0.305	0.0163649
HDGF	1.89586e-07	0.0703313	0.167	0.125	0.00693903
SNHG8	9.06962e-07	0.070213	0.569	0.48	0.0331957
ANP32E	5.6136e-07	0.0701706	0.284	0.229	0.0205464
SYNGR2	8.90892e-06	0.070054	0.273	0.226	0.326075
SNU13	9.33347e-09	0.0699814	0.469	0.381	0.000341614
ANAPC13	1.09366e-06	0.0698643	0.14	0.104	0.0400291
WAS	4.0698e-06	0.069857	0.412	0.346	0.148959
RAB24	1.54508e-07	0.0697288	0.101	0.069	0.00565515
RAB11B	9.59157e-07	0.0696975	0.287	0.233	0.0351061
AIP	2.69655e-08	0.0696799	0.352	0.281	0.000986965
SSBP1	2.1514e-07	0.0696741	0.401	0.33	0.00787433
LSM6	8.7336e-09	0.0696589	0.235	0.178	0.000319658
NDUFC1	1.03799e-06	0.0694048	0.352	0.289	0.0379914
CCT6A	3.30073e-06	0.069399	0.286	0.234	0.12081
HDDC2	6.68666e-06	0.0693775	0.164	0.127	0.244738
MLF2	2.26572e-08	0.0692482	0.249	0.192	0.000829275
HAUS4	5.77371e-07	0.0692007	0.106	0.075	0.0211323
HSPA5	2.30418e-09	0.0691322	0.482	0.392	8.43354e-05
SSBP4	1.7111e-08	0.0690941	0.286	0.223	0.000626281
MAP3K13	1.19854e-07	0.0690326	0.106	0.074	0.00438678
RAMAC	7.68537e-06	0.0689068	0.15	0.116	0.281292
TAGAP	3.78212e-05	0.0684596	0.585	0.506	1
TMEM14B	1.32074e-08	0.068411	0.39	0.311	0.000483404
MRPL11	5.37146e-07	0.0679608	0.194	0.148	0.0196601
GPR108	3.1779e-08	0.0678092	0.138	0.099	0.00116314
DHPS	0.000182103	0.0677464	0.194	0.16	1
EGLN2	1.50115e-06	0.0676903	0.206	0.161	0.0549437
MRPL54	3.45285e-06	0.0676285	0.333	0.275	0.126378
LIX1L	3.66156e-08	0.0676214	0.197	0.148	0.00134017
ATP6AP2	7.08458e-08	0.0675716	0.31	0.246	0.00259303
ZDHHC12	9.86167e-06	0.0673742	0.12	0.091	0.360947
ZNF664	9.33023e-08	0.0673712	0.107	0.074	0.00341496
CALM2	6.26186e-08	0.0673646	0.609	0.517	0.0022919
PPIH	7.17048e-07	0.0673577	0.19	0.147	0.0262447
SKP1	8.14019e-07	0.0673548	0.712	0.614	0.0297939
IER3IP1	1.25545e-05	0.0672873	0.165	0.13	0.459508
GMPR2	8.8651e-07	0.067251	0.134	0.099	0.0324472
MRPS24	7.65915e-06	0.0672404	0.281	0.231	0.280333
HLA-E	7.47687e-07	0.067219	0.962	0.892	0.0273661
AC093323.1	1.65354e-07	0.0671207	0.101	0.069	0.00605212
POLE4	3.64471e-06	0.0670234	0.219	0.173	0.1334
NSMCE1	2.77118e-08	0.0668422	0.269	0.209	0.00101428
POLD4	5.58697e-07	0.066665	0.371	0.303	0.0204489
COX7A2L	3.74923e-06	0.0665564	0.376	0.313	0.137225
EIF2S2	5.41985e-08	0.0665261	0.306	0.244	0.00198372
S1PR4	1.01204e-09	0.066462	0.378	0.296	3.70418e-05
ABRACL	4.8696e-06	0.0664063	0.416	0.347	0.178232
TIMM9	1.04197e-07	0.0663448	0.15	0.11	0.0038137
TMUB1	2.71767e-06	0.0663237	0.219	0.174	0.0994694
C14orf119	3.49072e-07	0.0662634	0.129	0.093	0.0127764
RPA3	2.26969e-08	0.0662556	0.185	0.137	0.000830728
PTPMT1	0.000163131	0.0662365	0.106	0.082	1
SRI	4.84496e-07	0.0661037	0.276	0.22	0.017733
PDLIM2	2.40781e-05	0.0660944	0.173	0.137	0.881281
MTFP1	3.76659e-05	0.0659764	0.116	0.088	1
CAP1	4.56829e-07	0.0659511	0.458	0.381	0.0167204
IGFLR1	2.95705e-07	0.0658771	0.223	0.172	0.0108231
RGS14	3.02966e-07	0.0658471	0.218	0.169	0.0110889
HNRNPK	7.69358e-08	0.0658284	0.705	0.599	0.00281593
DARS	4.16308e-09	0.0658069	0.262	0.201	0.000152373
CCT4	2.5488e-06	0.0656798	0.396	0.331	0.0932885
SNAPC5	2.75109e-06	0.0655453	0.116	0.085	0.100693
RGL4	1.26672e-05	0.0655359	0.142	0.109	0.463632
FAM32A	1.11973e-05	0.0655049	0.184	0.147	0.409832
GIMAP2	1.171e-06	0.0654253	0.214	0.167	0.0428599
ECI1	5.41526e-08	0.0653989	0.116	0.08	0.00198204
HADHA	8.07474e-07	0.0653915	0.345	0.283	0.0295544
SMIM10L1	3.51263e-05	0.0653698	0.174	0.139	1
ATP5MC1	4.90718e-07	0.0652442	0.243	0.191	0.0179608
AP2M1	2.20681e-06	0.065172	0.317	0.26	0.0807714
AKR1B1	1.06152e-05	0.0649884	0.189	0.15	0.388528
GTF3A	2.81246e-07	0.0649792	0.484	0.405	0.0102939
SNRPD1	3.69119e-06	0.0649755	0.305	0.249	0.135101
CAPN1	1.76087e-06	0.0649133	0.167	0.128	0.0644498
SRSF8	9.03323e-07	0.064905	0.234	0.186	0.0330625
2025-03-09	1.94643e-07	0.0648896	0.167	0.125	0.00712413
NDUFB1	1.20869e-06	0.0648879	0.306	0.247	0.0442394
GAREM1	4.56233e-06	0.0648636	0.135	0.102	0.166986
LCP1	1.49795e-08	0.0647936	0.612	0.523	0.000548266
MRPL21	1.15274e-06	0.0647295	0.174	0.133	0.0421914
SURF2	1.29933e-06	0.0646389	0.124	0.09	0.0475569
GTF2H5	7.66086e-06	0.064546	0.124	0.092	0.280395
VSIR	5.07329e-07	0.0644926	0.399	0.329	0.0185688
GADD45GIP1	2.25024e-06	0.0644776	0.275	0.222	0.0823609
SRA1	2.24025e-07	0.0644375	0.133	0.096	0.00819955
WBP1	1.71686e-06	0.0644314	0.162	0.124	0.0628386
BIN1	2.20605e-07	0.0644185	0.464	0.384	0.00807435
TSC22D4	1.52394e-06	0.0643896	0.301	0.244	0.0557779
RHOA	4.14742e-07	0.0643773	0.76	0.651	0.01518
ETFB	1.42108e-06	0.0643758	0.233	0.184	0.0520128
TMEM230	3.99075e-07	0.0643741	0.295	0.236	0.0146065
ABT1	2.77845e-07	0.0642629	0.182	0.137	0.0101694
PLEKHB1	2.14063e-06	0.0642387	0.128	0.095	0.0783491
ANKRD55	3.65566e-05	0.0641777	0.132	0.102	1
EIF4A1	1.10288e-09	0.0640983	0.654	0.543	4.03667e-05
AGGF1	4.51996e-07	0.0640437	0.175	0.133	0.0165435
CWC15	5.76767e-08	0.0639984	0.299	0.236	0.00211102
SVIP	6.08034e-05	0.0639663	0.244	0.202	1
ACADM	3.63134e-05	0.0639294	0.1	0.075	1
SLC35A4	6.18526e-07	0.0638902	0.103	0.072	0.0226387
GSDMD	1.00743e-06	0.0638031	0.21	0.164	0.036873
PYCARD	1.29165e-05	0.0637119	0.158	0.122	0.472756
NUDC	1.23615e-07	0.0637082	0.258	0.201	0.00452442
CORO1B	4.52046e-07	0.0636789	0.378	0.311	0.0165453
KDELR1	1.57201e-05	0.0633921	0.234	0.189	0.575373
CRIP1	1.5927e-13	0.0633422	0.782	0.663	5.82944e-09
VMA21	4.7006e-07	0.0632293	0.147	0.109	0.0172047
YBX1	2.66142e-07	0.0631472	0.755	0.654	0.00974107
FKBP1A	4.47921e-07	0.0630999	0.327	0.265	0.0163944
SNHG3	5.33618e-06	0.0630637	0.233	0.187	0.19531
OOEP	2.65615e-05	0.0629528	0.244	0.2	0.972176
PSMC3	3.09233e-05	0.0629322	0.179	0.144	1
TIMM13	8.36147e-07	0.0629072	0.164	0.124	0.0306038
DNAJB1	2.97211e-06	0.0628735	0.583	0.5	0.108782
LAPTM5	9.62352e-06	0.0628614	0.861	0.745	0.352231
RAB5IF	2.94203e-06	0.0627106	0.199	0.156	0.107681
C12orf75	2.15902e-09	0.0626959	0.146	0.102	7.90224e-05
REEP5	1.99582e-10	0.0626917	0.236	0.174	7.30491e-06
RNF167	7.01868e-06	0.062687	0.259	0.21	0.256891
HSPB11	6.9221e-06	0.0626676	0.16	0.124	0.253356
HIGD1A	9.06289e-06	0.0625077	0.132	0.1	0.331711
APMAP	4.29429e-08	0.0624276	0.148	0.107	0.00157175
TPRKB	0.000118915	0.0624072	0.134	0.106	1
PPP1R18	5.86101e-07	0.0621137	0.255	0.201	0.0214519
RAB9A	3.07828e-08	0.0621111	0.129	0.091	0.00112668
HLA-F	4.66991e-08	0.0620162	0.556	0.463	0.00170923
RPN2	5.6308e-09	0.0619991	0.373	0.294	0.000206093
LAMTOR1	0.000125645	0.0618927	0.284	0.239	1
FLOT1	2.75911e-06	0.0618608	0.205	0.162	0.100986
TCEA3	2.84884e-05	0.0617628	0.15	0.118	1
PNP	2.41738e-07	0.0617561	0.121	0.086	0.00884785
MRPS2	8.29102e-06	0.0616878	0.117	0.087	0.30346
ATP6AP1	4.63179e-06	0.0616595	0.16	0.123	0.169528
ZNRD2	1.61912e-06	0.061631	0.102	0.072	0.0592613
HMGN2	1.26416e-05	0.0616095	0.63	0.543	0.462695
COX20	3.52444e-07	0.0615533	0.165	0.123	0.0128998
SIPA1	1.33323e-06	0.0615033	0.164	0.125	0.0487975
RALBP1	1.55301e-06	0.0614788	0.176	0.136	0.0568416
AKR1A1	1.00818e-05	0.0611549	0.162	0.126	0.369004
CRTC2	1.14501e-05	0.0611496	0.153	0.119	0.419083
C11orf1	6.40839e-07	0.0611221	0.121	0.087	0.0234553
RPS10	8.78301e-06	0.0610697	0.323	0.268	0.321467
ALDH9A1	6.10563e-06	0.0610386	0.119	0.088	0.223472
UNC119	7.87409e-09	0.0610322	0.142	0.1	0.0002882
LYPLA2	1.14983e-06	0.060955	0.157	0.119	0.0420851
POLR1D	1.55924e-07	0.0609444	0.461	0.382	0.00570697
H2AFV	5.81662e-07	0.0609336	0.417	0.343	0.0212894
PEF1	1.16043e-06	0.0609001	0.14	0.103	0.0424728
ZSCAN18	2.20724e-10	0.0607892	0.11	0.071	8.07873e-06
ATP6V1F	9.57784e-07	0.0607116	0.294	0.236	0.0350559
TBCB	8.65716e-07	0.0606438	0.317	0.258	0.0316861
ORMDL1	2.35071e-07	0.060557	0.358	0.29	0.00860382
MAGED2	7.40215e-05	0.0604716	0.145	0.115	1
NAA60	5.23076e-06	0.0601876	0.108	0.079	0.191451
MAP2K2	1.30206e-10	0.060185	0.323	0.245	4.76565e-06
SNHG32	0.000452864	0.0601791	0.282	0.242	1
NDUFB5	6.1023e-06	0.060178	0.179	0.14	0.22335
TMEM147	2.06459e-07	0.060018	0.192	0.145	0.00755662
NUDT2	0.000128511	0.0598843	0.137	0.109	1
GLRX5	1.83477e-06	0.0598313	0.189	0.146	0.0671543
RAB1B	6.06528e-07	0.0598024	0.212	0.165	0.0221995
ZNF428	1.58518e-06	0.059697	0.251	0.201	0.0580191
EIF4EBP2	2.005e-08	0.0595961	0.243	0.186	0.00073385
TNFSF10	0.000614497	0.0594778	0.158	0.131	1
RWDD3	6.04056e-05	0.0593787	0.161	0.128	1
GRPEL1	3.34576e-06	0.0593768	0.182	0.142	0.122458
SSNA1	2.97674e-07	0.0593259	0.271	0.213	0.0108952
PLAC8	3.25954e-09	0.0593207	0.337	0.264	0.000119302
DBI	3.16197e-06	0.0590867	0.332	0.271	0.115731
TATDN1	2.73564e-06	0.0590498	0.151	0.114	0.100127
C1orf122	1.94093e-05	0.0589836	0.12	0.091	0.710401
HDAC1	1.79198e-05	0.0589724	0.312	0.26	0.655881
SPAG7	1.39631e-07	0.0589078	0.171	0.127	0.00511062
MAL	9.0485e-06	0.0588754	0.622	0.529	0.331184
MCRIP1	7.65635e-06	0.0588147	0.186	0.145	0.28023
GDI2	2.35381e-06	0.0587761	0.407	0.339	0.0861517
BAIAP2L1	3.81292e-07	0.0587473	0.182	0.138	0.0139557
DNTTIP2	6.87803e-08	0.058644	0.286	0.225	0.00251743
RGS19	6.17735e-05	0.0585382	0.2	0.163	1
TIA1	1.8155e-06	0.0583299	0.184	0.142	0.0664492
RHOF	2.84709e-07	0.0582459	0.302	0.242	0.0104206
ARPC4	3.63366e-07	0.0581798	0.406	0.333	0.0132996
GNB2	1.66319e-06	0.0579997	0.381	0.316	0.0608743
OTUB1	2.21545e-06	0.0579954	0.328	0.267	0.0810876
MLX	8.5371e-06	0.0578788	0.165	0.129	0.312466
SIGMAR1	1.49597e-05	0.0578191	0.14	0.107	0.547541
CYBC1	2.24666e-07	0.0578172	0.218	0.167	0.008223
SEC13	1.56365e-07	0.0576672	0.202	0.155	0.00572311
MRPL28	5.39136e-06	0.0576545	0.112	0.082	0.197329
ZFAND1	4.41074e-05	0.0575858	0.164	0.13	1
BEX2	2.87725e-06	0.0575355	0.221	0.175	0.10531
ERGIC3	5.33609e-05	0.0574809	0.292	0.243	1
NDUFAB1	1.60743e-05	0.0571401	0.266	0.217	0.588336
GLIPR1	6.63499e-08	0.0569342	0.251	0.196	0.00242847
DNPEP	5.29671e-06	0.0568573	0.139	0.106	0.193865
COPZ1	4.47942e-06	0.0568119	0.171	0.132	0.163951
MRPL18	2.49818e-06	0.0567772	0.17	0.13	0.0914357
GPS2	1.34552e-06	0.0567342	0.338	0.275	0.0492473
RHOG	4.48855e-06	0.0565231	0.367	0.304	0.164286
KAT8	5.00942e-07	0.0564712	0.196	0.15	0.018335
KDELR2	1.59548e-06	0.0563708	0.166	0.126	0.0583962
MRPL43	6.66262e-06	0.0562359	0.246	0.198	0.243858
SOCS3	0.000199258	0.0562116	0.408	0.354	1
CRTAP	4.60152e-07	0.0562056	0.159	0.119	0.016842
TMEM204	1.3722e-05	0.0560628	0.215	0.172	0.502239
SERTAD1	4.94117e-06	0.0560592	0.148	0.113	0.180852
MSN	1.39348e-07	0.0560228	0.54	0.455	0.00510028
SNRPB2	1.01405e-05	0.0557926	0.262	0.213	0.371153
HAX1	9.41728e-06	0.0556448	0.264	0.215	0.344682
CIAO2A	2.02171e-06	0.0556128	0.175	0.134	0.0739967
LIMD2	2.37817e-05	0.055567	0.84	0.738	0.870435
CCDC25	4.92701e-06	0.0555583	0.156	0.12	0.180334
TMEM167B	3.6932e-07	0.0555182	0.12	0.086	0.0135175
STN1	2.87114e-05	0.0554045	0.173	0.137	1
PTGES3	1.18167e-05	0.0551893	0.577	0.494	0.432502
ARMH1	9.83213e-05	0.0551869	0.213	0.176	1
TMBIM6	7.04996e-09	0.0551355	0.582	0.477	0.000258036
SH3YL1	7.8971e-05	0.0550409	0.233	0.192	1
FMC1	1.18522e-05	0.0550081	0.1	0.073	0.433803
UROD	3.64375e-06	0.0548592	0.116	0.085	0.133365
PAGR1	8.61058e-08	0.0547948	0.141	0.101	0.00315156
MID1IP1	6.57235e-05	0.0547914	0.106	0.081	1
MRPL36	5.16825e-05	0.0547565	0.12	0.092	1
MFNG	8.19562e-06	0.0547291	0.334	0.277	0.299968
TRABD	8.33095e-10	0.0547196	0.362	0.284	3.04921e-05
ARPC5L	1.39301e-06	0.05461	0.239	0.189	0.0509856
PQBP1	4.43506e-07	0.0542053	0.26	0.205	0.0162328
SLC25A39	2.42185e-06	0.0541466	0.216	0.17	0.0886423
CEBPZOS	3.31966e-07	0.0541408	0.199	0.152	0.0121503
HINT2	9.49146e-05	0.0541326	0.137	0.107	1
AC004448.2	0.000271347	0.053932	0.105	0.082	1
RBMX	2.1107e-06	0.0539076	0.471	0.397	0.0772538
POLR2H	8.17425e-06	0.0538963	0.124	0.092	0.299186
MMGT1	1.34286e-05	0.0538544	0.168	0.131	0.491502
PPA1	2.39152e-06	0.0537922	0.34	0.279	0.0875321
COX5A	2.57695e-06	0.0534149	0.365	0.299	0.0943188
DCTPP1	3.47553e-06	0.0534139	0.1	0.071	0.127208
PFDN6	7.82199e-07	0.0533136	0.101	0.071	0.0286293
CHPT1	2.38868e-07	0.0532595	0.103	0.071	0.00874282
PPIE	4.34035e-06	0.0529837	0.145	0.11	0.158861
NR1H2	2.64904e-07	0.0529725	0.216	0.166	0.00969577
MED10	9.67118e-07	0.0528796	0.38	0.31	0.0353975
NDUFB8	7.84892e-06	0.0528688	0.495	0.416	0.287278
SERPINB6	3.62885e-07	0.0528609	0.147	0.108	0.013282
PSMC4	1.31097e-05	0.05272	0.161	0.126	0.479828
TMEM107	5.47608e-05	0.052451	0.111	0.084	1
MLEC	1.01895e-06	0.0522417	0.127	0.093	0.0372945
YIF1A	2.39164e-06	0.0521742	0.103	0.073	0.0875363
TKT	5.56447e-05	0.0521582	0.309	0.259	1
HNRNPDL	2.92539e-05	0.0520341	0.795	0.698	1
PRNP	7.861e-09	0.0519941	0.259	0.197	0.000287721
AAMP	1.6495e-05	0.0519461	0.141	0.108	0.603732
PHAX	2.42238e-05	0.0519236	0.162	0.127	0.886614
CMPK1	0.000187477	0.0518792	0.384	0.331	1
SEM1	1.51838e-05	0.051873	0.343	0.287	0.555742
STMP1	3.12639e-05	0.0518018	0.224	0.182	1
U2AF1L4	4.0552e-05	0.0517255	0.184	0.148	1
MRPS18B	7.93179e-06	0.0516871	0.166	0.128	0.290311
CFAP36	1.77111e-07	0.0515192	0.184	0.139	0.00648245
CPNE3	4.17294e-07	0.0514925	0.2	0.154	0.0152734
PRELID3B	2.24718e-05	0.0514091	0.162	0.127	0.822489
SRP19	4.19561e-05	0.0512531	0.236	0.194	1
OCIAD1	7.19922e-07	0.0511869	0.38	0.309	0.0263499
RPS26	2.17803e-15	0.0511509	0.874	0.751	7.97179e-11
PAFAH1B3	1.91162e-05	0.0511393	0.122	0.092	0.699672
EIF1AX	1.83885e-06	0.0510932	0.28	0.225	0.0673039
DPP4	1.15388e-08	0.0510563	0.171	0.124	0.000422333
HSD17B10	1.17231e-06	0.051036	0.15	0.112	0.0429076
TALDO1	1.02237e-05	0.0508754	0.258	0.21	0.374196
MEAF6	4.87642e-05	0.0508284	0.245	0.202	1
TAPBPL	2.44876e-06	0.0507895	0.113	0.082	0.0896271
TMEM18	3.89076e-05	0.0507774	0.157	0.124	1
QTRT1	4.57826e-06	0.0507323	0.131	0.099	0.167569
TFAM	1.84441e-05	0.0506731	0.232	0.187	0.675074
CYC1	5.69765e-06	0.0505583	0.183	0.142	0.20854
JOSD2	0.000678261	0.0504482	0.107	0.084	1
CTBP1	1.04315e-08	0.0504314	0.262	0.2	0.000381803
HNRNPF	3.96449e-06	0.0503981	0.502	0.419	0.145104
ELOF1	3.99925e-05	0.0502745	0.116	0.088	1
POLR2F	0.000677354	0.0502017	0.176	0.146	1
ENY2	9.56363e-06	0.0500848	0.233	0.187	0.350038
POLR2K	2.52657e-05	0.0497161	0.177	0.139	0.924751
GCSAM	1.0624e-05	0.049674	0.107	0.079	0.388849
MRPL17	7.6934e-05	0.0496644	0.107	0.081	1
CHCHD7	1.13564e-06	0.0496471	0.173	0.131	0.0415655
CKLF	1.22327e-05	0.0495741	0.262	0.215	0.447728
ECH1	2.16964e-05	0.04955	0.262	0.214	0.794109
BLOC1S1	1.13843e-06	0.0495421	0.365	0.299	0.0416677
CLEC2B	9.99082e-07	0.0495091	0.382	0.314	0.0365674
LRP10	1.07813e-06	0.0494027	0.274	0.219	0.0394608
YPEL3	1.6746e-07	0.0493712	0.525	0.436	0.00612919
EMG1	7.94616e-06	0.0493638	0.111	0.081	0.290837
CCT3	9.27499e-07	0.0493309	0.307	0.248	0.0339474
AKR7A2	0.000289697	0.0493023	0.131	0.105	1
C9orf78	4.95488e-05	0.0492578	0.456	0.39	1
ELP5	4.49845e-05	0.0492517	0.102	0.076	1
NAA38	2.48012e-06	0.0491813	0.256	0.205	0.090775
NDUFA7	1.42251e-05	0.0491061	0.238	0.194	0.520654
GET3	2.41053e-05	0.0490087	0.155	0.121	0.882278
RPL7L1	4.89828e-06	0.0489523	0.168	0.13	0.179282
IK	4.63716e-07	0.0488953	0.408	0.336	0.0169725
CD40LG	0.000124009	0.0488854	0.182	0.148	1
RWDD1	3.53341e-05	0.0488802	0.389	0.33	1
HNRNPUL2	1.26329e-07	0.0488223	0.272	0.213	0.00462378
VPS72	8.40249e-05	0.04875	0.105	0.08	1
MRPS10	1.06608e-05	0.0487427	0.115	0.085	0.390197
SF3B6	2.03873e-05	0.0487149	0.349	0.29	0.746196
SNF8	6.47193e-06	0.0486462	0.185	0.146	0.236879
NELFE	5.20373e-05	0.0486247	0.162	0.129	1
OSGEP	4.39436e-07	0.0486067	0.14	0.103	0.0160838
CNOT7	0.000104506	0.0485993	0.26	0.216	1
YWHAH	1.29452e-05	0.0485189	0.161	0.125	0.473808
TMEM8A	1.11411e-05	0.0484609	0.149	0.113	0.407775
IGSF8	1.95034e-05	0.0484363	0.113	0.085	0.713843
TOB1	6.20536e-07	0.0483623	0.257	0.204	0.0227122
SF3A1	1.83246e-05	0.0483105	0.36	0.303	0.670697
DUS1L	3.63471e-07	0.0481657	0.257	0.203	0.0133034
GLIPR2	2.77513e-06	0.0481151	0.178	0.138	0.101573
CHRAC1	2.23058e-05	0.0480724	0.138	0.107	0.816416
DYNLL1	8.30203e-05	0.0480353	0.218	0.178	1
DBP	2.46508e-05	0.047991	0.15	0.117	0.902245
DALRD3	1.73019e-05	0.0479296	0.114	0.085	0.633267
PSMA5	7.00677e-07	0.047896	0.312	0.251	0.0256455
FBXO9	1.79309e-08	0.0478851	0.19	0.14	0.000656288
DSTN	3.93011e-08	0.047749	0.291	0.228	0.00143846
ATP6V0E2	2.83152e-05	0.0477047	0.259	0.213	1
GSTO1	2.89761e-05	0.047658	0.157	0.123	1
BCL2A1	0.000268239	0.0476047	0.109	0.085	1
COX11	0.000524561	0.0476019	0.141	0.114	1
DNPH1	2.78427e-05	0.0475878	0.207	0.166	1
FBXL15	0.000214003	0.047564	0.12	0.094	1
ILK	1.44818e-05	0.047434	0.145	0.111	0.530047
CCDC59	2.31303e-06	0.047367	0.345	0.284	0.0846591
SLC25A1	0.000183724	0.0473592	0.119	0.093	1
NUCB1	3.04355e-05	0.0473118	0.323	0.271	1
VTI1B	7.47507e-06	0.0472008	0.161	0.124	0.273595
RAD23A	1.08461e-05	0.0471363	0.358	0.299	0.396979
ITGB1BP1	8.5833e-07	0.0470183	0.187	0.143	0.0314157
PBDC1	1.28791e-05	0.0468441	0.141	0.108	0.471388
PEX16	3.40423e-06	0.0467856	0.175	0.135	0.124598
RO60	2.65423e-06	0.0467464	0.194	0.15	0.0971474
CUTC	1.61337e-05	0.0467105	0.156	0.121	0.590508
RDH11	2.14074e-06	0.0465933	0.102	0.073	0.0783531
RBM42	0.00012906	0.0464761	0.149	0.119	1
ANXA6	5.33354e-07	0.0464244	0.502	0.417	0.0195213
DDX54	5.8411e-05	0.046353	0.135	0.105	1
HOOK2	3.12992e-07	0.04627	0.269	0.213	0.0114558
STMN1	6.23773e-05	0.0462475	0.113	0.086	1
MAF1	0.000322291	0.0461543	0.258	0.217	1
NUDT22	1.80543e-05	0.046071	0.134	0.102	0.660807
MESD	1.12065e-06	0.0460067	0.198	0.152	0.0410167
C18orf32	0.000448047	0.0459739	0.207	0.173	1
MPI	6.1777e-05	0.0459199	0.116	0.088	1
LAMTOR5	3.12076e-07	0.0458549	0.233	0.181	0.0114223
PABPN1	1.82152e-06	0.045845	0.425	0.357	0.0666695
TIMM10	0.000100125	0.0458211	0.104	0.079	1
PITHD1	7.85562e-06	0.0458123	0.227	0.182	0.287523
IDH3B	0.000134361	0.0457873	0.174	0.141	1
POLR2E	4.66057e-05	0.0457053	0.254	0.211	1
CFAP298	0.000723034	0.0456023	0.123	0.099	1
NUDCD2	1.9311e-05	0.045353	0.18	0.142	0.706801
PSMA6	4.49683e-05	0.0452163	0.321	0.269	1
PDAP1	2.85961e-05	0.0451926	0.238	0.193	1
ABRAXAS1	0.00106695	0.0451922	0.124	0.1	1
ARF3	5.0168e-05	0.0451599	0.122	0.094	1
PCNP	6.29161e-08	0.0451433	0.362	0.29	0.00230279
BRMS1	7.05441e-07	0.0451209	0.156	0.116	0.0258198
ING4	0.00034069	0.0451035	0.111	0.087	1
LSM1	0.000241732	0.0449838	0.137	0.109	1
AQP3	8.53206e-05	0.0449595	0.411	0.354	1
MRPL52	2.25289e-05	0.0449341	0.228	0.185	0.824579
CD27	0.00240902	0.0449139	0.458	0.406	1
TRADD	2.63068e-05	0.0447323	0.312	0.259	0.962856
CDC42SE1	1.86527e-06	0.0447005	0.526	0.443	0.0682707
USE1	0.000104461	0.0445742	0.108	0.083	1
NOL12	1.47231e-06	0.0445381	0.123	0.09	0.053888
KLF6	0.000233004	0.044533	0.722	0.648	1
PRPF38A	8.36023e-07	0.044512	0.145	0.107	0.0305993
BBIP1	1.57196e-06	0.0445051	0.125	0.091	0.0575352
CISD3	0.000283521	0.0444557	0.111	0.087	1
POLR2C	6.18316e-05	0.0443884	0.216	0.176	1
OTUD6B-AS1	2.76119e-06	0.0443876	0.176	0.135	0.101062
SLC2A4RG	3.22087e-06	0.0443433	0.265	0.213	0.117887
CYSLTR1	4.58994e-06	0.0443091	0.114	0.084	0.167996
HACD4	8.42043e-05	0.0442847	0.204	0.166	1
NIFK	9.92334e-05	0.044232	0.206	0.169	1
CD99	3.61212e-06	0.0441921	0.673	0.575	0.132207
STMN3	9.0402e-05	0.0441156	0.245	0.204	1
RCN2	3.80642e-06	0.044052	0.186	0.145	0.139319
DPY30	0.000245983	0.0440086	0.149	0.12	1
METTL23	0.000150117	0.0438463	0.213	0.175	1
EMC6	2.60855e-05	0.0438167	0.211	0.169	0.954754
C1orf43	0.000168888	0.0437631	0.26	0.22	1
NDUFS2	1.15454e-05	0.0437085	0.215	0.172	0.422574
LGALS3BP	0.00113316	0.0435772	0.136	0.111	1
PSMB5	2.58078e-05	0.0435303	0.103	0.076	0.944591
SLC35D2	0.000448051	0.0433177	0.102	0.079	1
ZNF146	1.5588e-06	0.043274	0.158	0.119	0.0570538
PDIA4	1.97474e-05	0.0431946	0.15	0.117	0.722774
COMT	5.94363e-07	0.04319	0.145	0.107	0.0217543
PTPN6	1.10549e-06	0.0431349	0.285	0.227	0.0404622
RNF220	2.53806e-05	0.0430542	0.21	0.169	0.928954
COPE	1.6558e-06	0.043031	0.393	0.327	0.060604
RBCK1	3.08866e-06	0.0430165	0.263	0.21	0.113048
MOCS2	9.09606e-06	0.0430031	0.104	0.076	0.332925
CLNS1A	2.3589e-06	0.0429396	0.302	0.247	0.0863381
CCDC124	1.03734e-05	0.0428936	0.161	0.124	0.379677
MIF4GD	1.95024e-06	0.0428687	0.134	0.099	0.0713807
ISCA2	0.000629824	0.042864	0.137	0.111	1
B3GAT3	3.61219e-06	0.04286	0.172	0.133	0.13221
ETHE1	0.000193184	0.0428387	0.166	0.134	1
CYB5R1	7.21703e-06	0.0428112	0.106	0.078	0.264151
SDHAF3	2.5437e-05	0.0427622	0.119	0.09	0.931019
EXOSC1	0.000112969	0.0427576	0.12	0.093	1
NDUFA12	1.73921e-05	0.0426108	0.426	0.355	0.636567
NAA20	9.87749e-05	0.042472	0.149	0.118	1
ARRB2	3.44884e-05	0.0424176	0.341	0.289	1
MRPL20	4.70787e-07	0.0423973	0.309	0.247	0.0172313
EMC7	4.83273e-06	0.0422912	0.2	0.158	0.176883
MRPS30	0.000470869	0.0422887	0.178	0.147	1
PET100	2.02766e-05	0.0421428	0.368	0.306	0.742144
CGRRF1	1.17501e-05	0.0421083	0.118	0.088	0.430065
FIBP	0.00309472	0.04198	0.138	0.115	1
CERS2	0.000210888	0.0419643	0.138	0.109	1
SEC11C	5.85779e-06	0.0419596	0.243	0.195	0.214401
TEX264	0.000183832	0.0419267	0.2	0.164	1
EIF3M	9.80769e-07	0.0418338	0.48	0.398	0.0358971
SS18L2	0.000289774	0.0418287	0.221	0.185	1
IL16	2.53989e-07	0.0417934	0.423	0.347	0.00929627
M6PR	1.22833e-05	0.0417683	0.304	0.25	0.449581
SF3B4	0.000694212	0.0417417	0.205	0.172	1
NDUFA8	8.87386e-05	0.0415767	0.109	0.083	1
RASSF7	2.05857e-05	0.0413915	0.153	0.119	0.753459
H2AFX	0.000175303	0.0412911	0.12	0.094	1
SRSF3	2.64066e-07	0.0412657	0.565	0.469	0.00966508
RUNX3	5.1948e-07	0.0412576	0.303	0.243	0.0190135
RNASEH2C	0.000761756	0.0412474	0.136	0.111	1
NDUFA5	7.19917e-06	0.04112	0.228	0.181	0.263497
FERMT3	8.94914e-05	0.0409437	0.224	0.184	1
SSR1	2.72287e-06	0.0409415	0.25	0.2	0.0996599
RANGRF	8.05449e-05	0.0409247	0.123	0.094	1
COX14	0.000176663	0.040882	0.301	0.254	1
YIPF3	2.88231e-05	0.0408732	0.142	0.11	1
TBC1D10C	4.07024e-05	0.040827	0.533	0.459	1
SRRM1	7.64985e-06	0.0408027	0.591	0.509	0.279992
TXNL1	7.4875e-07	0.0407346	0.236	0.185	0.027405
NOL7	7.34499e-05	0.0406777	0.416	0.356	1
VDAC1	4.26288e-05	0.0406695	0.199	0.161	1
NIPSNAP1	4.32231e-05	0.0406355	0.113	0.086	1
CHMP2A	0.000125907	0.0405279	0.169	0.136	1
WDR61	1.16013e-05	0.0403741	0.148	0.113	0.424619
TRAPPC4	5.16308e-05	0.0403719	0.125	0.096	1
GTPBP6	1.21254e-06	0.0403178	0.202	0.157	0.0443802
TSR2	0.000363562	0.0402037	0.206	0.172	1
NSMF	0.000258119	0.0401798	0.103	0.079	1
UBL7	0.000830349	0.0401753	0.134	0.109	1
SPINT2	6.854e-06	0.040115	0.178	0.137	0.250863
EI24	7.81433e-05	0.0400727	0.104	0.079	1
APEH	3.50073e-05	0.0400234	0.138	0.106	1
RAB29	1.40462e-06	0.0399186	0.141	0.105	0.0514105
MRPS34	8.86004e-05	0.0399067	0.281	0.234	1
PSMB4	5.85769e-06	0.0398973	0.205	0.161	0.214397
MRPL9	0.000165783	0.0398905	0.162	0.131	1
WDR45	8.26154e-06	0.039887	0.124	0.092	0.302381
LAMTOR2	0.000962285	0.0398191	0.146	0.12	1
SNHG15	3.17101e-05	0.0397995	0.239	0.194	1
RAP2B	0.000271014	0.0396458	0.158	0.128	1
NAPA	1.32539e-05	0.0396362	0.266	0.218	0.485105
GHITM	0.00023217	0.0396093	0.315	0.267	1
EID1	1.29542e-05	0.0395603	0.452	0.383	0.474135
C12orf65	2.35275e-05	0.0395412	0.172	0.135	0.861129
MKKS	0.000818821	0.039504	0.1	0.079	1
SIGIRR	5.35645e-05	0.0394979	0.39	0.327	1
PLIN2	3.8314e-06	0.0394779	0.152	0.115	0.140233
ARF1	6.46109e-06	0.039309	0.553	0.473	0.236482
BZW1	1.11311e-06	0.0392753	0.352	0.287	0.040741
GPAA1	0.00032932	0.0392094	0.112	0.088	1
GRINA	0.00404937	0.0391707	0.116	0.097	1
TXNDC12	1.40744e-06	0.0391577	0.186	0.143	0.0515137
PSAP	3.7975e-05	0.0389195	0.416	0.354	1
SDHD	3.1542e-06	0.0389139	0.243	0.194	0.115447
PTRHD1	0.000596718	0.0389015	0.168	0.139	1
DYNLRB1	0.000158771	0.0388751	0.284	0.239	1
TIMMDC1	1.48935e-06	0.0388602	0.108	0.077	0.0545117
DGAT1	7.548e-06	0.038854	0.105	0.077	0.276264
TBC1D20	5.56542e-05	0.0388341	0.102	0.077	1
PATZ1	0.000359177	0.0388082	0.104	0.081	1
C20orf27	0.000456559	0.0387994	0.121	0.096	1
SELENOF	1.97501e-06	0.0387505	0.415	0.344	0.0722872
SSRP1	0.000453039	0.0387422	0.156	0.128	1
COA4	3.36981e-05	0.0385558	0.118	0.089	1
CBX3	4.89433e-05	0.038552	0.353	0.299	1
RNF7	1.00917e-05	0.0383653	0.322	0.264	0.369367
POP5	3.47825e-05	0.0383509	0.164	0.129	1
COA5	0.000211974	0.0382797	0.117	0.091	1
C15orf61	0.000212297	0.0382411	0.187	0.152	1
LINC00861	7.19321e-05	0.0381412	0.519	0.452	1
ESD	2.96652e-05	0.0380839	0.233	0.191	1
SH3BP1	9.23654e-05	0.0380473	0.204	0.167	1
EIF2B1	2.32989e-05	0.0379867	0.152	0.118	0.852764
YIF1B	8.65023e-05	0.0379753	0.107	0.082	1
NMI	4.48709e-05	0.0375852	0.112	0.085	1
STX10	0.000750258	0.0375471	0.167	0.138	1
SYTL1	3.03668e-06	0.0375422	0.384	0.317	0.111145
PSIP1	1.6121e-06	0.0375309	0.516	0.435	0.0590046
HIST1H1C	0.00199415	0.037529	0.251	0.217	1
ARHGDIA	1.24782e-05	0.0374636	0.469	0.394	0.456716
ACD	0.000515992	0.0374588	0.105	0.083	1
ARMC10	0.0025422	0.0374546	0.101	0.082	1
SNHG9	0.000642745	0.0374339	0.168	0.138	1
SRGN	1.61038e-06	0.0374156	0.53	0.452	0.0589416
STX4	1.99691e-06	0.0373841	0.111	0.08	0.0730888
SURF4	9.13615e-06	0.0372632	0.191	0.15	0.334392
JMJD8	1.67607e-05	0.0372467	0.1	0.073	0.613459
DYNLT3	0.000128002	0.0371673	0.15	0.119	1
SEPHS2	0.00194674	0.0371228	0.138	0.114	1
HNRNPUL1	9.5635e-07	0.0369937	0.429	0.354	0.0350034
MRPL58	0.000135204	0.0369824	0.115	0.088	1
MRPL14	3.63621e-05	0.0369715	0.151	0.118	1
NUCB2	7.49385e-05	0.0369155	0.271	0.226	1
SYPL1	0.000656019	0.0368799	0.2	0.167	1
SFT2D1	0.000682215	0.0368787	0.147	0.12	1
EIF1B	5.84023e-06	0.0368529	0.318	0.261	0.213758
MKNK2	4.65241e-06	0.0368393	0.24	0.192	0.170283
SPG21	8.15964e-05	0.0367292	0.161	0.128	1
BAG5	0.000121636	0.0367243	0.134	0.105	1
CCDC92	0.000109642	0.0367241	0.124	0.097	1
CAT	0.000563714	0.0367213	0.127	0.101	1
MYD88	2.40394e-05	0.0367167	0.113	0.085	0.879868
LITAF	3.13677e-05	0.036585	0.455	0.39	1
MAPK3	0.00151315	0.0364922	0.105	0.084	1
ADTRP	0.000682559	0.0364908	0.11	0.087	1
LDB1	1.40854e-07	0.0364559	0.172	0.128	0.00515539
TRAPPC2L	0.000102839	0.0364383	0.183	0.148	1
ZC3H11A	0.000960129	0.0363387	0.127	0.103	1
RPAIN	6.05476e-05	0.0362631	0.201	0.163	1
FTSJ1	0.000494701	0.0361866	0.125	0.1	1
SCP2	6.22784e-06	0.0361666	0.243	0.194	0.227945
ZNF302	1.16029e-05	0.0361612	0.105	0.077	0.424678
SUPT4H1	0.000874063	0.03615	0.223	0.187	1
CCNG1	0.000220701	0.0360832	0.262	0.219	1
UBE2V1	5.51594e-06	0.0359903	0.386	0.321	0.201889
PDCD2	0.000173624	0.0359558	0.23	0.191	1
ZNF862	1.31463e-06	0.0358883	0.152	0.114	0.0481166
TRIM27	1.28087e-05	0.0358711	0.124	0.092	0.468812
ZNF622	0.000498878	0.035824	0.142	0.115	1
LMF2	9.06322e-06	0.0357996	0.191	0.152	0.331723
AL627171.2	2.45711e-05	0.0357834	0.112	0.084	0.899328
CHMP5	0.000123758	0.0357698	0.145	0.115	1
BFAR	0.000185845	0.0357363	0.155	0.124	1
GPS1	0.000201873	0.0357162	0.156	0.125	1
NAA10	0.00150928	0.0356969	0.207	0.176	1
CBWD1	1.85494e-06	0.0356703	0.112	0.08	0.0678926
CTSA	3.88689e-06	0.0356042	0.184	0.143	0.142264
UQCRC1	8.91901e-05	0.0355525	0.207	0.167	1
RBIS	0.000419456	0.0355492	0.342	0.294	1
MRPL32	8.86439e-05	0.0355161	0.123	0.095	1
FLOT2	0.000509666	0.0355146	0.281	0.239	1
SF3A2	1.16202e-05	0.0355124	0.317	0.26	0.425312
TRBC2	0.000345041	0.035495	0.51	0.447	1
PDE6D	5.93934e-05	0.035492	0.109	0.083	1
SHARPIN	4.10384e-05	0.0354731	0.182	0.145	1
VPS35	3.63057e-05	0.0354039	0.162	0.128	1
GRK6	2.56826e-06	0.0353776	0.318	0.26	0.094001
SYNC	0.000588921	0.035367	0.153	0.125	1
EXOSC6	0.000309251	0.0353242	0.183	0.15	1
POLR2G	8.40977e-05	0.0352998	0.205	0.166	1
BNIP3	6.33812e-06	0.0352791	0.17	0.131	0.231982
MPLKIP	0.00059719	0.0351702	0.11	0.087	1
IL12RB1	2.09051e-05	0.0351184	0.108	0.081	0.765146
CAMLG	7.70101e-05	0.03507	0.278	0.231	1
SOCS1	0.00100041	0.0349533	0.156	0.129	1
INTS11	4.55712e-05	0.0349391	0.204	0.165	1
ARHGAP9	9.26409e-05	0.0349235	0.296	0.248	1
KHDRBS1	2.51929e-07	0.0348814	0.486	0.398	0.00922084
SMIM19	4.39717e-05	0.0348179	0.147	0.115	1
RRAGA	3.77405e-05	0.0347237	0.138	0.106	1
KLHL9	0.00729314	0.0346864	0.123	0.104	1
TRAM1	5.15094e-06	0.0346802	0.435	0.363	0.18853
SLC35F1	0.00252735	0.0346799	0.113	0.092	1
MGAT1	2.5731e-06	0.0346694	0.195	0.151	0.0941782
C11orf58	3.90211e-06	0.0346598	0.506	0.423	0.142821
GALT	3.10659e-05	0.0345242	0.196	0.157	1
GTF3C6	0.000782182	0.0345089	0.169	0.139	1
RFXANK	0.00100185	0.0344408	0.133	0.108	1
SELPLG	3.26772e-07	0.034424	0.465	0.385	0.0119602
EBPL	0.00010328	0.0344183	0.194	0.157	1
SMIM20	0.00296234	0.034398	0.117	0.096	1
WDR1	3.13373e-05	0.0343527	0.366	0.307	1
S1PR1	4.35139e-05	0.0343283	0.422	0.359	1
ARL5A	0.000214244	0.0342014	0.176	0.143	1
ZNF414	3.60673e-05	0.0341953	0.153	0.119	1
MLST8	6.61698e-05	0.0341915	0.108	0.081	1
MAPKAPK5-AS1	0.000453127	0.0341455	0.232	0.195	1
A1BG	0.00490291	0.0341179	0.109	0.09	1
C17orf49	0.000209288	0.0340985	0.273	0.229	1
TAF9	0.00145335	0.0340074	0.189	0.159	1
NDUFS6	4.69695e-07	0.0338831	0.291	0.232	0.0171913
AK2	0.00198373	0.0338777	0.137	0.113	1
TNFRSF14	1.62896e-05	0.0338551	0.4	0.334	0.596215
POLD2	0.000693309	0.0338097	0.12	0.096	1
CARD16	0.000111881	0.0338031	0.229	0.188	1
MRPL45	0.000281158	0.0337347	0.112	0.087	1
MEI1	0.000403412	0.0336776	0.141	0.113	1
ETFRF1	0.000373186	0.0336493	0.13	0.104	1
LCK	0.000298847	0.0335744	0.675	0.59	1
COMMD9	1.04051e-05	0.0335401	0.119	0.089	0.380837
CDKN2AIP	0.000289974	0.0335334	0.167	0.135	1
SYF2	9.82871e-05	0.0335138	0.389	0.326	1
ORMDL3	3.63966e-05	0.0334801	0.202	0.161	1
NCBP2AS2	0.000206531	0.0334416	0.273	0.226	1
CTDSP2	0.000351149	0.0332783	0.198	0.164	1
SNRPA	0.00184157	0.0332085	0.255	0.219	1
CLK3	1.95658e-05	0.0330335	0.146	0.113	0.716128
BORCS7	0.0208983	0.0329677	0.139	0.12	1
MTA2	0.00327624	0.0329026	0.145	0.121	1
INO80E	0.000203276	0.032872	0.23	0.19	1
COMMD7	0.000113053	0.0328391	0.2	0.162	1
GNPTG	8.1848e-05	0.0327791	0.193	0.156	1
PDHB	0.0191213	0.0327344	0.107	0.092	1
MCTS1	0.00184969	0.0326296	0.113	0.092	1
SAMD3	4.32682e-08	0.0325645	0.179	0.133	0.00158366
HLA-B	0.00445568	0.0325259	0.981	0.942	1
FAM136A	0.000330979	0.0324889	0.111	0.087	1
MPC2	0.000325927	0.0324854	0.222	0.184	1
PITPNA-AS1	0.00506024	0.0324091	0.11	0.091	1
PHF5A	0.000260972	0.0323	0.167	0.135	1
ANXA5	2.64651e-05	0.0322893	0.233	0.19	0.968648
TMEM173	2.57961e-05	0.0322814	0.272	0.223	0.944165
AC089983.1	0.00364583	0.0322656	0.102	0.082	1
CDC37	1.37059e-05	0.0322527	0.473	0.401	0.501651
CGGBP1	3.16597e-06	0.0322301	0.344	0.282	0.115878
PIGC	0.000260775	0.032122	0.185	0.151	1
PTOV1	0.000994122	0.0320542	0.196	0.164	1
STOML2	0.000521117	0.0320115	0.165	0.134	1
PRPS1	0.00047831	0.0319504	0.149	0.121	1
SH3GLB2	4.78862e-05	0.0319449	0.174	0.138	1
GCHFR	0.00146785	0.0319403	0.117	0.095	1
TMEM179B	6.50985e-05	0.0318962	0.2	0.16	1
SF3A3	5.67021e-05	0.031759	0.19	0.153	1
OSTM1	4.16972e-05	0.0317235	0.116	0.087	1
LMAN1	5.6072e-08	0.0317027	0.215	0.163	0.00205229
PNKP	5.51302e-07	0.0316645	0.135	0.098	0.0201782
ARFRP1	1.67763e-05	0.0316511	0.141	0.107	0.614031
ATP2B1-AS1	0.000153471	0.0315913	0.133	0.105	1
TTC1	1.45164e-06	0.0315745	0.202	0.157	0.0531315
TRBC1	4.32135e-05	0.0315387	0.301	0.252	1
VBP1	0.00105318	0.0314932	0.123	0.099	1
UBE2J1	1.29065e-05	0.0313828	0.172	0.135	0.472391
CCT2	4.5169e-05	0.0313123	0.272	0.225	1
ZGPAT	1.13532e-05	0.0312367	0.152	0.117	0.41554
EPB41L4A-AS1	0.000826411	0.0311821	0.28	0.24	1
HCFC1R1	0.00229069	0.031138	0.119	0.097	1
HDHD5	0.000677016	0.0311044	0.1	0.078	1
ACAA2	0.000468075	0.0310647	0.101	0.078	1
EAPP	6.44546e-06	0.0310637	0.35	0.289	0.23591
COA6	0.000349789	0.031062	0.125	0.099	1
MRFAP1	2.64276e-05	0.0309494	0.234	0.189	0.967278
MRPS7	5.98827e-06	0.0309476	0.187	0.145	0.219177
SMIM27	0.00789868	0.0309269	0.147	0.125	1
NUDT5	3.36106e-05	0.0307701	0.144	0.112	1
CSK	1.02991e-05	0.0307414	0.361	0.298	0.376956
RER1	5.96489e-05	0.0307065	0.233	0.19	1
ANAPC15	0.000567101	0.0307056	0.163	0.134	1
COQ4	2.37365e-05	0.0306869	0.127	0.097	0.868778
FCGRT	0.00978544	0.030536	0.123	0.103	1
ZNHIT3	1.51881e-05	0.0304381	0.198	0.157	0.555901
ASB8	0.000206082	0.0304337	0.135	0.107	1
FXYD7	0.000985997	0.0303569	0.105	0.084	1
PSMA4	0.00100084	0.0303208	0.163	0.134	1
ZBTB8OS	1.27829e-06	0.0302513	0.186	0.142	0.0467866
TMEM208	0.00013885	0.0302134	0.109	0.083	1
CALM3	3.44694e-05	0.0301964	0.488	0.414	1
CHTF8	0.0117426	0.0301324	0.116	0.098	1
UQCRFS1	2.11094e-05	0.0299738	0.421	0.35	0.772624
SERBP1	1.55186e-05	0.0299519	0.504	0.424	0.567995
GSTM2	3.04537e-05	0.0299315	0.114	0.086	1
PWWP2A	0.00627184	0.0299167	0.102	0.084	1
EXOSC8	8.88753e-05	0.0298751	0.171	0.136	1
NCOA4	5.61211e-05	0.0298523	0.217	0.176	1
TRAPPC3	0.000120617	0.0297847	0.18	0.145	1
LRRC59	0.000819388	0.0297756	0.106	0.084	1
CHMP1B	0.000149571	0.0296661	0.107	0.082	1
NTAN1	0.000438644	0.0296579	0.111	0.087	1
SRP72	1.19065e-06	0.0296281	0.277	0.221	0.0435789
PFDN2	1.80732e-05	0.0295993	0.205	0.164	0.661496
HTATSF1	1.45176e-05	0.0295455	0.201	0.16	0.531359
VAMP5	0.00164224	0.029543	0.209	0.178	1
RIC8A	0.00176344	0.0294629	0.121	0.098	1
PSMD3	0.000695541	0.0294409	0.132	0.107	1
HNRNPAB	0.000116567	0.0294106	0.176	0.142	1
SIRT7	9.36675e-06	0.0293924	0.135	0.102	0.342833
SDR39U1	0.00109854	0.029382	0.196	0.165	1
EIF6	0.000394431	0.0293278	0.155	0.125	1
BLCAP	0.000715623	0.0292829	0.138	0.112	1
AC243960.1	0.000384091	0.0292328	0.36	0.31	1
PDCL3	0.00190472	0.0290853	0.13	0.106	1
RBM7	0.000342689	0.0290264	0.177	0.144	1
NCL	7.63684e-05	0.0290253	0.725	0.64	1
PAF1	0.00013374	0.0289803	0.117	0.091	1
STEAP1B	0.00571879	0.0289788	0.125	0.104	1
OGFR	0.00905499	0.028952	0.16	0.138	1
PIP4P1	3.45137e-05	0.0288822	0.157	0.122	1
FAM3A	0.00152427	0.0288567	0.109	0.088	1
CD2BP2	0.000349371	0.0288373	0.102	0.079	1
NOLC1	1.10274e-05	0.0287993	0.179	0.141	0.403615
NRBP1	5.11369e-06	0.0287474	0.213	0.168	0.187166
C4orf48	0.00012229	0.0286668	0.184	0.149	1
GLRX	0.00188546	0.0286555	0.195	0.165	1
RAB5B	0.000206961	0.0286297	0.163	0.131	1
PMVK	0.000490318	0.0285642	0.102	0.079	1
TPD52	1.48186e-10	0.0285362	0.145	0.098	5.42376e-06
MTHFS	0.000468441	0.0285254	0.145	0.117	1
AKT1	0.00149824	0.0285254	0.134	0.109	1
THOC7	0.000268989	0.028408	0.198	0.163	1
IAH1	0.000356959	0.0284034	0.167	0.135	1
SGSM3	1.20238e-05	0.0282593	0.145	0.111	0.440083
CLN3	0.000110091	0.0282181	0.144	0.114	1
SCNM1	0.00122681	0.0281902	0.146	0.12	1
MIB2	0.000150635	0.0281888	0.116	0.089	1
ESF1	2.25444e-05	0.0281735	0.153	0.119	0.825146
RPUSD3	0.00435759	0.0281713	0.103	0.084	1
PRPF19	0.00100151	0.0281362	0.152	0.124	1
TMX1	0.00325251	0.0280502	0.143	0.119	1
RTF2	0.000205657	0.0280126	0.212	0.173	1
NAAA	7.14959e-05	0.0279204	0.222	0.182	1
PPT1	0.000393401	0.0278106	0.205	0.169	1
NDUFAF4	0.00203961	0.0277986	0.14	0.116	1
PPP4C	5.38254e-05	0.0277633	0.265	0.217	1
IRF7	0.000631357	0.0277348	0.131	0.105	1
SPCS3	7.45659e-06	0.0277092	0.279	0.227	0.272919
GGA1	1.61942e-05	0.0276234	0.118	0.088	0.592724
CHURC1	5.76982e-05	0.0275777	0.454	0.386	1
C6orf120	0.00169502	0.0275419	0.104	0.084	1
ISG20	7.84877e-05	0.0275175	0.501	0.424	1
SLC4A1AP	5.92981e-05	0.0274698	0.106	0.08	1
PGRMC2	0.000243762	0.0274525	0.115	0.09	1
VKORC1	0.00103558	0.0274512	0.117	0.093	1
ATP6V0B	0.00146553	0.0274041	0.213	0.181	1
HMGN4	0.000167056	0.0273331	0.233	0.191	1
PIM2	3.27758e-05	0.027286	0.489	0.413	1
SF3B2	0.000357835	0.0272255	0.477	0.415	1
NOC2L	0.00131327	0.0272215	0.131	0.107	1
TMEM134	0.00276179	0.0272006	0.14	0.116	1
TIMM17B	0.000148573	0.0271893	0.147	0.116	1
ILF2	2.19039e-05	0.0271234	0.339	0.281	0.801703
CLTB	0.000255699	0.0269473	0.214	0.177	1
SARAF	0.00928626	0.0269285	0.955	0.88	1
POLR2I	0.000219843	0.026766	0.225	0.185	1
TPGS1	0.00228431	0.0267217	0.136	0.112	1
C1D	1.39514e-05	0.0266259	0.2	0.158	0.510635
TMED4	0.000171401	0.026566	0.284	0.239	1
GPR183	0.000117239	0.0264942	0.412	0.353	1
AL691403.1	2.84256e-05	0.0264672	0.128	0.098	1
TADA3	0.00288595	0.0264412	0.167	0.14	1
RASSF5	9.41258e-06	0.0263468	0.338	0.277	0.34451
CCT5	0.000119045	0.0263033	0.189	0.153	1
AL135905.2	0.0151181	0.0262762	0.166	0.144	1
CDC42EP3	2.65167e-06	0.0261686	0.162	0.123	0.0970537
MRPS18C	0.00336146	0.0261579	0.135	0.113	1
EIF4G1	6.66258e-05	0.0261142	0.199	0.161	1
RCAN3AS	5.25735e-05	0.0260465	0.182	0.145	1
KARS	1.12853e-05	0.026022	0.18	0.14	0.413054
CCDC90B	0.000308358	0.0260104	0.128	0.101	1
TUBA1C	0.000302403	0.0259305	0.137	0.109	1
BRIX1	0.000334659	0.0258978	0.149	0.119	1
QARS	0.00093338	0.0258731	0.148	0.121	1
DEK	7.29244e-05	0.0258585	0.362	0.305	1
DUSP2	5.2447e-05	0.0258499	0.206	0.167	1
ZNF384	0.00166189	0.0258449	0.109	0.087	1
THYN1	0.000498993	0.0256372	0.18	0.148	1
ERG28	0.000392976	0.0255933	0.115	0.09	1
TMED10	1.53183e-05	0.0253949	0.341	0.283	0.560664
HARS	0.00126389	0.0253906	0.151	0.124	1
BCCIP	7.34882e-05	0.0253647	0.208	0.169	1
PPP1R35	6.96881e-06	0.025364	0.239	0.191	0.255065
STT3A	7.68208e-05	0.0253614	0.103	0.077	1
HFM1	0.000282572	0.0252918	0.122	0.096	1
RNF6	0.000374377	0.0252765	0.114	0.089	1
RTF1	0.000244621	0.0251912	0.258	0.217	1
MRPL22	0.000139364	0.0251636	0.138	0.108	1
RNF130	3.91937e-09	0.0250837	0.115	0.076	0.000143453
GNG10	0.00376956	0.0250534	0.12	0.099	1
BTN3A2	0.000800221	0.0249887	0.244	0.207	1
XAB2	0.000500405	0.0249239	0.128	0.102	1
NDUFS8	0.000442043	0.0247459	0.262	0.221	1
TAF12	0.000794609	0.0245867	0.109	0.086	1
CD164	2.42517e-06	0.0245216	0.373	0.306	0.0887635
FAM50A	0.00235925	0.0245193	0.179	0.15	1
MAPKAPK3	0.0175585	0.0244857	0.111	0.094	1
ARAF	0.000129196	0.0244846	0.175	0.141	1
UCKL1	0.000751724	0.0244235	0.102	0.08	1
PMM1	0.00228034	0.0243939	0.108	0.087	1
BEX4	0.00210375	0.0243497	0.175	0.147	1
C16orf54	0.000454501	0.0243078	0.263	0.221	1
MRPL16	0.00296274	0.0242423	0.153	0.129	1
ACTN4	1.37671e-06	0.0241402	0.182	0.138	0.050389
ZNF330	0.00048285	0.0240343	0.112	0.088	1
DR1	2.63451e-05	0.0239134	0.182	0.144	0.964259
ZNF639	5.20813e-05	0.023913	0.211	0.171	1
CUEDC2	0.00105369	0.0237847	0.14	0.114	1
MRPL50	0.00336834	0.0237788	0.1	0.081	1
OAT	0.000177586	0.0236622	0.114	0.088	1
PLD3	0.000203181	0.0236317	0.189	0.154	1
CARMIL2	3.09994e-05	0.023631	0.114	0.085	1
MAP1LC3B	7.20092e-07	0.023552	0.372	0.299	0.0263561
FAM117A	1.55074e-06	0.0235491	0.301	0.242	0.0567585
AHSA1	0.0027408	0.0235196	0.115	0.094	1
DOK2	6.49201e-05	0.0234765	0.226	0.184	1
METTL9	0.000398388	0.0234521	0.257	0.216	1
OSTF1	1.50858e-05	0.0234506	0.297	0.241	0.552156
MDH1	0.000158466	0.0233818	0.239	0.197	1
KRCC1	0.00111222	0.0232815	0.135	0.11	1
SQOR	7.93486e-05	0.0231912	0.145	0.113	1
MRPL41	2.23154e-05	0.0231654	0.276	0.225	0.816768
RABL2B	1.57498e-05	0.0231083	0.123	0.092	0.576459
CFAP97	3.20776e-05	0.0230817	0.207	0.166	1
EIF2S1	0.000157207	0.0230523	0.151	0.12	1
SH2D3A	0.00015795	0.0230002	0.131	0.102	1
IPO7	1.10387e-05	0.0229908	0.196	0.155	0.404028
IRF2	4.13229e-06	0.0229264	0.2	0.156	0.151246
MFSD10	0.000301113	0.022898	0.193	0.159	1
PRRC2A	0.00366634	0.0228386	0.25	0.216	1
EVI2A	0.00158466	0.0227796	0.109	0.088	1
COTL1	5.89729e-05	0.0227565	0.549	0.472	1
RBM15B	0.0293393	0.0226984	0.144	0.126	1
PTGER4	4.95737e-06	0.0226858	0.223	0.177	0.181445
LINC01550	9.76001e-07	0.0226818	0.237	0.187	0.0357226
TRIM28	0.000204314	0.0226497	0.278	0.233	1
CCNQ	0.00357615	0.0226302	0.111	0.091	1
TMEM50A	4.22132e-06	0.022615	0.415	0.342	0.154504
C1orf131	0.00021633	0.0225338	0.126	0.099	1
PSMG4	0.00123207	0.0224901	0.153	0.127	1
MITD1	0.00468401	0.022385	0.131	0.11	1
BAG6	0.000383464	0.0223776	0.171	0.139	1
DDA1	0.002642	0.0223516	0.137	0.113	1
CDKN1B	2.63657e-05	0.0223095	0.483	0.41	0.96501
MRPL37	0.0107665	0.022307	0.129	0.11	1
MRPL4	0.00480749	0.0222618	0.156	0.132	1
ASAH1	0.00367533	0.0222393	0.142	0.118	1
HMOX2	9.97929e-05	0.0222263	0.284	0.237	1
MAN2B1	0.00104151	0.0221066	0.166	0.137	1
ZC3H15	5.55873e-05	0.0220996	0.366	0.305	1
NBDY	1.75411e-06	0.0220386	0.304	0.246	0.0642022
PFDN4	0.00839032	0.0219716	0.165	0.142	1
WBP2	0.00178626	0.0219588	0.26	0.224	1
PGP	0.000959512	0.0219169	0.138	0.112	1
CDIPT	0.00155802	0.0218817	0.14	0.115	1
MED30	0.00030188	0.0218033	0.189	0.155	1
2025-03-02	0.00200376	0.0214624	0.108	0.087	1
HCP5	0.000582706	0.0213794	0.122	0.098	1
NME3	0.000499532	0.0213767	0.319	0.271	1
CTDSP1	0.00105891	0.0213605	0.178	0.147	1
MOAP1	0.00503905	0.0212534	0.149	0.124	1
DEGS1	8.70854e-06	0.0211285	0.212	0.168	0.318741
MRPL40	0.00548272	0.0210547	0.117	0.097	1
MMADHC	0.000144217	0.0207501	0.251	0.208	1
TMEM71	1.11045e-05	0.0206911	0.167	0.13	0.406434
MRPL48	9.98998e-05	0.020635	0.115	0.088	1
PIN4	0.00018309	0.020574	0.138	0.109	1
SUB1	0.000140592	0.0205572	0.648	0.56	1
DDRGK1	0.00565267	0.0204416	0.153	0.128	1
TWISTNB	4.81563e-05	0.0203807	0.109	0.082	1
RDH14	0.00204185	0.0203485	0.102	0.082	1
PPM1M	0.00200548	0.0201002	0.142	0.118	1
TSTA3	0.0036828	0.0200988	0.113	0.092	1
LY9	6.62995e-05	0.0200808	0.254	0.208	1
PABPC4	0.000210852	0.0200685	0.223	0.183	1
RRP36	0.000732163	0.0199976	0.135	0.109	1
CHMP2B	0.00216343	0.0199477	0.129	0.105	1
FPGS	4.99606e-05	0.0198224	0.15	0.117	1
HSPH1	7.71037e-05	0.0198122	0.156	0.123	1
VPS36	6.11399e-05	0.0197947	0.205	0.165	1
DHRS4	0.00309458	0.0197757	0.109	0.088	1
REST	1.4463e-05	0.0197498	0.339	0.278	0.52936
PEPD	2.68946e-05	0.0196805	0.155	0.119	0.984371
DMAC1	0.00460668	0.0196504	0.113	0.093	1
FLII	4.10319e-05	0.0196438	0.153	0.12	1
RNPS1	2.66811e-05	0.0196407	0.39	0.326	0.976556
MRPS16	0.0190552	0.0195016	0.121	0.103	1
TFDP1	0.000123508	0.0194751	0.126	0.098	1
DERL2	0.00235262	0.0193601	0.141	0.116	1
TUBB4B	3.17878e-05	0.0193294	0.253	0.206	1
MIEN1	0.0104169	0.0193128	0.17	0.147	1
ZNF24	7.22554e-05	0.0192562	0.27	0.224	1
RPS6KB2	0.00347594	0.019179	0.15	0.125	1
NUBP2	0.00248917	0.0191605	0.167	0.139	1
SDHAF2	0.00142082	0.0191332	0.232	0.197	1
EBLN3P	0.000247115	0.0191097	0.23	0.192	1
SDHC	0.000377222	0.0190389	0.197	0.162	1
FAM200B	0.00231937	0.0188366	0.169	0.141	1
ITGAE	0.0267493	0.018738	0.109	0.094	1
ERAP1	2.19043e-06	0.0186221	0.2	0.155	0.080172
TNIP2	0.00156848	0.0185436	0.13	0.106	1
TPP1	0.00627584	0.0184299	0.125	0.105	1
DNAJC4	0.0415211	0.018395	0.152	0.134	1
HERPUD1	2.94675e-05	0.0183233	0.225	0.182	1
ANKRA2	0.000709251	0.0183163	0.101	0.079	1
MRFAP1L1	0.000346106	0.0182559	0.205	0.169	1
ARCN1	0.000140396	0.0181862	0.201	0.164	1
RAB11A	9.84777e-06	0.0181498	0.367	0.305	0.360438
MED28	6.03358e-05	0.0181252	0.164	0.129	1
FGFR1OP2	0.000557111	0.0179947	0.249	0.21	1
TUSC2	0.00830324	0.0179884	0.11	0.091	1
PRPF6	0.000365876	0.0179837	0.233	0.194	1
CHMP1A	0.00119459	0.0179758	0.102	0.081	1
UBA7	0.000195448	0.0179715	0.116	0.09	1
CHMP4A	0.000343598	0.0179133	0.263	0.221	1
ADI1	0.00196848	0.0178908	0.156	0.13	1
FRG1	6.75047e-05	0.0178668	0.146	0.114	1
ENTR1	0.000217138	0.017795	0.103	0.079	1
CS	9.83451e-05	0.0177638	0.185	0.151	1
MRPS23	0.0315022	0.0176152	0.104	0.089	1
VEZF1	0.000202581	0.0175364	0.165	0.132	1
LINC01138	8.22853e-05	0.0174863	0.481	0.411	1
MRPS36	0.00317233	0.0174091	0.167	0.14	1
IDH2	0.000297189	0.0173549	0.184	0.15	1
TNFAIP3	0.00024946	0.0172804	0.537	0.482	1
SERPINB9	1.76581e-06	0.0172796	0.235	0.184	0.0646304
PLEKHA3	0.00890826	0.0170779	0.103	0.085	1
TIMM10B	0.00110699	0.0170558	0.113	0.09	1
LBH	9.21285e-05	0.0170517	0.443	0.379	1
PRPF31	0.000199384	0.0170325	0.154	0.122	1
ZCRB1	0.00706749	0.0169753	0.122	0.102	1
COPB2	0.000139817	0.0169074	0.124	0.096	1
ODC1	0.000109325	0.0168841	0.28	0.233	1
DCK	0.029402	0.016869	0.159	0.14	1
EMC10	7.99568e-05	0.016867	0.211	0.171	1
RP9	0.00103813	0.0167932	0.132	0.107	1
MYDGF	0.000153015	0.0167784	0.228	0.187	1
EBAG9	0.021447	0.0163353	0.108	0.092	1
GTF2F1	9.75158e-05	0.016331	0.184	0.148	1
ABHD14A	0.0201034	0.0162191	0.142	0.123	1
NUDT21	3.81903e-05	0.0162015	0.215	0.173	1
TRIM69	8.37141e-05	0.0161858	0.111	0.084	1
FDPS	0.000903804	0.0161832	0.156	0.128	1
NFIC	0.000123102	0.0161142	0.134	0.104	1
EIF2A	0.000130989	0.0161114	0.321	0.269	1
HEXB	0.00132405	0.0160863	0.114	0.091	1
TRIP11	0.00227301	0.0160646	0.184	0.155	1
ZSWIM7	0.00128447	0.0160391	0.128	0.103	1
UBLCP1	0.00193044	0.0160303	0.134	0.11	1
ATF6B	8.53747e-05	0.0159602	0.216	0.175	1
RAB8A	0.000616397	0.0158476	0.164	0.132	1
GNAS	0.000204449	0.015838	0.765	0.672	1
SGF29	0.000157464	0.0158066	0.172	0.137	1
PRDX3	0.0177052	0.0157906	0.106	0.089	1
ADIPOR1	0.000549505	0.0156973	0.182	0.15	1
MAZ	0.000417379	0.0156781	0.269	0.226	1
POLDIP2	0.0145106	0.0156473	0.113	0.095	1
AMZ2	0.00190461	0.0155792	0.142	0.116	1
ADH5	0.00203958	0.0155775	0.225	0.192	1
RASGRP2	3.48677e-05	0.0155287	0.491	0.415	1
CYB561D2	0.00107358	0.015521	0.122	0.098	1
ACTR10	0.00311054	0.0155142	0.159	0.132	1
TMED7	0.00029358	0.0154278	0.105	0.081	1
TPD52L2	0.01373	0.0153726	0.103	0.086	1
DGKZ	2.85368e-05	0.0152442	0.314	0.261	1
RBM38	0.00215773	0.0151795	0.344	0.3	1
BUD31	0.00604214	0.0150357	0.219	0.19	1
PDCD7	0.000901804	0.0150017	0.15	0.122	1
HNRNPH2	0.00072376	0.0149927	0.202	0.167	1
SVBP	0.00908904	0.0149755	0.129	0.108	1
TGFB1	7.19427e-06	0.0148773	0.54	0.464	0.263318
GUSB	0.00354739	0.0147355	0.113	0.092	1
MRPL44	0.00909858	0.0146044	0.14	0.118	1
ARSA	0.00906226	0.0146042	0.108	0.09	1
PLEKHJ1	0.031245	0.0145841	0.175	0.154	1
CASP4	0.0275385	0.0145659	0.175	0.154	1
SAT2	0.00629999	0.0144991	0.162	0.137	1
VDAC3	0.00123531	0.0144849	0.221	0.186	1
DNAAF2	0.00430118	0.0144674	0.117	0.096	1
PSME3	0.0104061	0.0144134	0.106	0.088	1
C1orf35	5.99095e-05	0.0144028	0.127	0.097	1
UBA1	0.000446409	0.0143471	0.17	0.138	1
SEC62	0.00063007	0.0142719	0.491	0.428	1
POLE3	0.000518508	0.0142647	0.177	0.145	1
SMARCD2	0.00401181	0.0141813	0.109	0.089	1
MYO1G	9.08529e-06	0.0140798	0.269	0.216	0.332531
MRPS26	0.00469905	0.0140251	0.145	0.121	1
FAM153CP	0.000832554	0.0139676	0.134	0.107	1
TSSC4	0.0236594	0.0139641	0.112	0.095	1
CCDC28A	0.0219604	0.0139427	0.132	0.113	1
RBX1	0.000356049	0.0138725	0.344	0.29	1
PSMA3	0.000306364	0.0138181	0.22	0.181	1
TINF2	0.00580756	0.0137819	0.137	0.114	1
API5	0.000193135	0.0136502	0.222	0.182	1
NRBF2	0.0122712	0.0136158	0.12	0.101	1
DLGAP4	0.000205526	0.0135501	0.101	0.077	1
AC005842.1	0.00329224	0.0135467	0.102	0.082	1
ERLEC1	0.0012306	0.0134907	0.124	0.1	1
DRG2	0.00601433	0.0134295	0.118	0.097	1
TCP1	6.60922e-05	0.0133879	0.218	0.177	1
TRIM52-AS1	0.0208404	0.0133857	0.108	0.091	1
MALSU1	0.00064201	0.0133201	0.152	0.123	1
SARS	5.37479e-05	0.0133034	0.219	0.177	1
SIRT2	8.6284e-05	0.0132899	0.122	0.094	1
PMPCA	0.000275391	0.0132612	0.103	0.079	1
FASTK	0.00447336	0.0132484	0.137	0.114	1
MCRS1	0.00490099	0.0132128	0.126	0.104	1
DCTN2	0.000923896	0.0131852	0.19	0.157	1
AC008875.3	0.00211294	0.013181	0.155	0.129	1
NMRK1	0.000244085	0.0130898	0.23	0.19	1
CYP4V2	0.00103192	0.0130334	0.142	0.115	1
RNF139	0.001947	0.0129239	0.202	0.171	1
DNAJC9	0.0025754	0.0129207	0.144	0.119	1
NOA1	0.0179059	0.0129202	0.106	0.089	1
SEC61A1	8.23698e-05	0.0127317	0.17	0.135	1
CSRNP1	0.000287576	0.0126736	0.164	0.132	1
PRR14	0.000491542	0.0126428	0.102	0.078	1
HIKESHI	0.0113758	0.0125143	0.151	0.129	1
CIZ1	0.0155968	0.0124914	0.124	0.105	1
USP1	0.000940015	0.0124442	0.176	0.146	1
AP1S2	0.00151106	0.0124356	0.133	0.108	1
NORAD	0.000209485	0.0124344	0.294	0.246	1
GSTK1	0.00532443	0.0124152	0.765	0.684	1
ZNF217	3.36914e-05	0.0123178	0.251	0.205	1
U2AF2	4.11881e-05	0.0122692	0.208	0.168	1
GET4	0.0013093	0.0122624	0.112	0.089	1
GLO1	0.00176621	0.0122476	0.141	0.116	1
AIMP1	8.42013e-06	0.0119857	0.309	0.25	0.308185
PPM1G	0.00260041	0.0119479	0.253	0.217	1
EEF1E1	0.016234	0.0118441	0.135	0.115	1
TSNAX	0.00217467	0.0118241	0.139	0.114	1
DUSP12	0.013925	0.011821	0.119	0.1	1
DBNL	0.00291802	0.0117176	0.252	0.217	1
PIN1	0.0447002	0.0116722	0.215	0.191	1
MYADM	0.0165674	0.0116475	0.221	0.195	1
EPN1	0.00260363	0.0116399	0.13	0.107	1
ANXA2	0.000625881	0.0116172	0.26	0.22	1
SEPTIN7	7.13577e-05	0.0114199	0.605	0.525	1
SMPD1	0.00262897	0.011418	0.117	0.095	1
ANP32A	0.000136523	0.0114084	0.329	0.275	1
SZRD1	1.19284e-05	0.0113745	0.212	0.167	0.436592
THRA	0.000600038	0.0112572	0.126	0.1	1
CCDC57	6.69949e-05	0.0111746	0.189	0.152	1
FYTTD1	0.00011046	0.0111581	0.169	0.135	1
PLCB2	2.59737e-06	0.0111463	0.142	0.105	0.0950662
NEPRO	0.0125441	0.0111183	0.111	0.093	1
AARSD1	0.000728839	0.0110595	0.101	0.079	1
PTBP1	9.30073e-06	0.0109448	0.28	0.226	0.340416
ATG12	0.000260133	0.0108833	0.192	0.156	1
CDK9	0.00274457	0.0108752	0.126	0.103	1
BCL7B	0.000771473	0.0108111	0.195	0.161	1
TNFSF8	5.98759e-05	0.0107435	0.22	0.178	1
MED16	0.00136013	0.0107349	0.113	0.09	1
TMCO1	0.000292889	0.0107097	0.185	0.15	1
PPP1R7	0.00172001	0.0106432	0.21	0.177	1
PPIL3	0.0054091	0.0106268	0.106	0.087	1
BET1L	0.00375995	0.0105992	0.143	0.119	1
EIF4A2	0.00162047	0.0105064	0.635	0.554	1
AC008105.3	2.38325e-05	0.0104923	0.244	0.198	0.872293
TSPYL1	0.000172938	0.0104249	0.253	0.21	1
TMEM170A	0.00541544	0.0104076	0.14	0.117	1
COPS5	0.00341764	0.0103111	0.195	0.166	1
NONO	0.000314386	0.0102099	0.398	0.341	1
EPHA1-AS1	4.01604e-08	0.0101755	0.129	0.09	0.00146991
MRPS15	0.0306833	0.0101752	0.175	0.154	1
TMBIM4	1.65934e-05	0.0101619	0.346	0.284	0.607335
RETREG2	0.00627739	0.0101384	0.161	0.136	1
BLOC1S2	0.00259307	0.01013	0.171	0.143	1
DENR	0.000583795	0.00995327	0.249	0.209	1
BAG3	0.000827882	0.00994319	0.167	0.137	1
UBE2S	0.000260627	0.00988945	0.14	0.111	1
UBASH3A	6.19934e-05	0.0098606	0.201	0.162	1
SLIRP	0.000475436	0.00963876	0.247	0.207	1
TRIAP1	0.0321162	0.00963854	0.117	0.1	1
ELOVL1	0.00134194	0.00960221	0.113	0.089	1
ELOC	0.000862853	0.00951722	0.258	0.219	1
BABAM1	0.00255556	0.00944618	0.193	0.163	1
CCND2	5.36845e-06	0.00944496	0.289	0.234	0.196491
CIRBP	0.0080068	0.0092373	0.828	0.737	1
PCIF1	0.00111842	0.0092369	0.215	0.181	1
TLN1	3.00343e-05	0.0091855	0.376	0.312	1
CNDP2	0.00158907	0.00917423	0.122	0.099	1
MBD1	5.03769e-05	0.00906371	0.131	0.1	1
OXLD1	0.0223509	0.00903413	0.138	0.119	1
MPG	0.0208285	0.00901006	0.156	0.135	1
PBX2	0.00181049	0.00894231	0.129	0.105	1
ANXA7	3.70557e-05	0.00891173	0.32	0.263	1
RASAL3	3.75367e-06	0.00872993	0.298	0.239	0.137388
ATXN2L	1.37754e-05	0.00858903	0.255	0.206	0.504193
MAP4K2	0.0115483	0.00856757	0.163	0.14	1
PDCD10	0.00135935	0.00853968	0.212	0.179	1
TP53I13	0.00027997	0.00850058	0.133	0.104	1
SNX5	0.000890503	0.00849386	0.157	0.128	1
LRCH4	0.000893359	0.00848275	0.174	0.142	1
MRPS5	3.46139e-05	0.00846792	0.19	0.151	1
RGCC	4.33466e-05	0.0084591	0.379	0.319	1
AC025164.1	0.00158892	0.00840835	0.121	0.098	1
ITGB7	0.00152176	0.00839345	0.311	0.267	1
RASSF1	1.61099e-05	0.00837975	0.127	0.096	0.58964
TOMM40	0.0151817	0.00831914	0.111	0.093	1
GPI	0.000153549	0.00823574	0.328	0.276	1
PKN1	0.00205638	0.00816677	0.263	0.227	1
ZNF770	0.000132144	0.00805286	0.13	0.101	1
MKRN1	0.00216579	0.00798179	0.267	0.228	1
ZNF524	0.0220774	0.00793179	0.118	0.1	1
MMP24OS	1.73983e-05	0.00790697	0.254	0.205	0.636794
TP53TG1	0.010037	0.00788551	0.126	0.106	1
CDC42	0.00729384	0.00786168	0.709	0.631	1
GYPC	0.00816271	0.00781802	0.525	0.466	1
APPL1	0.00137419	0.00777784	0.188	0.156	1
DDX27	0.000149051	0.00774992	0.161	0.128	1
HIST2H2AC	0.00432281	0.0077474	0.1	0.081	1
TSPAN32	1.61071e-05	0.00762616	0.136	0.103	0.589534
NDUFV1	0.000168588	0.00758366	0.299	0.249	1
UBE2Z	0.000904574	0.00756307	0.144	0.117	1
PDIA3	0.00309214	0.00747334	0.521	0.458	1
XPA	0.000850799	0.0074651	0.186	0.154	1
DNAJA2	0.0104927	0.00745963	0.228	0.199	1
TRAPPC5	0.0048309	0.00744775	0.277	0.24	1
CSDE1	0.000367223	0.00741741	0.652	0.567	1
NTMT1	0.0148458	0.00740257	0.107	0.09	1
DEF6	1.42634e-05	0.00739438	0.382	0.317	0.522054
CCDC174	0.000349146	0.00732579	0.151	0.121	1
YWHAQ	0.00328155	0.00722097	0.344	0.302	1
UBXN11	5.47689e-05	0.00710099	0.146	0.113	1
IFI35	0.0181715	0.00705038	0.1	0.084	1
TMX2	0.000336024	0.00702896	0.142	0.113	1
BUD23	0.00144801	0.00689495	0.211	0.178	1
MDS2	0.0157075	0.00685009	0.104	0.087	1
SMIM12	0.0115063	0.00683392	0.116	0.097	1
SLU7	0.00226607	0.00672503	0.166	0.138	1
CCDC12	2.24332e-05	0.00670736	0.229	0.185	0.821076
FBXO44	0.00782372	0.00655707	0.101	0.083	1
CPSF1	0.0412495	0.00652834	0.105	0.09	1
TUBA1A	0.00827953	0.00646269	0.509	0.452	1
LMNA	0.000981232	0.00634438	0.106	0.084	1
TMX4	1.20042e-05	0.00631259	0.236	0.188	0.439365
HACD3	4.32303e-05	0.00630942	0.113	0.085	1
CTSS	0.000388564	0.00625825	0.247	0.206	1
OIP5-AS1	2.97976e-05	0.0061306	0.202	0.161	1
EVI2B	0.00382213	0.00604104	0.354	0.312	1
PIGK	0.000125751	0.00603488	0.182	0.147	1
HSD17B11	0.00358664	0.00600878	0.218	0.186	1
ULK3	0.00650353	0.00599543	0.131	0.11	1
NFU1	0.00270462	0.00597534	0.115	0.093	1
HEXD	0.000613481	0.00593634	0.154	0.125	1
HAT1	0.00110653	0.00591822	0.136	0.11	1
WDR74	0.000161107	0.00587099	0.211	0.173	1
SAP30L	0.0241596	0.00585841	0.105	0.089	1
LAT	0.000458828	0.0058234	0.54	0.46	1
IMP4	0.00562543	0.00579174	0.145	0.121	1
AC022217.3	0.0012966	0.00575613	0.184	0.154	1
CREBL2	0.0237877	0.00573869	0.121	0.104	1
CTNNBL1	0.000430613	0.00572743	0.125	0.099	1
UNC13D	0.00731626	0.00553011	0.109	0.09	1
MFF	0.00106878	0.00550482	0.239	0.202	1
CARHSP1	0.0207934	0.00549114	0.104	0.088	1
TRNAU1AP	0.00313286	0.00545864	0.103	0.083	1
KDSR	0.0262902	0.00544713	0.115	0.098	1
ARPC2	0.00199028	0.0054325	0.669	0.59	1
SUSD3	0.0116623	0.00542806	0.248	0.217	1
RAB18	3.65426e-05	0.00539112	0.251	0.204	1
AP002387.2	0.0347238	0.00537766	0.12	0.103	1
ATIC	0.00460797	0.00532775	0.168	0.141	1
TRAP1	0.000254217	0.0052661	0.135	0.107	1
RAB5C	5.27992e-05	0.00524733	0.302	0.249	1
ADAM8	0.000286494	0.00522413	0.128	0.101	1
METTL17	0.000759855	0.00519572	0.149	0.12	1
NFKBIB	0.000450438	0.00511717	0.122	0.097	1
SLC25A38	0.00470978	0.00511064	0.163	0.137	1
DIMT1	0.0177033	0.00506212	0.137	0.117	1
DAP	0.00227652	0.00505361	0.114	0.092	1
RNPEPL1	0.000767772	0.00504578	0.25	0.209	1
ACTR1A	0.0124217	0.00503226	0.11	0.092	1
ACP1	0.00192696	0.00501784	0.3	0.256	1
ATOX1	0.00346659	0.00501513	0.135	0.112	1
NXPE3	0.00115878	0.00501344	0.115	0.092	1
RNASEH1	0.00606649	0.00495587	0.131	0.11	1
THUMPD1	0.000290931	0.00494464	0.216	0.178	1
HCFC1	0.0254397	0.00466565	0.105	0.089	1
SMARCC2	0.00151952	0.00431742	0.233	0.197	1
BECN1	0.0261166	0.00416981	0.178	0.157	1
TAF15	4.41757e-05	0.00415994	0.405	0.341	1
ARRDC1	0.00224416	0.0041267	0.149	0.122	1
ARL8A	0.00132173	0.00406607	0.126	0.102	1
BAG1	0.0189174	0.0040589	0.157	0.136	1
JPT1	0.000590956	0.00399494	0.177	0.144	1
HMG20B	0.00355408	0.00385272	0.106	0.086	1
PLRG1	0.009378	0.00380413	0.109	0.091	1
ZMAT2	0.00319483	0.00378548	0.216	0.183	1
BTN3A3	0.00887918	0.00378462	0.147	0.125	1
MAP2K3	0.0116398	0.00373776	0.109	0.091	1
HDAC2	0.00154599	0.00371914	0.149	0.123	1
SPCS2	3.87697e-05	0.00371775	0.319	0.261	1
ZNF706	0.000158568	0.00367821	0.295	0.245	1
GRSF1	0.000403054	0.00360348	0.245	0.205	1
ABCE1	0.00141995	0.00354862	0.177	0.146	1
LETMD1	0.00898649	0.00346734	0.212	0.183	1
C11orf98	0.0422776	0.00346268	0.111	0.096	1
SMARCB1	0.0022009	0.00346034	0.157	0.131	1
ASCC2	0.000832157	0.00344422	0.138	0.112	1
WDR6	0.00302409	0.00334857	0.138	0.114	1
COX16	0.00189921	0.00332146	0.215	0.183	1
KLHDC3	0.0346022	0.00329287	0.128	0.111	1
TMPO	0.000576805	0.00324394	0.308	0.259	1
MT2A	0.00446741	0.0031716	0.235	0.203	1
BCAS2	0.000198635	0.00315748	0.292	0.244	1
TCEA1	0.000648477	0.00311114	0.439	0.379	1
NUCKS1	4.52483e-05	0.00307482	0.397	0.334	1
PFDN1	0.00214511	0.00298385	0.195	0.164	1
FAM120AOS	0.000369719	0.00284145	0.136	0.107	1
HDAC3	0.00871733	0.00273732	0.149	0.126	1
NDUFS3	0.0103029	0.00272715	0.155	0.132	1
CCT8	0.00355928	0.00269995	0.31	0.265	1
RNF126	0.00204177	0.00268064	0.336	0.288	1
STAT5A	0.0140052	0.00263121	0.145	0.124	1
RNF166	7.85592e-05	0.00260197	0.242	0.198	1
TWF1	0.00571392	0.00259824	0.157	0.132	1
DSE	0.00721468	0.00256616	0.123	0.103	1
UBA3	0.000150687	0.00254714	0.192	0.155	1
PHKG2	0.0160103	0.00254582	0.102	0.085	1
ARFGAP3	0.00133626	0.00231508	0.122	0.098	1
MAP7D1	0.00101317	0.00220931	0.24	0.202	1
EXOC7	0.00489939	0.00220237	0.138	0.116	1
SIKE1	0.011966	0.00211524	0.101	0.083	1
TRPV2	0.0027364	0.00211433	0.126	0.103	1
CCDC130	0.000254639	0.00203668	0.135	0.107	1
EXOSC7	0.000816157	0.00201402	0.134	0.107	1
CLTA	0.000642956	0.00196945	0.248	0.208	1
PPID	0.0387118	0.00196462	0.112	0.096	1
POMP	0.0123798	0.00189009	0.278	0.243	1
TRG-AS1	0.00543645	0.00161414	0.167	0.142	1
DMAP1	0.0114588	0.00152286	0.118	0.1	1
KIAA0100	9.15249e-05	0.00149579	0.122	0.093	1
B4GALT3	0.016703	0.00149124	0.111	0.094	1
UBQLN2	0.0130016	0.00145892	0.224	0.195	1
MAPRE1	0.00649787	0.00143684	0.172	0.147	1
SART1	0.00885958	0.0013512	0.138	0.117	1
BCAS4	0.000790436	0.00130558	0.112	0.088	1
KCNA3	0.0288597	0.00118369	0.234	0.209	1
COIL	0.00303556	0.00117845	0.124	0.101	1
COPS3	0.00318627	0.00117536	0.145	0.121	1
GLTP	0.0158622	0.00116289	0.104	0.087	1
RAB4A	0.00786074	0.00111352	0.148	0.125	1
TNFRSF4	0.00193138	0.000965558	0.11	0.088	1
TECR	0.000608534	0.000908382	0.44	0.379	1
RARA	0.00126714	0.000814176	0.134	0.108	1
RPIA	0.00130917	0.000811289	0.184	0.153	1
RBM48	0.0152582	0.000787208	0.1	0.083	1
DYNLT1	0.00418571	0.000623791	0.291	0.253	1
AASDHPPT	0.00855159	0.00061957	0.143	0.121	1
RBM22	0.00237321	0.000594971	0.156	0.13	1
ANKRD49	0.00527087	0.000587104	0.152	0.128	1
FAM204A	0.00342024	0.000559458	0.227	0.193	1
NGRN	0.00868851	0.0003386	0.158	0.134	1
PAPOLA	0.000472964	0.000301358	0.353	0.298	1
PSMB2	0.00175107	0.000191924	0.181	0.151	1
HNRNPU	0.00110175	0.000127924	0.705	0.616	1
TCOF1	0.00333709	5.77729e-05	0.106	0.086	1
