# Supplementary material for: Single‐cell transcriptomics reveal circulating skin‐homing CLA+ CTSW+ cytotoxic CD4+ T cells contribute to relapse of psoriasis
Source: Clin Transl Med. 2025 Nov 17;15(11):e70518. doi: 10.1002/ctm2.70518 (PMC12623151; doi:10.1002/ctm2.70518)
Supplement: Supplementary file 19 — Supporting Information [file CTM2-15-e70518-s010.xlsx]

## Sheet: fm_cd4_ctswVS_0late (1)
Supplementary Table S8. Complete list of differentially expressed genes (DEG) upregulated in CD4+ CTSW- T cells.
Gene name	p_val	avg_log2FC	pct.1	pct.2	p_val_adj
LDLRAD4	1.06579e-11	-0.601673	0.215	0.267	3.9009e-07
KLF12	8.09945e-12	-0.600399	0.466	0.491	2.96448e-07
TSHZ2	1.89206e-05	-0.598708	0.416	0.433	0.692514
RASA3	6.24309e-15	-0.595349	0.622	0.635	2.28503e-10
PRKCA	0.00108778	-0.581299	0.488	0.472	1
RUNX1	4.65562e-07	-0.58086	0.373	0.392	0.01704
ELMO1	2.04858e-12	-0.57819	0.435	0.473	7.49801e-08
FOXP1	8.78718e-19	-0.571334	0.796	0.806	3.2162e-14
ATXN1	2.60678e-10	-0.561914	0.244	0.288	9.54106e-06
RORA	0.000247336	-0.548975	0.525	0.509	1
CHST11	6.46867e-06	-0.542193	0.277	0.301	0.23676
PRKCH	8.24293e-11	-0.537427	0.589	0.593	3.01699e-06
LINC01619	1.11439e-05	-0.528298	0.407	0.424	0.407879
HIVEP2	1.44475e-10	-0.525744	0.407	0.438	5.28792e-06
SKAP1	5.66635e-15	-0.522413	0.665	0.675	2.07394e-10
ANKRD44	8.56797e-13	-0.51941	0.639	0.642	3.13596e-08
PLCL1	0.00024968	-0.516517	0.36	0.372	1
CELF2	2.37233e-11	-0.513867	0.636	0.632	8.68296e-07
TNIK	1.25566e-09	-0.512278	0.337	0.369	4.59585e-05
UTRN	6.24743e-08	-0.512265	0.498	0.505	0.00228662
ARID1B	1.22331e-09	-0.511083	0.343	0.381	4.47744e-05
LRBA	6.34911e-09	-0.510321	0.387	0.412	0.000232384
MT-ATP8	5.62713e-16	-0.507266	0.933	0.922	2.05959e-11
MAML2	0.00308962	-0.507227	0.625	0.605	1
SMYD3	0.000207492	-0.50507	0.303	0.317	1
FOXN3	6.21797e-09	-0.499522	0.526	0.542	0.000227584
MGAT5	0.000154498	-0.498019	0.24	0.259	1
NEAT1	2.07192e-06	-0.496283	0.396	0.412	0.0758342
ARHGAP15	1.41842e-08	-0.491563	0.859	0.845	0.000519156
DOCK2	2.29064e-06	-0.483235	0.348	0.372	0.0838396
ZBTB20	9.21755e-05	-0.480078	0.57	0.554	1
DPYD	5.10611e-08	-0.476889	0.527	0.541	0.00186889
CASK	8.81072e-06	-0.476343	0.299	0.319	0.322481
PDE3B	0.00192245	-0.470967	0.64	0.612	1
BCL11B	6.1946e-08	-0.470603	0.669	0.659	0.00226729
WWOX	0.00393981	-0.468053	0.187	0.204	1
ZFAND3	1.39083e-05	-0.467108	0.267	0.289	0.509058
RABGAP1L	8.19463e-07	-0.464394	0.436	0.448	0.0299932
RAD51B	0.012012	-0.461153	0.193	0.204	1
ZEB1	5.744e-05	-0.45637	0.353	0.365	1
PAG1	1.09764e-08	-0.453008	0.44	0.465	0.000401748
INPP4B	0.00123349	-0.452991	0.684	0.651	1
SERINC5	0.000915212	-0.452109	0.485	0.474	1
MSI2	0.00012704	-0.451651	0.209	0.231	1
FOXO1	1.5303e-07	-0.450259	0.426	0.442	0.00560105
EXOC4	0.00213338	-0.449632	0.313	0.318	1
PHACTR2	0.000112198	-0.449509	0.27	0.29	1
ANKRD11	0.00173652	-0.448443	0.458	0.445	1
ARL15	1.08108e-05	-0.445492	0.167	0.197	0.395687
TNRC6B	5.72312e-08	-0.444175	0.553	0.553	0.00209472
AKT3	0.0020137	-0.443868	0.36	0.361	1
PCNX1	9.9478e-07	-0.443673	0.408	0.424	0.0364099
NR3C2	0.0423211	-0.443606	0.238	0.239	1
SYNE2	4.83339e-08	-0.441323	0.555	0.559	0.00176907
DOCK10	4.58863e-06	-0.440014	0.604	0.59	0.167949
PRKCB	0.00196904	-0.438875	0.375	0.376	1
SLC9A9	6.33834e-07	-0.436757	0.175	0.21	0.0231989
TRAPPC9	0.0105807	-0.431929	0.24	0.247	1
PITPNC1	0.03904	-0.431746	0.475	0.456	1
CDC42SE2	2.17439e-08	-0.431689	0.662	0.656	0.000795848
PAN3	1.02297e-05	-0.431446	0.299	0.319	0.374416
GPRIN3	6.4049e-05	-0.429717	0.326	0.341	1
MT-CO2	2.6225e-22	-0.427625	0.993	0.99	9.59862e-18
BTBD9	0.00259121	-0.427505	0.313	0.318	1
CAMK4	6.70203e-09	-0.42702	0.741	0.729	0.000245301
CDC14A	0.00716608	-0.425117	0.433	0.425	1
TTN	0.000112899	-0.420833	0.162	0.188	1
FTX	6.00045e-06	-0.420164	0.238	0.266	0.219623
MT-ND3	4.75605e-11	-0.418992	0.927	0.921	1.74076e-06
CYTH1	1.51128e-06	-0.418461	0.627	0.611	0.0553143
SMCHD1	5.38901e-10	-0.416591	0.672	0.676	1.97243e-05
KDM6A	0.000606332	-0.416387	0.243	0.259	1
MAP4K4	1.11457e-06	-0.416323	0.271	0.298	0.0407945
MT-CO1	9.72828e-17	-0.414433	0.989	0.988	3.56065e-12
SSH2	9.24688e-07	-0.413123	0.465	0.472	0.0338445
DYRK1A	0.000833566	-0.412385	0.283	0.295	1
PACS1	4.72185e-06	-0.411456	0.452	0.464	0.172825
EPB41	7.35622e-09	-0.410377	0.551	0.556	0.000269245
MT-CO3	2.11371e-19	-0.410363	0.966	0.963	7.73639e-15
ADK	0.00257403	-0.409484	0.349	0.351	1
COP1	8.63571e-06	-0.407788	0.269	0.292	0.316076
BCAS3	6.78187e-05	-0.407598	0.197	0.224	1
AKAP13	1.79033e-09	-0.407164	0.515	0.535	6.55278e-05
JMJD1C	8.29126e-05	-0.406647	0.483	0.482	1
KMT2C	0.000642906	-0.404419	0.384	0.385	1
CDKAL1	0.000823227	-0.403594	0.268	0.283	1
VPS13B	0.00891473	-0.397038	0.317	0.319	1
FYN	2.58765e-06	-0.395926	0.582	0.577	0.0947108
CAMK1D	0.00849967	-0.394173	0.258	0.267	1
PVT1	0.00082854	-0.393938	0.296	0.307	1
TNFAIP8	0.000118928	-0.393739	0.545	0.536	1
CNOT6L	0.000244858	-0.393412	0.35	0.363	1
TCF12	0.0268738	-0.392838	0.295	0.294	1
RFX3	0.00104188	-0.391202	0.24	0.257	1
DENND4A	0.00986854	-0.389577	0.342	0.343	1
PIK3R5	0.000525206	-0.389136	0.327	0.338	1
USP15	5.76676e-08	-0.388898	0.548	0.546	0.00211069
RAPGEF1	0.000321321	-0.384809	0.211	0.232	1
EML4	3.95988e-06	-0.382898	0.579	0.574	0.144935
ATP9B	0.00161164	-0.382514	0.273	0.284	1
MT-CYB	4.05443e-14	-0.380808	0.966	0.966	1.48396e-09
CCDC91	0.027209	-0.380416	0.361	0.355	1
RASSF3	0.000859452	-0.380105	0.235	0.251	1
HERC1	0.000807758	-0.379677	0.433	0.429	1
LPP	0.0197026	-0.376814	0.29	0.292	1
SLCO3A1	0.00321073	-0.376252	0.2	0.215	1
LRRC8C	0.000350213	-0.374651	0.295	0.309	1
VTI1A	0.000632356	-0.37394	0.243	0.258	1
CAMKMT	0.0481563	-0.373826	0.207	0.212	1
MT-ND4L	1.7795e-07	-0.373181	0.895	0.88	0.00651316
TBL1XR1	0.00118902	-0.372854	0.226	0.241	1
AC016831.7	0.0040307	-0.370596	0.132	0.147	1
BIRC6	0.000333385	-0.369633	0.371	0.377	1
IQGAP2	0.00663387	-0.368725	0.39	0.386	1
TMEM131L	0.00261644	-0.368658	0.346	0.351	1
ZDHHC20	0.000402066	-0.367375	0.204	0.223	1
TBC1D22A	0.00164907	-0.366479	0.258	0.269	1
ABCC1	0.000380421	-0.365639	0.216	0.235	1
MED13L	0.0163334	-0.365349	0.315	0.316	1
MAP3K1	0.00013105	-0.365257	0.317	0.332	1
COG5	0.0440199	-0.364822	0.276	0.272	1
ANKH	3.33294e-05	-0.363879	0.148	0.174	1
ESYT2	0.0005172	-0.363384	0.405	0.406	1
PPP2R5C	7.03453e-05	-0.363189	0.465	0.465	1
C22orf34	0.00700108	-0.361958	0.12	0.135	1
FAM172A	0.0336805	-0.360817	0.342	0.336	1
MAN2A1	0.00409923	-0.358201	0.247	0.26	1
TTC39C	1.34334e-05	-0.357974	0.463	0.461	0.491675
KANSL1	0.000426561	-0.357809	0.273	0.289	1
TC2N	0.000192468	-0.357315	0.497	0.491	1
PREX1	0.00638779	-0.356964	0.258	0.264	1
TRAF3	5.83279e-05	-0.356773	0.155	0.181	1
PPP1R16B	0.018909	-0.356349	0.226	0.236	1
UTY	4.24792e-05	-0.355986	0.248	0.272	1
CD247	1.15136e-06	-0.354238	0.7	0.688	0.0421409
STIM1	0.00209979	-0.35423	0.225	0.24	1
STAG1	0.00613515	-0.352797	0.393	0.389	1
PTPRJ	0.000585207	-0.35188	0.157	0.178	1
SGMS1	7.64881e-05	-0.351603	0.162	0.188	1
RIPOR2	5.10017e-08	-0.348368	0.733	0.716	0.00186671
MAP3K5	0.0207938	-0.345275	0.222	0.229	1
CCDC88C	0.00383975	-0.34474	0.389	0.385	1
ARHGEF18	0.00757785	-0.344324	0.187	0.2	1
ATP8A1	6.20743e-05	-0.344239	0.155	0.182	1
ZHX2	0.0367036	-0.343143	0.192	0.199	1
SORL1	0.0103251	-0.342631	0.468	0.455	1
ZNF292	0.000825304	-0.34229	0.401	0.403	1
CUL3	0.00215055	-0.340294	0.328	0.335	1
ZNF407	0.015952	-0.340096	0.162	0.174	1
VOPP1	0.000955587	-0.340089	0.376	0.381	1
SESN3	9.89354e-05	-0.339835	0.295	0.317	1
ARID4B	7.30967e-05	-0.338369	0.581	0.566	1
ANKRD12	1.38647e-07	-0.337504	0.724	0.711	0.00507462
BRAF	0.00427266	-0.336569	0.232	0.244	1
ARID5B	2.82298e-05	-0.336281	0.379	0.397	1
SMG6	0.0107733	-0.33296	0.199	0.21	1
CBLB	0.0045602	-0.332444	0.342	0.343	1
DOCK8	0.011607	-0.332024	0.444	0.43	1
PELI1	5.72621e-05	-0.330752	0.207	0.233	1
HDAC4	0.0185586	-0.330396	0.166	0.176	1
KAT6A	0.0028989	-0.33032	0.373	0.372	1
KDM4C	0.00188665	-0.329697	0.338	0.348	1
NCOA2	0.0109669	-0.329376	0.221	0.232	1
PRKY	0.000285556	-0.329132	0.207	0.229	1
MLLT3	0.0247607	-0.327901	0.328	0.329	1
UBR5	0.000141513	-0.326668	0.209	0.233	1
ITK	1.52532e-06	-0.324606	0.547	0.547	0.0558281
DLEU2	0.000111058	-0.322709	0.13	0.155	1
USP34	0.00501155	-0.322306	0.393	0.391	1
STK38	4.63911e-05	-0.322117	0.358	0.373	1
PPP6R3	0.0359238	-0.320887	0.292	0.29	1
FNBP1	0.00756589	-0.320638	0.515	0.494	1
KAT6B	0.0213645	-0.318116	0.279	0.28	1
NIPBL	0.0150633	-0.317818	0.416	0.403	1
ZNF644	0.0103101	-0.317554	0.335	0.335	1
SPIDR	0.0307791	-0.317311	0.196	0.205	1
SLC4A7	0.00248301	-0.317018	0.204	0.219	1
CEP85L	0.0310693	-0.316507	0.333	0.331	1
CEMIP2	4.24648e-05	-0.315607	0.2	0.228	1
DIP2B	0.0290478	-0.315564	0.199	0.207	1
NCK2	0.0460401	-0.315372	0.471	0.449	1
NIBAN1	0.0265126	-0.313782	0.15	0.162	1
CREBBP	0.00182984	-0.313186	0.252	0.263	1
MYCBP2	0.001245	-0.312894	0.487	0.475	1
RBM33	0.000418068	-0.311251	0.284	0.298	1
FAM49B	0.0189894	-0.310487	0.305	0.306	1
FBXO11	0.00418422	-0.308983	0.204	0.22	1
CCSER2	0.0138152	-0.308723	0.331	0.331	1
STXBP5	0.00488935	-0.306548	0.135	0.15	1
TMEM181	0.00652213	-0.304733	0.118	0.133	1
MBNL1	2.69473e-05	-0.304358	0.898	0.876	0.9863
SOS1	0.00783512	-0.304118	0.19	0.203	1
RNF38	0.0353068	-0.304001	0.263	0.265	1
CLASP1	0.00543783	-0.3032	0.153	0.168	1
ATP2B1	0.0495427	-0.302721	0.308	0.306	1
AGTPBP1	0.00032312	-0.299462	0.211	0.234	1
ARFGEF1	0.0459467	-0.299381	0.28	0.28	1
GATAD2B	0.0161404	-0.299224	0.207	0.218	1
MT-ND1	1.63036e-05	-0.298721	0.883	0.866	0.596729
WDR70	0.0172843	-0.298584	0.18	0.193	1
NSF	0.00483258	-0.298393	0.188	0.203	1
ITFG1	0.0448804	-0.297009	0.27	0.273	1
TLK1	0.000886434	-0.296208	0.335	0.34	1
WDR7	0.00466977	-0.2957	0.15	0.166	1
SCAF8	0.00883411	-0.295096	0.21	0.22	1
PTBP2	0.000364421	-0.294929	0.141	0.162	1
CD28	0.000339329	-0.293869	0.308	0.322	1
RNF213	0.0031891	-0.292897	0.571	0.552	1
ARHGEF3	0.0110681	-0.291616	0.335	0.34	1
DYM	0.0184742	-0.291491	0.24	0.248	1
UBASH3B	0.0311207	-0.291049	0.136	0.148	1
TBC1D15	0.0033536	-0.290889	0.2	0.215	1
ANKRD28	0.0395979	-0.29044	0.143	0.153	1
ANKRD36C	0.000295786	-0.289904	0.165	0.188	1
KIAA1109	0.0232622	-0.289701	0.243	0.25	1
TTC17	0.0149575	-0.289522	0.323	0.324	1
SNX29	0.0336102	-0.28944	0.17	0.179	1
STAM	1.24759e-05	-0.288062	0.117	0.147	0.456631
PUM2	0.0042432	-0.287952	0.338	0.34	1
OSBPL8	0.0319932	-0.287042	0.448	0.435	1
MAPK8	0.0430202	-0.286668	0.206	0.214	1
TPP2	0.00175078	-0.286256	0.291	0.303	1
ASH1L	0.0158133	-0.284725	0.397	0.394	1
RICTOR	0.0374892	-0.284663	0.344	0.34	1
CDK13	0.0422435	-0.284069	0.288	0.287	1
TSPAN5	0.000153446	-0.282889	0.094	0.118	1
SP3	0.00356604	-0.282613	0.267	0.277	1
USP3	0.00562614	-0.282272	0.494	0.479	1
NR3C1	0.0256744	-0.281643	0.372	0.368	1
PHTF2	0.018691	-0.28057	0.192	0.201	1
PUM1	0.0131708	-0.279564	0.302	0.305	1
RAPGEF6	0.00539692	-0.27916	0.49	0.482	1
ZNF831	0.0417804	-0.278166	0.204	0.211	1
MYO5A	0.00086438	-0.278098	0.121	0.142	1
LEF1	0.0052618	-0.275571	0.739	0.706	1
RASA2	0.000930521	-0.275201	0.458	0.459	1
CCND3	0.0129794	-0.274829	0.671	0.643	1
ANKHD1	0.00689509	-0.274454	0.368	0.369	1
OGT	0.00912563	-0.273174	0.345	0.349	1
OGA	0.0313763	-0.271997	0.396	0.388	1
MT-ND2	0.0447626	-0.271823	0.836	0.801	1
AAK1	0.0389287	-0.271663	0.524	0.503	1
MT-ATP6	0.00885749	-0.270944	0.752	0.72	1
PHF21A	0.00970376	-0.269911	0.145	0.16	1
RAP1GAP2	0.0193309	-0.268762	0.109	0.122	1
MBP	0.00403119	-0.268373	0.477	0.467	1
SLC38A1	0.00675545	-0.266551	0.49	0.48	1
PPP1R12A	0.0394798	-0.265352	0.367	0.36	1
ATAD2B	0.025225	-0.265091	0.186	0.197	1
PIK3CA	0.0328296	-0.264976	0.21	0.217	1
MON2	0.0109115	-0.262871	0.221	0.233	1
CASP8	0.0324457	-0.26266	0.365	0.353	1
BACH1	0.0214237	-0.261254	0.153	0.165	1
MT-ND4	0.0366865	-0.260801	0.816	0.786	1
ICOS	0.000219799	-0.260674	0.286	0.307	1
AGPAT3	0.0151183	-0.260669	0.131	0.144	1
BRWD1	0.0371359	-0.260596	0.3	0.302	1
JAK1	5.34629e-05	-0.258957	0.717	0.684	1
ELF1	0.000391987	-0.25873	0.511	0.502	1
PTPRA	0.00796192	-0.258534	0.236	0.247	1
MALAT1	6.47666e-27	-0.258173	1	1	2.37052e-22
NLRC5	0.049381	-0.257973	0.316	0.311	1
OSBPL3	0.0212868	-0.257568	0.106	0.118	1
PIAS1	0.0372749	-0.257525	0.384	0.375	1
SPTBN1	0.0114284	-0.255844	0.285	0.29	1
RNF149	0.0447452	-0.255583	0.335	0.332	1
TET2	0.00104367	-0.254524	0.103	0.123	1
MT-ND5	0.0115683	-0.254406	0.851	0.817	1
NFAT5	0.0246934	-0.254144	0.168	0.179	1
DIS3L2	0.013376	-0.253631	0.147	0.16	1
PTPRC	2.44034e-09	-0.253445	0.94	0.916	8.9319e-05
HELZ	0.0386198	-0.250131	0.239	0.245	1
RHOH	0.010286	-0.250128	0.656	0.626	1
STK39	0.0260647	-0.249589	0.154	0.166	1
ARNTL	0.00103773	-0.249385	0.133	0.154	1
ARHGEF7	0.00915	-0.249049	0.125	0.14	1
WNK1	0.0146074	-0.248595	0.348	0.346	1
RASGRP1	0.0403544	-0.247889	0.35	0.346	1
NUP153	0.0320563	-0.24748	0.156	0.167	1
PAM	0.0266936	-0.247155	0.109	0.122	1
LRRC8B	0.0028563	-0.246582	0.094	0.111	1
ZC3HAV1	0.030202	-0.245731	0.527	0.501	1
RB1CC1	0.0357399	-0.245156	0.264	0.268	1
IKZF1	0.00224848	-0.245063	0.742	0.711	1
ELOVL5	0.0352388	-0.244488	0.301	0.301	1
UBE2K	0.0229775	-0.243607	0.218	0.226	1
MRTFA	0.00967699	-0.243527	0.181	0.195	1
SKI	0.0449681	-0.241041	0.102	0.112	1
CD44	2.00897e-05	-0.239916	0.767	0.744	0.735301
ZFYVE28	0.0216919	-0.239888	0.097	0.11	1
SMG1	0.0139716	-0.239688	0.294	0.299	1
CRTC3	0.0247197	-0.235851	0.277	0.283	1
RFFL	0.00751341	-0.234585	0.152	0.167	1
EPC1	0.00374581	-0.232202	0.596	0.57	1
PYHIN1	0.0385402	-0.231192	0.175	0.185	1
CCM2	0.0242735	-0.230771	0.305	0.31	1
DDX17	0.0281362	-0.230471	0.555	0.53	1
ATXN7	0.00243832	-0.230415	0.223	0.241	1
CYLD	0.00144321	-0.230414	0.494	0.485	1
ECE1	0.00452403	-0.23003	0.148	0.165	1
CNST	0.0381951	-0.229792	0.32	0.317	1
CSGALNACT2	0.00924581	-0.229663	0.178	0.192	1
ZMYM2	0.0371777	-0.228397	0.255	0.26	1
AC119396.1	0.00446198	-0.228218	0.316	0.327	1
LIMS1	0.0189152	-0.227996	0.2	0.21	1
CCNL1	0.0336114	-0.22757	0.665	0.614	1
NELL2	0.03213	-0.227456	0.36	0.319	1
UBR2	0.0206541	-0.227306	0.202	0.212	1
FAM107B	0.047758	-0.225919	0.596	0.562	1
SENP5	0.0210944	-0.225788	0.137	0.149	1
SFI1	0.0119795	-0.22558	0.217	0.231	1
WDR26	0.00578735	-0.225058	0.152	0.168	1
TULP4	0.0119475	-0.222915	0.112	0.126	1
GMDS-DT	0.00720587	-0.222716	0.131	0.148	1
SECISBP2	0.0400922	-0.222139	0.289	0.293	1
PRIM2	0.0103554	-0.221627	0.087	0.102	1
CYTOR	0.00309455	-0.219471	0.118	0.137	1
LMTK2	0.0443649	-0.218711	0.124	0.135	1
AUH	0.0212083	-0.209948	0.098	0.111	1
SRSF11	0.00728368	-0.208245	0.555	0.537	1
TBC1D4	0.00325018	-0.207323	0.173	0.191	1
ATG16L1	0.00120289	-0.206776	0.088	0.108	1
FAM53B	0.0249385	-0.205986	0.094	0.106	1
PLEC	0.0202138	-0.204804	0.202	0.215	1
SMURF1	0.0173282	-0.203518	0.089	0.103	1
XPO4	0.0398549	-0.202561	0.165	0.176	1
PRRC2C	0.0100292	-0.202136	0.663	0.638	1
BIRC3	0.0323335	-0.201828	0.339	0.34	1
SUSD6	0.0263428	-0.201259	0.091	0.103	1
ECPAS	0.0130418	-0.200279	0.104	0.119	1
RREB1	0.0367086	-0.199104	0.113	0.125	1
AC105402.3	0.0117382	-0.198649	0.103	0.117	1
PEX14	0.0489923	-0.195503	0.097	0.108	1
CENPK	0.000188993	-0.194663	0.145	0.171	1
NAA25	0.0291601	-0.188267	0.101	0.113	1
PDE4D	0.019666	-0.187726	0.231	0.198	1
FBXL4	0.0170521	-0.187148	0.092	0.105	1
FAM160B1	0.00151792	-0.185402	0.089	0.109	1
STK4	0.0246138	-0.183546	0.654	0.618	1
TLE4	0.03505	-0.181358	0.313	0.27	1
STAT4	0.00373421	-0.178079	0.383	0.325	1
ANKRD13C	0.0192536	-0.172592	0.117	0.132	1
RBM39	0.0448209	-0.172268	0.711	0.673	1
FAM126B	0.042552	-0.170761	0.107	0.117	1
EPSTI1	0.0328983	-0.160514	0.12	0.132	1
ARHGEF1	0.0340609	-0.159274	0.588	0.558	1
FYB1	0.000838434	-0.151377	0.863	0.82	1
SMC4	0.00730768	-0.148507	0.085	0.101	1
RBMS1	0.000120207	-0.144006	0.485	0.407	1
PARP8	0.00188756	-0.13758	0.474	0.41	1
AFF4	0.0204785	-0.137299	0.323	0.278	1
MDFIC	0.0237743	-0.13495	0.354	0.306	1
SLC35E2B	0.0414486	-0.132495	0.101	0.113	1
AC139720.1	0.00724506	-0.129625	0.191	0.162	1
YPEL2	0.033841	-0.127874	0.1	0.113	1
SCML4	0.0268761	-0.125569	0.403	0.353	1
KDM5A	0.0440091	-0.124614	0.295	0.257	1
LRPPRC	0.0423547	-0.123924	0.225	0.195	1
MNAT1	0.0136644	-0.123159	0.155	0.13	1
GNB1	0.0213897	-0.122491	0.428	0.37	1
KANK1	0.0119297	-0.12082	0.13	0.109	1
CAST	0.0386101	-0.120432	0.469	0.416	1
SUPT3H	0.000198214	-0.118959	0.28	0.229	1
R3HDM1	0.0468958	-0.118737	0.175	0.152	1
DNAJC1	0.0366881	-0.118117	0.186	0.161	1
JPX	0.0383124	-0.116781	0.211	0.184	1
ADGRE5	0.00401197	-0.11139	0.372	0.324	1
ST3GAL1	0.00642845	-0.109521	0.328	0.279	1
DIDO1	0.0114201	-0.10905	0.223	0.189	1
SMURF2	0.029998	-0.108242	0.136	0.116	1
SLC38A2	0.00865649	-0.104907	0.326	0.279	1
SPEN	0.0257567	-0.103604	0.235	0.203	1
PLEKHA1	0.0390876	-0.101942	0.189	0.163	1
SBF2	0.000586378	-0.101403	0.143	0.114	1
EDA	2.51327e-10	-0.100043	0.183	0.13	9.1988e-06
GPBP1	0.00332799	-0.0993058	0.417	0.354	1
CSNK1A1	0.036443	-0.0989981	0.382	0.334	1
AC245297.3	0.0141651	-0.0989739	0.191	0.162	1
STIM2	0.00809994	-0.0987205	0.279	0.24	1
PHF20	0.0134751	-0.0940928	0.323	0.279	1
CLK1	0.0229092	-0.0936397	0.362	0.315	1
TCF25	0.0467209	-0.0924479	0.421	0.374	1
CPQ	0.00852955	-0.090071	0.163	0.137	1
ERCC6L2	0.0200301	-0.08946	0.17	0.146	1
GATA3	0.0246531	-0.0889522	0.28	0.245	1
URI1	0.0385756	-0.0878339	0.407	0.356	1
SP140	0.020699	-0.0868097	0.248	0.214	1
YLPM1	0.0359648	-0.0867489	0.232	0.203	1
RABEP1	0.00163909	-0.086674	0.207	0.172	1
NBPF26	0.0396203	-0.0858371	0.186	0.161	1
THOC2	0.0421344	-0.0858036	0.265	0.234	1
LPIN2	0.00167753	-0.0854672	0.262	0.221	1
ZNFX1	0.0227227	-0.0845641	0.213	0.183	1
SMARCA5	0.0383787	-0.0845352	0.257	0.223	1
NFE2L2	0.0305207	-0.0844743	0.254	0.222	1
PTBP3	0.0150719	-0.0840656	0.321	0.279	1
SAFB2	0.0479473	-0.0837229	0.238	0.209	1
CLSTN1	0.0117653	-0.0819354	0.181	0.152	1
DHX36	0.0195744	-0.0815069	0.278	0.241	1
NCOR2	0.00811213	-0.0808353	0.171	0.144	1
FAM13A	0.0200331	-0.0797487	0.141	0.121	1
FP236383.3	0.000105031	-0.0790052	0.995	0.985	1
ALG13	0.0439665	-0.0789527	0.209	0.183	1
USF3	0.020384	-0.0788249	0.139	0.118	1
ACIN1	0.0253183	-0.0786454	0.3	0.262	1
RORA-AS1	0.0287298	-0.0775175	0.189	0.162	1
INTS6	0.0205578	-0.076149	0.191	0.165	1
CNOT8	0.0198594	-0.0756724	0.232	0.199	1
SYNRG	0.00202206	-0.075381	0.313	0.263	1
TPR	0.0189422	-0.0745439	0.455	0.398	1
ERP44	0.00361488	-0.0743438	0.234	0.196	1
MYLIP	0.0412347	-0.0742256	0.326	0.288	1
SACM1L	0.0399373	-0.0738153	0.15	0.13	1
LY75	0.0166558	-0.0729596	0.19	0.164	1
GRK2	0.00636371	-0.0728534	0.275	0.236	1
APOL6	0.0378253	-0.0725115	0.188	0.163	1
MXI1	0.019072	-0.0724242	0.231	0.199	1
TMEM259	0.0108077	-0.071789	0.256	0.221	1
SMAP1	0.00170322	-0.0711224	0.298	0.252	1
FLNA	0.0178574	-0.0709617	0.475	0.423	1
JAK3	0.0264229	-0.0708879	0.341	0.297	1
DDX39B	0.0347012	-0.0706097	0.424	0.374	1
RSBN1L	0.0265543	-0.0698731	0.244	0.212	1
MLLT6	0.0405944	-0.0696879	0.252	0.222	1
CD74	0.00319831	-0.068824	0.683	0.598	1
ELF2	0.00229711	-0.0686211	0.349	0.296	1
KLHDC2	0.0342771	-0.0685218	0.22	0.192	1
PPP4R3B	0.0122899	-0.0682908	0.297	0.255	1
NFATC2IP	0.0280047	-0.0679422	0.162	0.14	1
PTPN11	0.0418185	-0.0673007	0.171	0.149	1
MORF4L2	0.0337326	-0.0672726	0.233	0.205	1
FXR1	0.0398006	-0.066723	0.303	0.267	1
SATB1-AS1	0.000257498	-0.0666832	0.165	0.132	1
EMB	0.010819	-0.0662528	0.413	0.359	1
DDX24	0.0262838	-0.0659472	0.68	0.605	1
ERN1	0.0068967	-0.0657173	0.216	0.186	1
PDXDC1	0.0322211	-0.0652673	0.196	0.171	1
SAP30BP	0.0131708	-0.0652142	0.214	0.184	1
RNF138	0.018506	-0.0639647	0.245	0.213	1
GNAI3	0.0193929	-0.0637754	0.197	0.17	1
TASOR	0.0186989	-0.0636724	0.257	0.224	1
DCAF10	0.0170075	-0.063103	0.128	0.107	1
COPB1	0.0131274	-0.0626201	0.196	0.168	1
UBE2E3	0.0414621	-0.0623888	0.153	0.132	1
ELMSAN1	0.00985878	-0.0622497	0.15	0.126	1
APOL3	0.0438469	-0.0617875	0.149	0.129	1
MAP2K1	0.0324372	-0.0610847	0.17	0.147	1
TFG	0.0270781	-0.0610773	0.159	0.136	1
RNF168	0.0370468	-0.0609458	0.142	0.122	1
PAK2	0.0063455	-0.0607506	0.409	0.353	1
ZAP70	0.0152189	-0.0606974	0.452	0.397	1
VGLL4	0.0189576	-0.0606139	0.112	0.094	1
TMC6	0.0171671	-0.0605937	0.364	0.32	1
UBE2B	0.00456548	-0.0604413	0.432	0.371	1
GNL1	0.0457896	-0.0602385	0.145	0.127	1
ARID4A	0.0332682	-0.0601862	0.258	0.229	1
CCPG1	0.0320935	-0.059609	0.109	0.092	1
GRAMD1A	0.048266	-0.0593034	0.245	0.216	1
PSMF1	0.0364863	-0.0590896	0.298	0.261	1
KLF13	0.00239453	-0.058686	0.391	0.337	1
GAPVD1	0.00675104	-0.0585418	0.165	0.139	1
OSER1	0.0240265	-0.058506	0.244	0.21	1
CAPZA2	0.0434642	-0.0579839	0.231	0.202	1
SSBP3	0.000262335	-0.0577262	0.175	0.14	1
MX2	0.0424476	-0.0577075	0.16	0.14	1
SEC16A	0.0138272	-0.0573382	0.122	0.102	1
SLFN5	0.00474356	-0.0570386	0.389	0.339	1
USP11	0.0118998	-0.0570323	0.12	0.099	1
HSPA9	0.031458	-0.0570135	0.317	0.281	1
TRABD2A	0.00725198	-0.0566692	0.354	0.308	1
SPECC1L	0.00578259	-0.0566538	0.142	0.118	1
ADD1	0.0372415	-0.0564816	0.317	0.28	1
THEM4	0.0436348	-0.0563547	0.29	0.255	1
TRIM44	2.47341e-05	-0.0562752	0.255	0.204	0.905294
FMNL1	0.00062168	-0.0562721	0.338	0.286	1
CBFB	0.00858831	-0.0555567	0.163	0.137	1
ITFG2	0.0298217	-0.0554298	0.204	0.178	1
CHMP3	0.0350802	-0.0548759	0.242	0.211	1
IKZF5	0.0102861	-0.0545113	0.175	0.148	1
ERAP2	0.00157106	-0.0541	0.225	0.187	1
BRD2	0.00104685	-0.0540623	0.395	0.335	1
POLR2B	0.00454692	-0.0539671	0.199	0.168	1
DCAF5	0.00444732	-0.053871	0.244	0.208	1
MTDH	0.0257712	-0.0535234	0.476	0.427	1
CDC27	0.0200211	-0.0535179	0.173	0.149	1
NUP54	0.042362	-0.0533387	0.166	0.144	1
IFFO2	0.0137949	-0.0532067	0.125	0.105	1
CTC1	0.0249865	-0.0531901	0.163	0.141	1
SCAI	0.0462333	-0.0529629	0.11	0.094	1
VPS37B	0.00706723	-0.0526005	0.182	0.155	1
CPD	0.0407724	-0.0525285	0.108	0.092	1
CA5B	0.0166179	-0.0525046	0.276	0.241	1
EXOSC10	0.0267823	-0.0522774	0.148	0.127	1
FAM241A	0.0115221	-0.0521949	0.123	0.102	1
UTP18	0.0204774	-0.0521104	0.142	0.12	1
TSPAN18	0.0293844	-0.0521067	0.109	0.093	1
AKAP8L	0.0360064	-0.0520861	0.192	0.168	1
TARSL2	0.0478073	-0.0519678	0.198	0.175	1
ELK3	0.0325824	-0.0518033	0.145	0.125	1
YARS	0.0332209	-0.0517201	0.14	0.12	1
GLUD1	0.00870643	-0.0516278	0.244	0.209	1
FAM118A	0.000704794	-0.0511813	0.166	0.134	1
EIF4A3	0.0188921	-0.0511153	0.156	0.134	1
LINC00623	0.000279528	-0.0509965	0.265	0.219	1
SPIN1	0.0123751	-0.0507807	0.102	0.084	1
PIKFYVE	0.0287483	-0.0505721	0.138	0.118	1
NUMB	0.00562281	-0.0502528	0.164	0.137	1
BCR	0.00191829	-0.0499701	0.112	0.089	1
NDUFA10	0.00534579	-0.0499423	0.248	0.212	1
KDM1A	0.0340246	-0.0494809	0.137	0.118	1
KDM6B	0.0133031	-0.0493009	0.153	0.13	1
THRAP3	0.0127434	-0.0491163	0.389	0.34	1
ZBTB7A	0.000636271	-0.0490338	0.216	0.178	1
NFKB2	0.0221498	-0.0489445	0.148	0.127	1
WASHC4	0.00471608	-0.0488715	0.167	0.139	1
POM121C	0.0327654	-0.0485016	0.197	0.172	1
SLK	0.0132423	-0.0484555	0.144	0.122	1
ARIH2	0.0226974	-0.0484463	0.257	0.225	1
SECISBP2L	0.00135271	-0.0483897	0.224	0.188	1
CROCC	6.54629e-05	-0.0483278	0.201	0.16	1
ETFA	0.0235631	-0.0483064	0.158	0.135	1
VPS26A	0.0100596	-0.0482642	0.158	0.133	1
CSNK1G2	0.0339665	-0.0481975	0.235	0.206	1
DNMT1	0.0258645	-0.0481942	0.267	0.235	1
NOL8	0.0153805	-0.0481239	0.131	0.11	1
SLC25A12	0.0125466	-0.0480416	0.118	0.098	1
ZMYND11	0.0398272	-0.0479033	0.175	0.154	1
ARHGAP30	0.0171122	-0.0477133	0.326	0.284	1
CCNT1	0.0107276	-0.0477051	0.176	0.15	1
LSM14A	0.0362667	-0.0475083	0.433	0.385	1
DERL1	0.0166789	-0.0470975	0.139	0.118	1
GMCL1	0.0433567	-0.0469869	0.124	0.107	1
MAP4K1	0.039181	-0.0467956	0.201	0.176	1
UBE2G2	0.0143304	-0.0466018	0.196	0.169	1
TAF11	0.0341027	-0.0465306	0.161	0.14	1
SDHA	0.0129929	-0.0464294	0.274	0.237	1
NASP	0.019168	-0.0463898	0.207	0.18	1
ZNF44	0.0244164	-0.0463128	0.128	0.108	1
GABPB1	0.0197298	-0.0461906	0.1	0.083	1
SRSF1	0.0498607	-0.0458853	0.205	0.181	1
HIBADH	0.0136407	-0.0458791	0.106	0.088	1
WASF2	0.0190666	-0.0454407	0.425	0.374	1
EMSY	0.0380683	-0.0453835	0.11	0.094	1
SMARCA4	0.0194276	-0.0448828	0.159	0.138	1
SMC3	0.0349304	-0.044814	0.224	0.196	1
NPAT	0.00148042	-0.0445762	0.224	0.187	1
ZNF766	0.0366764	-0.0443866	0.135	0.116	1
DDX50	0.022167	-0.044319	0.23	0.201	1
CRBN	0.0108156	-0.0442418	0.349	0.303	1
CDV3	0.0266077	-0.0441876	0.367	0.323	1
SNX6	0.0372508	-0.0441248	0.348	0.307	1
ORC4	0.0394552	-0.043806	0.128	0.11	1
LYPLAL1	0.0180729	-0.0436869	0.104	0.087	1
CCDC82	0.0296939	-0.0434659	0.129	0.11	1
AP3D1	0.0162098	-0.0434364	0.145	0.123	1
CD5	0.0435336	-0.0434347	0.505	0.449	1
IRF9	0.0313648	-0.0433433	0.287	0.254	1
EEA1	0.0100101	-0.043295	0.151	0.127	1
ERGIC1	0.0101563	-0.0432028	0.122	0.101	1
ACTR2	0.00827854	-0.0430522	0.475	0.417	1
IFNAR1	0.031663	-0.0425834	0.196	0.171	1
MOSMO	0.00248814	-0.0425634	0.107	0.085	1
MHENCR	0.023308	-0.0422979	0.191	0.165	1
CBWD5	0.00712698	-0.0420487	0.154	0.129	1
RAB21	0.00836066	-0.0418013	0.211	0.18	1
ATP6V1E1	0.043048	-0.0417644	0.116	0.1	1
OTUD5	0.026462	-0.0417425	0.193	0.168	1
SNHG25	0.0235077	-0.0414448	0.204	0.178	1
TTC3	3.82363e-05	-0.0412517	0.445	0.373	1
SP110	0.0211595	-0.0408516	0.372	0.329	1
RBBP6	0.00469961	-0.0408123	0.379	0.328	1
POLDIP3	0.0433768	-0.0408005	0.133	0.115	1
SUPV3L1	0.01319	-0.0407372	0.123	0.102	1
CDK5RAP3	0.0175465	-0.0404389	0.261	0.227	1
TIAL1	0.0037653	-0.0404035	0.272	0.23	1
MAPKAPK2	0.00873698	-0.0402874	0.129	0.107	1
CENPT	0.0413746	-0.0402396	0.142	0.124	1
PWP1	0.0416237	-0.040222	0.164	0.141	1
SAMD9	0.0322794	-0.040182	0.149	0.129	1
BAZ1B	0.00197236	-0.0398287	0.2	0.167	1
TMX3	0.0116223	-0.0398023	0.105	0.087	1
KRR1	0.00980594	-0.0397327	0.225	0.193	1
SMIM7	0.0486641	-0.0396789	0.157	0.138	1
CD4	0.0130126	-0.0395941	0.358	0.315	1
TTC19	0.000280729	-0.0395024	0.256	0.211	1
BIN3	0.00645823	-0.0392109	0.109	0.089	1
ENSA	0.0064836	-0.0389016	0.357	0.308	1
MAML1	0.016848	-0.0385073	0.128	0.109	1
LINC00910	0.010376	-0.0383583	0.165	0.141	1
SLC38A10	0.0164258	-0.0380665	0.121	0.102	1
SRSF6	0.0131363	-0.0380422	0.164	0.139	1
TRIM26	0.0256361	-0.0380272	0.107	0.09	1
MYSM1	0.0170793	-0.0379984	0.141	0.12	1
TRIM4	0.021627	-0.0378159	0.172	0.148	1
TMEM30A	0.012442	-0.0377041	0.158	0.133	1
TCIRG1	0.0154758	-0.0376861	0.191	0.166	1
ERO1B	0.0248565	-0.0373883	0.106	0.089	1
WRNIP1	0.0279347	-0.0373087	0.129	0.11	1
BBS2	0.00783348	-0.0372099	0.108	0.088	1
PGS1	0.0243279	-0.0369945	0.113	0.095	1
OXCT1	0.000136387	-0.036869	0.192	0.153	1
NEK1	0.0407315	-0.0368262	0.117	0.101	1
CEP57	0.00104452	-0.0366321	0.259	0.218	1
CAAP1	0.0339128	-0.0366147	0.109	0.092	1
WDR82	0.00578758	-0.036604	0.228	0.195	1
RRP1B	0.00201817	-0.0365749	0.212	0.178	1
C6orf62	0.00326267	-0.0364495	0.126	0.102	1
AC079793.1	0.017422	-0.0363173	0.305	0.268	1
ZNF143	0.0201067	-0.0361728	0.107	0.09	1
SNX19	0.0192676	-0.0361578	0.122	0.103	1
COQ10B	0.00201083	-0.0358396	0.178	0.147	1
UBTF	0.00500547	-0.0356284	0.231	0.197	1
LRPAP1	0.00754348	-0.0355461	0.228	0.195	1
SQSTM1	2.51232e-05	-0.0354838	0.388	0.322	0.919534
RUFY1	0.0067257	-0.0354084	0.102	0.083	1
DHX30	0.0230249	-0.0352689	0.144	0.123	1
SLC39A8	0.000898227	-0.0351851	0.127	0.1	1
OS9	0.00437815	-0.0351497	0.237	0.202	1
P2RY10	0.0426559	-0.0351479	0.16	0.141	1
TRNT1	0.00940093	-0.0351305	0.117	0.097	1
ARF4	0.013307	-0.0351022	0.225	0.193	1
NECAP2	0.0331839	-0.0349451	0.345	0.303	1
EGLN1	0.0480486	-0.0346902	0.123	0.107	1
MTCH1	0.00265027	-0.0344495	0.268	0.227	1
ERGIC2	0.0181473	-0.0343438	0.175	0.151	1
GTF2IRD2B	0.003045	-0.0343142	0.175	0.145	1
HEXA	0.00101683	-0.0341681	0.197	0.163	1
SPTY2D1	0.00313379	-0.0339973	0.128	0.104	1
TMEM248	0.0231976	-0.033917	0.19	0.165	1
VRK3	0.0156838	-0.0338106	0.109	0.091	1
IRF3	0.00262724	-0.033756	0.221	0.186	1
DNAJC2	0.00659936	-0.033737	0.195	0.167	1
SPSB3	0.0131626	-0.0337262	0.316	0.275	1
JADE2	0.00269134	-0.0334847	0.191	0.16	1
ARPP19	0.00113348	-0.0333977	0.155	0.126	1
EMC3	0.026555	-0.0333595	0.173	0.15	1
NR4A2	0.0431565	-0.0333519	0.153	0.134	1
CLK4	0.031628	-0.0332739	0.177	0.154	1
HM13	0.000434119	-0.033021	0.27	0.225	1
THUMPD3-AS1	0.00374972	-0.0327562	0.191	0.16	1
LEPROTL1	0.0389593	-0.0327524	0.691	0.617	1
CBLL1	0.0280406	-0.0326817	0.193	0.168	1
LFNG	0.0015691	-0.0325196	0.151	0.123	1
LPXN	0.0166613	-0.0323533	0.28	0.245	1
FBXW2	0.011266	-0.0323026	0.104	0.086	1
ERI3	0.0372705	-0.0322761	0.113	0.096	1
TIMM23	0.0346178	-0.0322084	0.133	0.115	1
CARD8	0.0268661	-0.0318769	0.203	0.177	1
SYAP1	0.0100051	-0.0318558	0.131	0.109	1
SP140L	0.00481685	-0.0318285	0.284	0.244	1
PTPRE	0.00616273	-0.0316306	0.1	0.08	1
ANKRD13D	0.00184758	-0.0314464	0.215	0.181	1
PDCD6	0.0357071	-0.0314143	0.275	0.243	1
EWSR1	0.00144885	-0.0313977	0.446	0.384	1
SUMO1	0.0353224	-0.0312663	0.331	0.291	1
TMEM165	0.00199429	-0.0312376	0.145	0.118	1
MIA3	0.00941966	-0.0312112	0.212	0.183	1
DNAJC21	0.0176979	-0.0310989	0.125	0.105	1
TNFRSF25	0.011724	-0.030972	0.255	0.222	1
SARNP	0.00910385	-0.0309089	0.192	0.164	1
CAPN2	0.000316175	-0.0307524	0.31	0.258	1
DDX18	0.0338711	-0.0306606	0.366	0.328	1
ZNF276	0.0045423	-0.0305681	0.186	0.157	1
EIF4E	0.00168627	-0.0304671	0.154	0.126	1
TAPBP	0.000731244	-0.0303938	0.485	0.418	1
CDC123	0.0193566	-0.0303647	0.192	0.165	1
ZFPM1	0.00349886	-0.0303089	0.108	0.087	1
ZNF431	0.000463906	-0.0302902	0.201	0.165	1
TMEM263	0.0472572	-0.0302715	0.152	0.132	1
VPS4B	0.00429577	-0.0300197	0.221	0.188	1
GLOD4	0.0354644	-0.0299893	0.189	0.166	1
ACADVL	0.0217588	-0.0299408	0.213	0.186	1
PAIP1	0.00701044	-0.0298025	0.15	0.126	1
KTN1	0.000380766	-0.0297454	0.37	0.312	1
EIF5B	1.93504e-05	-0.0296885	0.291	0.234	0.708243
PPP1R15B	0.00716757	-0.0295433	0.122	0.101	1
BTF3L4	0.0306987	-0.0295328	0.178	0.155	1
RHBDD2	0.0167553	-0.0294521	0.209	0.18	1
ANAPC4	0.00598762	-0.0294322	0.105	0.085	1
RPF1	0.0322432	-0.0293141	0.14	0.12	1
HMGXB3	0.0155595	-0.0291784	0.102	0.085	1
PGGHG	6.58848e-05	-0.0290971	0.125	0.095	1
MOB3A	0.00422776	-0.0290733	0.141	0.116	1
PDLIM5	0.000645461	-0.0290658	0.114	0.09	1
ALG5	0.0351892	-0.0290112	0.119	0.102	1
DYRK2	0.0359866	-0.0289845	0.236	0.208	1
ACTR3	0.000753565	-0.0289248	0.496	0.426	1
FBXO32	0.000323797	-0.0288619	0.142	0.112	1
CCDC47	0.00600617	-0.0285939	0.116	0.095	1
TXLNG	0.000130365	-0.0285575	0.14	0.11	1
SNAP23	0.0353126	-0.0285374	0.145	0.126	1
TGS1	0.00124327	-0.0285252	0.199	0.165	1
SUDS3	0.000134187	-0.0284669	0.127	0.097	1
PMPCB	0.00441571	-0.0280352	0.26	0.223	1
NDUFA9	0.00520544	-0.02803	0.174	0.145	1
PGGT1B	0.016367	-0.0280149	0.1	0.083	1
DPP9	0.0338604	-0.0279445	0.101	0.086	1
RBM4	0.00125139	-0.0278801	0.298	0.251	1
GRIPAP1	0.035612	-0.0276477	0.102	0.087	1
IDS	7.76236e-05	-0.0276078	0.349	0.29	1
PRKD2	0.000397237	-0.027547	0.149	0.119	1
ERO1A	0.00663627	-0.0274382	0.196	0.167	1
XAF1	0.00296821	-0.0274045	0.193	0.163	1
CD2	0.0182607	-0.0272433	0.532	0.472	1
U2AF1	0.00905549	-0.027148	0.216	0.185	1
MOB1A	0.00239629	-0.0270707	0.293	0.251	1
RBBP4	0.00383817	-0.0270605	0.311	0.27	1
TTC37	0.0259641	-0.0269952	0.144	0.124	1
GNL3	0.00672787	-0.026984	0.15	0.125	1
CDC40	0.000576532	-0.0269696	0.218	0.179	1
DDX46	0.00497728	-0.026831	0.356	0.306	1
XRCC5	0.00114182	-0.0266396	0.498	0.428	1
MPHOSPH9	0.00507969	-0.0265103	0.105	0.085	1
MARS	0.031359	-0.0264074	0.116	0.1	1
APTX	0.00250381	-0.0263178	0.112	0.09	1
ATF4	0.0150798	-0.0262716	0.216	0.188	1
STARD7	0.00722559	-0.0262703	0.173	0.145	1
EPS15L1	0.0309018	-0.0261214	0.11	0.093	1
PIH1D1	0.0290494	-0.0261042	0.159	0.138	1
HNRNPL	0.0146675	-0.0260974	0.476	0.419	1
VPS26C	0.0239201	-0.0260759	0.112	0.095	1
NAE1	0.0111495	-0.0259623	0.19	0.163	1
MFSD11	0.0155271	-0.0259311	0.142	0.121	1
DHX29	0.0401088	-0.0259245	0.135	0.117	1
IL27RA	0.000792816	-0.025909	0.213	0.178	1
HLA-DPA1	0.000343133	-0.0257216	0.177	0.143	1
TRIM38	0.0156511	-0.0257127	0.144	0.122	1
SART3	0.000869348	-0.0257034	0.115	0.09	1
NEK9	0.00594843	-0.0256546	0.171	0.144	1
ITM2A	0.024866	-0.0256492	0.378	0.337	1
CHORDC1	0.0425143	-0.0255851	0.174	0.153	1
SUN2	0.020676	-0.0253639	0.541	0.48	1
USPL1	0.0317801	-0.0253309	0.141	0.122	1
SNX2	0.00090293	-0.0253103	0.202	0.167	1
VPS26B	0.0129456	-0.0252962	0.152	0.129	1
TTC33	0.00246819	-0.0250968	0.109	0.087	1
CBX5	0.0225259	-0.0249394	0.142	0.121	1
CTR9	0.00401884	-0.0248697	0.156	0.13	1
PRPF3	0.0422877	-0.0248668	0.138	0.12	1
UQCRC2	0.0130525	-0.0248643	0.262	0.228	1
BROX	0.0157063	-0.0248207	0.113	0.094	1
PYM1	0.0443686	-0.0246445	0.149	0.13	1
METAP2	0.00130776	-0.0244112	0.245	0.205	1
UFD1	0.0261069	-0.024401	0.218	0.19	1
LSM8	0.0154017	-0.0243464	0.311	0.27	1
PRKAR1A	0.0425817	-0.024291	0.193	0.17	1
YTHDF2	0.00414605	-0.0241651	0.24	0.203	1
JAML	0.00491008	-0.0241606	0.126	0.104	1
HNRNPD	0.011566	-0.0241504	0.484	0.426	1
RSBN1	0.00570632	-0.0241442	0.289	0.248	1
PAIP2	0.0218094	-0.0239514	0.472	0.418	1
ZNF484	0.00233681	-0.0237827	0.117	0.094	1
HNRNPH3	0.00118905	-0.0235873	0.47	0.405	1
LARP7	0.0209442	-0.0234136	0.138	0.118	1
NSL1	0.0416765	-0.0233696	0.136	0.118	1
ECI2	0.0147984	-0.0232706	0.124	0.105	1
ZBTB24	0.0436501	-0.0230662	0.144	0.126	1
TRAC	0.000497554	-0.022965	0.287	0.24	1
KMT2E-AS1	0.0496618	-0.0228608	0.131	0.114	1
NSUN2	0.0194862	-0.0226833	0.118	0.1	1
MED4	0.00123606	-0.0225818	0.245	0.206	1
DNAJC15	0.00198297	-0.0224504	0.252	0.213	1
ZNF160	0.00629219	-0.022395	0.161	0.135	1
NBR1	0.00277868	-0.0223254	0.142	0.116	1
PRPF39	0.02825	-0.0223111	0.134	0.115	1
HSF1	0.0223399	-0.0222952	0.199	0.173	1
PARVG	0.00627066	-0.0221758	0.175	0.148	1
FDFT1	0.0135411	-0.0220661	0.301	0.265	1
PRPF8	5.49298e-05	-0.0219699	0.396	0.328	1
AC092821.3	0.0100269	-0.0219663	0.285	0.249	1
PCID2	0.0150793	-0.0218415	0.121	0.101	1
NGDN	0.0272755	-0.0218334	0.195	0.171	1
SUZ12	0.0033823	-0.0217181	0.236	0.201	1
SUPT7L	0.0345813	-0.0216946	0.119	0.102	1
EIF5	0.00064001	-0.0216671	0.542	0.463	1
UBE2J2	0.00104776	-0.0216553	0.17	0.138	1
RNF157	6.33227e-07	-0.0216173	0.164	0.121	0.0231768
LHPP	0.00353015	-0.0213902	0.118	0.096	1
MAGT1	0.00640615	-0.0213717	0.138	0.114	1
IQGAP1	0.000281583	-0.0213424	0.415	0.354	1
PTDSS1	0.00202263	-0.0212491	0.222	0.186	1
TMEM43	0.0183787	-0.0211067	0.109	0.091	1
HMGB2	0.0251995	-0.0210449	0.364	0.323	1
BLOC1S6	0.00346791	-0.0209115	0.183	0.154	1
MAPKAPK5	0.0233089	-0.0208726	0.12	0.103	1
BTG2	0.0123752	-0.0208037	0.478	0.426	1
YY1	0.000314354	-0.0206696	0.308	0.257	1
PDCD4	0.000185329	-0.020629	0.524	0.453	1
NPTN	1.19692e-05	-0.0205393	0.146	0.111	0.438086
MGRN1	0.0406987	-0.0205088	0.107	0.092	1
RRN3	0.0227184	-0.020493	0.129	0.11	1
AC025159.1	0.02355	-0.0204785	0.109	0.091	1
SH2D1A	0.00200927	-0.0203093	0.151	0.123	1
TMED5	0.00310998	-0.0203031	0.192	0.161	1
BCL3	0.0070265	-0.0202986	0.196	0.167	1
AL662844.4	0.00338887	-0.020291	0.135	0.111	1
TBC1D10A	0.0431227	-0.020252	0.14	0.122	1
MCMBP	0.0074787	-0.0201229	0.12	0.099	1
CUL4B	0.00689571	-0.0200042	0.104	0.085	1
CFAP20	0.0448376	-0.0199559	0.11	0.095	1
ERVK3-1	0.0211571	-0.019856	0.134	0.114	1
TPGS2	0.0247138	-0.0197707	0.113	0.096	1
FNTA	0.00101574	-0.0197397	0.324	0.274	1
VHL	0.00657499	-0.0197063	0.146	0.122	1
CREM	0.000180721	-0.0195814	0.182	0.145	1
HADHB	0.0206809	-0.0195804	0.153	0.131	1
LYPLA1	0.0475982	-0.0194411	0.147	0.129	1
IRF2BP2	0.00997697	-0.0193472	0.224	0.193	1
ZKSCAN1	0.0292753	-0.0193307	0.149	0.129	1
TAP1	0.000444676	-0.0192566	0.273	0.227	1
PRCC	0.0165531	-0.0192364	0.116	0.098	1
NADSYN1	0.0106449	-0.01923	0.142	0.12	1
PTPN7	0.00120457	-0.0192224	0.16	0.131	1
TXNDC15	0.00448524	-0.0191992	0.101	0.081	1
MORF4L1	0.00227952	-0.0191648	0.587	0.512	1
MAT2A	0.0187119	-0.0190984	0.144	0.123	1
AC006369.1	0.00188737	-0.0190834	0.102	0.081	1
NFRKB	0.0216406	-0.0190339	0.109	0.093	1
SDHB	0.00272846	-0.0187789	0.195	0.164	1
SRP54	1.72973e-05	-0.0185803	0.159	0.122	0.633098
RBM23	0.0254051	-0.0184616	0.185	0.161	1
IKBKE	0.0127639	-0.0184465	0.123	0.103	1
DYNLL2	0.0210164	-0.0184462	0.165	0.142	1
ACAP1	0.00347187	-0.0183902	0.536	0.472	1
RNF44	0.00165398	-0.0183456	0.197	0.164	1
ZFP36L1	0.0229656	-0.0181424	0.582	0.523	1
PSMC6	0.00949338	-0.0180732	0.17	0.145	1
FKBP3	0.0207149	-0.0180579	0.138	0.118	1
MBD4	0.00297376	-0.0180327	0.191	0.16	1
KLHL28	0.0169509	-0.017893	0.192	0.165	1
SUGT1	0.0282861	-0.0178728	0.156	0.136	1
MXD4	0.0109757	-0.0178317	0.139	0.117	1
CWC25	0.000951326	-0.0177899	0.136	0.11	1
UHMK1	0.0100187	-0.0177863	0.237	0.205	1
PSMD2	0.0233445	-0.0177103	0.167	0.144	1
DPH1	0.0125574	-0.0176418	0.15	0.127	1
SNHG17	0.0123518	-0.0176263	0.137	0.115	1
PHF1	0.00314837	-0.0175655	0.269	0.23	1
EFCAB2	0.0180169	-0.0175544	0.116	0.098	1
SIAH2	0.00135242	-0.0175423	0.162	0.133	1
MPPE1	0.00852095	-0.0173825	0.122	0.101	1
GTPBP4	0.00155562	-0.017367	0.127	0.102	1
CDC37L1	0.0160454	-0.0172793	0.127	0.108	1
DYNC1LI1	0.034326	-0.0172749	0.101	0.086	1
PRPF40A	0.000166101	-0.0171839	0.34	0.285	1
CPNE1	0.0102495	-0.0171074	0.268	0.234	1
PPP6C	0.00595364	-0.0170802	0.24	0.207	1
FBXW5	0.0422424	-0.0170777	0.166	0.145	1
SAE1	0.00491215	-0.0170521	0.179	0.152	1
OAS2	0.00667649	-0.0169636	0.111	0.091	1
EIF2AK2	0.000722013	-0.016926	0.2	0.166	1
TAZ	0.0265642	-0.0168488	0.151	0.13	1
GOPC	0.00914431	-0.0166716	0.164	0.14	1
COPG1	0.0168373	-0.0165601	0.105	0.088	1
FBXO7	0.0173717	-0.0165519	0.249	0.218	1
C7orf50	0.00097979	-0.0164278	0.176	0.144	1
CYTH4	0.002646	-0.0164173	0.147	0.121	1
ZNF106	0.000984482	-0.0161926	0.176	0.145	1
PSTPIP1	0.000531198	-0.0161433	0.182	0.148	1
BDP1	0.000419962	-0.0160991	0.3	0.253	1
SRCAP	0.0017328	-0.0159885	0.127	0.103	1
AP1G2	0.00184564	-0.0159487	0.215	0.181	1
RAD50	0.000993494	-0.0159075	0.148	0.12	1
ERCC3	0.0334367	-0.015889	0.106	0.091	1
ZC3H8	0.0467458	-0.0158519	0.116	0.101	1
EHBP1L1	0.00106095	-0.0158362	0.15	0.122	1
NBEAL1	0.0438401	-0.0157787	0.138	0.12	1
DLD	0.00480649	-0.0157736	0.135	0.112	1
FBRS	0.00515274	-0.0157576	0.167	0.14	1
MRPL42	0.0230545	-0.0157347	0.144	0.123	1
LSM12	0.0458022	-0.0157101	0.128	0.112	1
SUCLG1	0.0220542	-0.0156862	0.167	0.144	1
CEBPZ	0.00130234	-0.0156298	0.267	0.226	1
SHKBP1	0.00750807	-0.0156261	0.203	0.173	1
IL10RB	0.0109611	-0.0155812	0.113	0.094	1
PSD4	0.000552787	-0.0155759	0.132	0.105	1
ACAA1	0.035094	-0.0155453	0.176	0.154	1
WARS2	0.000306925	-0.0155369	0.107	0.082	1
RHOT2	0.00640793	-0.0154676	0.174	0.147	1
NT5C	0.0373427	-0.0154291	0.135	0.116	1
STK25	0.0246903	-0.0152374	0.125	0.106	1
STX17	0.00620013	-0.0151858	0.142	0.118	1
ISCA1	0.0445271	-0.0151847	0.182	0.159	1
UTP23	0.0197655	-0.0150778	0.178	0.153	1
CD53	4.56402e-05	-0.015021	0.479	0.406	1
EIF4H	0.0142087	-0.0150163	0.428	0.377	1
SYTL3	6.44528e-05	-0.0149335	0.242	0.198	1
CCNDBP1	0.00804108	-0.0148634	0.223	0.192	1
ZNF10	0.00458863	-0.0148623	0.109	0.089	1
ABHD13	0.0106453	-0.0148123	0.106	0.087	1
ORC3	0.000195168	-0.0147499	0.1	0.076	1
EIF2AK1	0.012812	-0.0147444	0.176	0.151	1
DENND1C	0.000848874	-0.0146709	0.236	0.196	1
BRD7	2.27084e-05	-0.0145176	0.287	0.234	0.831152
STXBP2	0.00345012	-0.0145127	0.209	0.176	1
GFPT1	0.00368715	-0.014489	0.118	0.096	1
TES	0.00545507	-0.0144034	0.224	0.192	1
RPP30	0.011916	-0.0144032	0.115	0.096	1
ATL3	0.0270558	-0.0142392	0.11	0.094	1
ZC3H12A	0.0384136	-0.014061	0.102	0.087	1
RBBP7	0.000289453	-0.01395	0.208	0.169	1
DNAJA1	0.000962884	-0.0139336	0.39	0.336	1
GDI1	0.000138346	-0.0139189	0.213	0.174	1
NOP2	0.00505078	-0.0138962	0.104	0.084	1
HMGB1	0.0259728	-0.0138268	0.769	0.691	1
CMTM6	0.00366044	-0.0134988	0.232	0.198	1
ESYT1	0.00366644	-0.0134912	0.221	0.188	1
PRKRA	0.007726	-0.0134776	0.159	0.135	1
PCMT1	0.0120908	-0.0134649	0.165	0.141	1
ZDHHC6	0.00780055	-0.0132807	0.171	0.145	1
IMMT	0.000525908	-0.0131085	0.168	0.136	1
TMEM243	0.00725602	-0.0130622	0.373	0.325	1
UPF3B	0.0172899	-0.0127835	0.115	0.097	1
TBRG1	0.00081544	-0.012775	0.297	0.251	1
IFNGR1	0.00248207	-0.0127346	0.117	0.095	1
ATP13A1	0.00448623	-0.0125909	0.109	0.089	1
FDX1	0.00659445	-0.0125765	0.168	0.142	1
ZBTB4	0.0142748	-0.0125118	0.111	0.093	1
CIAO1	0.0093827	-0.012389	0.169	0.144	1
STRAP	0.0036979	-0.0123883	0.29	0.252	1
TERF1	0.00643217	-0.0123748	0.109	0.089	1
HERC5	0.0212939	-0.0123348	0.109	0.091	1
UBE2Q2	0.00101621	-0.0121594	0.167	0.138	1
SLC3A2	0.0212765	-0.0120761	0.291	0.258	1
NMRAL1	0.0292059	-0.0119822	0.135	0.116	1
PRPF18	0.00246871	-0.011805	0.129	0.105	1
SMARCD1	0.00364695	-0.0117315	0.126	0.103	1
NARS	0.0112601	-0.0116232	0.119	0.099	1
AC010894.3	0.0169352	-0.0115692	0.132	0.112	1
CTSC	0.00959536	-0.0115405	0.195	0.168	1
TRMT10C	0.00466561	-0.0115312	0.192	0.16	1
SNX20	0.0410243	-0.0115092	0.131	0.113	1
IDI1	0.0140645	-0.011503	0.15	0.128	1
SREK1IP1	0.0104533	-0.0114907	0.174	0.148	1
UGP2	0.000949155	-0.0114239	0.242	0.203	1
HLA-DPB1	0.000185838	-0.0114198	0.207	0.168	1
NUDT3	0.0200246	-0.0113114	0.153	0.132	1
SRPRA	0.000742124	-0.0113056	0.278	0.235	1
UCP2	0.0207402	-0.0112254	0.52	0.465	1
TXNRD1	0.0452504	-0.0112157	0.146	0.128	1
PRKCSH	0.0194682	-0.0111244	0.218	0.19	1
PHF11	0.000287386	-0.0111054	0.265	0.221	1
NBN	0.00194508	-0.0110064	0.117	0.094	1
SNRNP40	0.00081943	-0.0109857	0.161	0.131	1
PPIL2	0.025387	-0.0109507	0.109	0.093	1
PTTG1IP	0.000195421	-0.0109044	0.153	0.122	1
CRYZL1	0.00837669	-0.0108461	0.106	0.087	1
DCAF15	0.0131068	-0.0108429	0.109	0.091	1
MVP	0.0042426	-0.0108106	0.277	0.24	1
KMT2B	0.00133074	-0.0108003	0.127	0.102	1
RPS6KA1	0.00931204	-0.0106257	0.137	0.114	1
ILF3-DT	0.0269638	-0.0104864	0.176	0.154	1
STK26	0.000421043	-0.010468	0.138	0.11	1
CLPTM1L	0.0176778	-0.0104284	0.113	0.095	1
VPS51	0.000963366	-0.0103619	0.32	0.271	1
PARP1	0.00208315	-0.0103155	0.233	0.197	1
ING5	0.00240322	-0.0101538	0.142	0.117	1
RIC3	0.00301378	-0.0100945	0.143	0.119	1
DRG1	0.0177338	-0.0100841	0.137	0.117	1
CXXC1	0.0127834	-0.0100102	0.122	0.103	1
SCAMP2	0.0181892	-0.00989748	0.236	0.205	1
SRSF7	0.0042428	-0.00984351	0.724	0.645	1
TRAT1	0.0039267	-0.00962908	0.36	0.314	1
LTV1	0.0443828	-0.00962105	0.103	0.088	1
DAP3	0.00530969	-0.00961467	0.276	0.237	1
R3HDM4	0.0227534	-0.00941823	0.356	0.316	1
DDIT3	0.0135059	-0.00941481	0.116	0.097	1
CALCOCO2	0.00188334	-0.0093715	0.203	0.169	1
MATR3.1	0.00719762	-0.00934398	0.43	0.38	1
FAM111A	0.0367362	-0.00928094	0.121	0.105	1
PSMD13	0.00421767	-0.00926049	0.197	0.168	1
SIRPG	0.00357331	-0.00917177	0.217	0.185	1
NARF	0.00121291	-0.00908	0.132	0.107	1
KLHL36	0.0123986	-0.00906526	0.136	0.115	1
ACLY	0.0171089	-0.00902746	0.1	0.084	1
PSMG2	0.0375754	-0.00887399	0.247	0.219	1
DPP7	0.00012687	-0.00884088	0.409	0.339	1
NOP14	0.00135303	-0.00878575	0.129	0.104	1
RPN1	0.00650122	-0.00864951	0.245	0.212	1
PTPN18	0.0266799	-0.00861984	0.148	0.128	1
SLC25A32	0.0140815	-0.00859629	0.129	0.11	1
DECR1	0.00220234	-0.00858174	0.239	0.203	1
PANK2	0.00290241	-0.00856006	0.162	0.135	1
AZI2	0.0211424	-0.00855728	0.101	0.084	1
AP3S1	0.0384565	-0.00841587	0.173	0.152	1
SBDS	0.000630765	-0.00836997	0.453	0.385	1
ZSCAN16-AS1	0.0497104	-0.00829879	0.118	0.104	1
LLPH	0.0185078	-0.00818728	0.122	0.104	1
ATG3	0.00930146	-0.00814013	0.181	0.155	1
SETD3	0.000784117	-0.00812467	0.103	0.081	1
AIDA	0.0240922	-0.00795111	0.112	0.095	1
FAM76B	0.000974565	-0.00790956	0.142	0.115	1
PLEKHO1	0.0219917	-0.00789063	0.15	0.129	1
ATXN7L3B	0.00151353	-0.00771295	0.244	0.205	1
NKAP	0.00595307	-0.00771024	0.145	0.122	1
YIPF5	0.0064876	-0.00760651	0.131	0.109	1
SMNDC1	0.00374091	-0.00753567	0.187	0.157	1
CCR7	0.0219771	-0.00752736	0.576	0.52	1
UBE2L3	0.0116749	-0.00740186	0.281	0.245	1
HAGH	0.00685646	-0.00734996	0.165	0.14	1
SAR1B	0.020193	-0.00729943	0.116	0.099	1
KIAA1143	0.0165281	-0.00715622	0.132	0.113	1
ARL16	0.0236379	-0.00701386	0.12	0.103	1
ZCCHC8	0.00366794	-0.0067936	0.107	0.087	1
HMGN3	0.000604373	-0.00676264	0.285	0.238	1
CD69	0.00187313	-0.0066752	0.717	0.646	1
RELA	0.00128893	-0.00657984	0.198	0.165	1
CSNK2A2	0.00510028	-0.00656971	0.119	0.099	1
STAT6	0.00143754	-0.0065541	0.189	0.157	1
THAP12	0.0333941	-0.0065321	0.14	0.122	1
HPS1	0.0160661	-0.00653193	0.19	0.165	1
PSMD6	0.00564959	-0.00637236	0.233	0.199	1
TTC9	0.0163716	-0.00630912	0.102	0.085	1
NMT2	0.00657485	-0.00629172	0.108	0.089	1
LAP3	0.0365152	-0.0061602	0.116	0.101	1
PPP6R1	0.0123913	-0.0061456	0.202	0.174	1
MTPN	0.00173117	-0.0061399	0.309	0.263	1
MRPS6	0.00181776	-0.0061015	0.215	0.181	1
GNPAT	0.0187106	-0.00595645	0.136	0.116	1
SRP68	0.0271233	-0.00594918	0.127	0.109	1
HEXIM1	0.00691057	-0.00593154	0.106	0.087	1
PLEKHF2	0.00317926	-0.00591594	0.127	0.104	1
IRAK4	0.000896789	-0.00591497	0.178	0.146	1
TIMM8B	0.0261286	-0.00591352	0.113	0.096	1
PLPBP	0.01833	-0.0058934	0.107	0.089	1
C6orf89	0.0121147	-0.00585899	0.147	0.125	1
COMMD3	0.0323702	-0.00579817	0.128	0.111	1
KRI1	0.0182035	-0.00575255	0.127	0.109	1
HK1	2.9338e-06	-0.00558975	0.189	0.146	0.10738
PITPNB	0.0079754	-0.00558746	0.183	0.155	1
CYB5R3	0.00430026	-0.00558123	0.164	0.137	1
TPM4	5.46055e-05	-0.00535362	0.211	0.169	1
JOSD1	0.0194063	-0.00513526	0.11	0.093	1
PPIL4	5.28536e-05	-0.00511086	0.225	0.182	1
ATP6V0D1	0.00223775	-0.00509574	0.126	0.103	1
ISY1	0.00444949	-0.00482826	0.14	0.116	1
LPGAT1	0.00019277	-0.00478992	0.129	0.101	1
C22orf39	0.0352505	-0.00470425	0.146	0.127	1
DCTD	0.00647088	-0.00464277	0.114	0.093	1
PPP2R1A	0.00205843	-0.00461322	0.335	0.289	1
RBM17	0.0049303	-0.00460969	0.316	0.277	1
EXOC5	0.00223944	-0.00454068	0.1	0.08	1
AP5Z1	0.000631555	-0.00452174	0.106	0.083	1
NMT1	0.00521099	-0.00447573	0.14	0.117	1
YEATS4	0.0368586	-0.00443534	0.109	0.093	1
PPM1K	6.12621e-06	-0.00434371	0.225	0.177	0.224225
SH2B1	0.0257101	-0.00427843	0.109	0.093	1
NCBP3	0.00523542	-0.00425567	0.108	0.088	1
UPP1	0.0015648	-0.00410282	0.271	0.23	1
CHKB	0.0015966	-0.0040383	0.26	0.222	1
SRFBP1	0.00334567	-0.00400398	0.1	0.08	1
COPS2	0.000865879	-0.00398041	0.258	0.218	1
ERCC1	0.00148016	-0.0038953	0.174	0.143	1
HUS1	0.00441138	-0.00379459	0.129	0.106	1
SMARCE1	0.00105155	-0.00378313	0.24	0.202	1
PSMD11	0.000863914	-0.00373565	0.156	0.126	1
SYS1	0.00610684	-0.00371862	0.138	0.115	1
ARRDC2	0.00149487	-0.00366763	0.207	0.174	1
FRA10AC1	0.00131603	-0.00360962	0.12	0.096	1
HEBP2	0.00267405	-0.00343518	0.323	0.279	1
TMEM106B	0.00482117	-0.00342135	0.185	0.156	1
RAB14	0.00525099	-0.00338067	0.28	0.244	1
GBP4	0.00279528	-0.00332206	0.149	0.123	1
SUPT16H	0.0144875	-0.00316985	0.204	0.178	1
RTCB	0.00275533	-0.00315222	0.142	0.118	1
DCAF11	0.0250966	-0.00314864	0.156	0.136	1
CDK10	0.00814997	-0.0031295	0.131	0.11	1
USP39	0.00455817	-0.00307187	0.111	0.091	1
TTC28-AS1	0.00603422	-0.00305682	0.116	0.095	1
TMED3	0.0375308	-0.00293613	0.12	0.104	1
DGUOK	0.00104728	-0.00289041	0.311	0.264	1
ALKBH5	0.00133546	-0.00277455	0.216	0.182	1
MED6	0.0133615	-0.0026579	0.125	0.105	1
APBB1	0.00390742	-0.00256605	0.211	0.179	1
ASF1A	0.0272345	-0.00236359	0.144	0.124	1
MOGS	0.00221452	-0.00225316	0.124	0.1	1
HNRNPA3	0.00861993	-0.00225241	0.553	0.487	1
CLN5	0.0195713	-0.00223018	0.111	0.094	1
ANXA11	0.00267803	-0.00219863	0.507	0.445	1
ENO2	0.00161105	-0.00209158	0.118	0.094	1
SLC66A3	0.00182855	-0.00207763	0.119	0.096	1
MCM3AP	0.000175518	-0.00206683	0.14	0.11	1
TMEM154	0.0202132	-0.00204415	0.12	0.103	1
AUP1	0.00175597	-0.00201455	0.316	0.271	1
EHMT2	0.00189539	-0.00198338	0.108	0.086	1
EXOC8	0.0116917	-0.00195439	0.114	0.095	1
MPV17	0.0176988	-0.00183366	0.108	0.091	1
URM1	0.00623086	-0.00172402	0.191	0.163	1
NDUFV3	0.000368225	-0.00165497	0.119	0.092	1
SELENOS	0.00871612	-0.00160104	0.116	0.097	1
AKAP17A	0.00203662	-0.00155486	0.149	0.123	1
CWC22	0.0183439	-0.00144635	0.1	0.084	1
NSFL1C	0.00847807	-0.00144542	0.164	0.139	1
MRPL47	0.010533	-0.00143509	0.14	0.118	1
LAPTM4A	0.015675	-0.00140529	0.179	0.155	1
RPS10-NUDT3	0.00155339	-0.001333	0.369	0.315	1
ATPAF1	0.00336217	-0.0013029	0.117	0.095	1
SMU1	0.000453279	-0.00127265	0.218	0.181	1
MRPS27	4.55189e-05	-0.00115046	0.133	0.103	1
AC026979.2	0.0229031	-0.00109709	0.123	0.105	1
EML3	0.0186026	-0.00106711	0.113	0.096	1
INTS10	0.0012289	-0.00106669	0.215	0.18	1
TOPORS	0.0257309	-0.00103402	0.121	0.104	1
ADSL	0.0033746	-0.00102862	0.237	0.202	1
DELE1	0.0252494	-0.000899458	0.117	0.1	1
MRPL38	0.0263494	-0.000827442	0.186	0.163	1
LINC00667	0.00852324	-0.000827227	0.13	0.109	1
UPF3A	0.00719937	-0.000608956	0.193	0.165	1
SH3BP5	6.06473e-06	-0.000604612	0.293	0.237	0.221975
LYRM2	0.00714358	-0.00055567	0.138	0.116	1
SUPT20H	0.000427543	-0.000481643	0.189	0.155	1
ADPRHL2	0.00721109	-0.000296772	0.124	0.103	1
SCAMP3	0.00574959	-0.000234022	0.187	0.159	1
CD82	0.00298048	-0.000163773	0.241	0.205	1
ZNF737	0.00251735	-0.000144763	0.104	0.083	1
