# Supplementary material for: Single‐cell transcriptomics reveal circulating skin‐homing CLA+ CTSW+ cytotoxic CD4+ T cells contribute to relapse of psoriasis
Source: Clin Transl Med. 2025 Nov 17;15(11):e70518. doi: 10.1002/ctm2.70518 (PMC12623151; doi:10.1002/ctm2.70518)
Supplement: Supplementary file 20 — Supporting Information [file CTM2-15-e70518-s003.xlsx]

## Sheet: 工作表1
Supplementary Table S9. List of signaling pathways differentially represented in peripheral blood mononuclear cells from psoriasis patients with early relapse versus late relapse.
Pathway	ligand - receptor	evidence
TGFb	TGFB1 - (TGFBR1+TGFBR2)	KEGG: hsa04350
SIRP	SIRPG - CD47	KEGG: hsa04350
BTLA	BTLA - TNFRSF14	PMID: 21941365
CLEC	CLEC2D - KLRB1;	PMID: 24223577
	CLEC2B - KLRB1;
	CD69 - KLRB1
PECAM1	PECAM1 - PECAM1	KEGG: hsa04514
ICAM	ICAM1 - (ITGAL+ITGB2);	PMID: 16252253, KEGG: hsa04514;
	CAM1 - ITGAL;	PMID: 23602662;
	ICAM1 - SPN	PMID: 1683685
APP	APP - CD74;	PMID: 19849849;
	APP - SORL1	PMID: 24523320
ADGRE	CD55 - ADGRE5;	PMID: 31462748
MIF	MIF - (CD74+CXCR4);	PMID: 29637711,PMID: 24760155;
	MIF - (CD74+CD44)	PMID: 29637711; PMID: 26175090
PARs	GZMA - F2R	KEGG: hsa04080
