# Supplementary material for: Single‐cell transcriptomics reveal circulating skin‐homing CLA+ CTSW+ cytotoxic CD4+ T cells contribute to relapse of psoriasis
Source: Clin Transl Med. 2025 Nov 17;15(11):e70518. doi: 10.1002/ctm2.70518 (PMC12623151; doi:10.1002/ctm2.70518)
Supplement: Supplementary file 21 — Supporting Information [file CTM2-15-e70518-s004.xlsx]

## Sheet: fm_mono_relpase_0ely (2)
Supplementary Table S10. Complete list of differentially expressed genes (DEG) upregulated in monocytes from patients with early relapse.
Gene name	p_val	avg_log2FC	pct.1	pct.2	p_val_adj
CCL4	5.04923e-229	2.25437	0.434	0.198	1.84807e-224
IL1B	4.65982e-263	2.03713	0.689	0.509	1.70554e-258
HBB	3.6546e-72	1.95825	0.124	0.036	1.33762e-67
SLC39A8	7.36925e-297	1.81825	0.313	0.061	2.69722e-292
MARCKS	0	1.60557	0.708	0.457	0
C15orf48	5.02714e-289	1.6052	0.282	0.041	1.83998e-284
PELI1	7.17869e-263	1.58945	0.583	0.352	2.62747e-258
CCL4L2	2.5655e-83	1.58479	0.291	0.158	9.38999e-79
ATP2B1	0	1.57283	0.782	0.577	0
SAMSN1	0	1.55467	0.588	0.288	0
RNF144B	0	1.50534	0.61	0.319	0
SOD2	0	1.48914	0.899	0.815	0
DRAM1	1.05275e-275	1.33477	0.447	0.192	3.85316e-271
THBS1	2.01396e-73	1.30391	0.184	0.081	7.37129e-69
ACVR2A	8.93861e-262	1.24535	0.327	0.087	3.27162e-257
PLEK	0	1.2015	0.868	0.735	0
GNG2	6.083e-204	1.18661	0.563	0.376	2.22644e-199
SERPINB9	2.32765e-263	1.15677	0.52	0.271	8.51944e-259
DOCK4	1.19743e-182	1.15526	0.362	0.16	4.3827e-178
PTPRJ	1.89856e-262	1.1503	0.701	0.487	6.94893e-258
G0S2	4.41767e-133	1.14328	0.625	0.478	1.61691e-128
RAP1B	0	1.12593	0.851	0.681	0
IL1RN	1.3887e-136	1.12078	0.374	0.204	5.08277e-132
PIK3R5	1.99262e-300	1.10892	0.72	0.491	7.29317e-296
TNIP1	7.74532e-269	1.09632	0.61	0.376	2.83486e-264
KYNU	2.24245e-236	1.05899	0.638	0.428	8.20757e-232
ACSL1	1.77181e-158	1.04389	0.79	0.677	6.48499e-154
NFKB1	7.41165e-213	1.03372	0.77	0.613	2.71274e-208
HIF1A	4.21892e-283	1.01979	0.701	0.479	1.54417e-278
NINJ1	5.00197e-234	1.01747	0.659	0.468	1.83077e-229
BCL2A1	7.34991e-213	1.01691	0.653	0.473	2.69014e-208
B4GALT5	2.77669e-233	1.0159	0.439	0.199	1.01629e-228
PIK3AP1	2.3823e-218	1.01129	0.614	0.416	8.71947e-214
SNX9	4.36784e-231	0.994004	0.504	0.264	1.59867e-226
PFKFB3	1.58069e-212	0.97335	0.49	0.261	5.7855e-208
IRAK2	1.48352e-221	0.971717	0.31	0.09	5.42984e-217
ZEB2	0	0.970581	0.946	0.867	0
RIN2	1.17792e-154	0.967275	0.487	0.301	4.3113e-150
RAPGEF1	7.88002e-272	0.966085	0.618	0.378	2.88416e-267
NLRP3	4.02272e-223	0.964	0.604	0.381	1.47236e-218
LYN	3.326e-292	0.951769	0.935	0.861	1.21735e-287
IFNGR2	5.71844e-246	0.920424	0.765	0.592	2.09301e-241
PNRC1	0	0.902741	0.916	0.833	0
TNFAIP8	5.08592e-193	0.901958	0.556	0.355	1.8615e-188
CD44	0	0.881642	0.933	0.834	0
PID1	3.32204e-153	0.865139	0.486	0.293	1.2159e-148
AQP9	1.72376e-163	0.856334	0.388	0.186	6.30913e-159
EHD1	7.38391e-173	0.85434	0.461	0.258	2.70258e-168
STEAP4	4.01428e-121	0.845175	0.19	0.056	1.46926e-116
MAP3K8	2.97185e-176	0.840267	0.672	0.505	1.08773e-171
TNFAIP6	3.59499e-116	0.839662	0.346	0.18	1.3158e-111
AHR	4.16307e-199	0.835087	0.593	0.375	1.52373e-194
SIPA1L1	1.43953e-175	0.827697	0.72	0.555	5.26883e-171
CENPU	3.56084e-170	0.823621	0.161	0.014	1.3033e-165
TNFAIP2	2.78627e-135	0.819177	0.814	0.731	1.0198e-130
SDC2	2.41801e-133	0.814485	0.128	0.01	8.85015e-129
GBP2	1.9886e-165	0.804946	0.477	0.283	7.27846e-161
NFKB2	1.46046e-183	0.787522	0.511	0.3	5.34541e-179
SLC2A6	2.45806e-174	0.776294	0.444	0.239	8.99674e-170
HIVEP3	3.62035e-144	0.768119	0.385	0.2	1.32509e-139
ICAM1	4.34726e-161	0.757051	0.573	0.389	1.59114e-156
CCL3	3.86786e-35	0.734573	0.656	0.584	1.41568e-30
IL6	2.35176e-114	0.733348	0.123	0.015	8.60768e-110
MED13L	1.62769e-167	0.71472	0.804	0.659	5.95751e-163
FTH1	3.44327e-302	0.71236	0.992	0.968	1.26027e-297
SMAD3	6.79067e-142	0.709122	0.524	0.335	2.48545e-137
PSTPIP2	1.09775e-87	0.704859	0.403	0.269	4.01789e-83
ZHX2	3.24108e-129	0.701833	0.306	0.14	1.18627e-124
JARID2	1.75159e-103	0.699934	0.702	0.577	6.41098e-99
RNF19B	7.39646e-148	0.685005	0.433	0.242	2.70718e-143
RASGEF1B	2.02132e-154	0.681155	0.589	0.401	7.39824e-150
SPI1	3.50388e-266	0.666437	0.932	0.857	1.28245e-261
NIBAN1	1.78989e-120	0.66396	0.368	0.203	6.55116e-116
FAM49A	7.11842e-144	0.657814	0.667	0.512	2.60541e-139
NAMPT	1.49787e-194	0.653746	0.931	0.839	5.48234e-190
BCL3	2.15701e-172	0.652393	0.471	0.262	7.89488e-168
SNX18	1.49477e-134	0.642799	0.367	0.195	5.47102e-130
RAPGEF2	8.9044e-91	0.630792	0.462	0.317	3.2591e-86
ZFAND3	2.4065e-131	0.619015	0.783	0.658	8.80804e-127
IFITM3	1.11154e-69	0.617939	0.702	0.612	4.06835e-65
VAV1	1.41033e-96	0.617406	0.464	0.314	5.16197e-92
ARID5B	1.38e-120	0.616848	0.309	0.147	5.05095e-116
AC245014.3	9.95513e-137	0.616224	0.213	0.059	3.64368e-132
DMXL2	4.6697e-99	0.613571	0.808	0.703	1.70916e-94
TCF7L2	6.65606e-113	0.612423	0.523	0.357	2.43619e-108
STK26	8.86175e-114	0.612184	0.241	0.098	3.24349e-109
ADORA2A	3.18877e-151	0.610785	0.244	0.075	1.16712e-146
ETV6	2.0158e-114	0.603964	0.731	0.598	7.37802e-110
AC025580.2	9.19441e-117	0.601556	0.19	0.057	3.36525e-112
PIM3	3.00123e-164	0.59911	0.476	0.271	1.09848e-159
IVNS1ABP	6.5475e-82	0.595199	0.385	0.251	2.39645e-77
AC079753.2	2.06162e-112	0.594954	0.153	0.034	7.54572e-108
PTPN1	6.37748e-123	0.588204	0.427	0.258	2.33422e-118
P2RX4	1.31622e-110	0.587828	0.426	0.26	4.81748e-106
SLC12A7	2.35102e-96	0.587669	0.348	0.203	8.60496e-92
ST3GAL1	3.24541e-101	0.586421	0.492	0.338	1.18785e-96
OASL	6.69007e-129	0.584165	0.254	0.095	2.44863e-124
TRAF1	1.42712e-94	0.583189	0.226	0.098	5.22339e-90
SLAMF7	1.06839e-114	0.578158	0.205	0.069	3.91041e-110
CDC42SE2	7.26203e-111	0.576362	0.575	0.42	2.65798e-106
LINC01619	5.61162e-112	0.574767	0.405	0.239	2.05391e-107
KCNJ2	1.28496e-130	0.574749	0.162	0.031	4.70308e-126
ARAP2	6.85131e-104	0.570444	0.354	0.2	2.50765e-99
NOTCH2NLC	5.91477e-111	0.569011	0.348	0.185	2.16486e-106
SOCS3	1.12326e-129	0.56463	0.354	0.177	4.11124e-125
MTSS1	6.20262e-105	0.564378	0.447	0.277	2.27022e-100
SOS1	9.37405e-83	0.563609	0.39	0.254	3.431e-78
BCL6	3.52572e-127	0.558858	0.514	0.332	1.29045e-122
DNAAF1	1.00503e-129	0.558588	0.146	0.021	3.67849e-125
IRAK3	1.79281e-105	0.555607	0.693	0.561	6.56187e-101
IFITM1	4.56659e-47	0.55366	0.301	0.203	1.67142e-42
ANKRD12	7.78177e-120	0.552765	0.661	0.52	2.8482e-115
ATP13A3	3.56001e-71	0.552733	0.343	0.218	1.303e-66
BACH1	4.56079e-104	0.542514	0.703	0.571	1.66929e-99
DENND5A	3.50883e-105	0.539621	0.736	0.61	1.28427e-100
MAGI3	5.43203e-102	0.53934	0.114	0.016	1.98818e-97
TBC1D9	8.03205e-59	0.535814	0.36	0.249	2.93981e-54
CRIP1	1.09419e-96	0.535022	0.811	0.696	4.00485e-92
RGCC	1.53772e-77	0.533527	0.24	0.12	5.62823e-73
CPD	4.6466e-77	0.531629	0.347	0.216	1.7007e-72
PRKCE	1.45092e-76	0.529505	0.411	0.277	5.31053e-72
TLR2	9.91174e-86	0.529217	0.502	0.357	3.6278e-81
CD83	1.22366e-119	0.527252	0.9	0.842	4.47872e-115
SESTD1	1.61628e-93	0.526681	0.412	0.258	5.91574e-89
CFLAR	2.98221e-117	0.524391	0.677	0.539	1.09152e-112
LCOR	5.67569e-93	0.52315	0.429	0.279	2.07736e-88
LIMK2	3.54113e-81	0.522349	0.28	0.148	1.29609e-76
KCNJ2-AS1	7.06837e-140	0.518848	0.129	0.008	2.58709e-135
IL1A	2.77726e-97	0.516739	0.101	0.01	1.01651e-92
VOPP1	4.90481e-92	0.516374	0.421	0.275	1.79521e-87
RALGAPA2	7.68946e-51	0.507314	0.375	0.268	2.81442e-46
DENND4A	1.30752e-74	0.506372	0.517	0.391	4.78564e-70
REL	4.43076e-102	0.493444	0.725	0.607	1.6217e-97
HIVEP1	1.74579e-89	0.487719	0.459	0.305	6.38978e-85
NBPF19	9.60205e-82	0.486415	0.34	0.205	3.51445e-77
FPR1	1.08434e-101	0.483609	0.683	0.545	3.96878e-97
UBE2E2	5.1254e-79	0.479178	0.588	0.457	1.87595e-74
BEST1	2.16756e-74	0.476753	0.494	0.357	7.9335e-70
MGLL	4.58661e-89	0.471981	0.161	0.052	1.67875e-84
LCP1	2.8065e-149	0.466067	0.902	0.81	1.02721e-144
PDE4DIP	1.21786e-73	0.463483	0.273	0.153	4.45749e-69
PIM1	1.98163e-95	0.463022	0.208	0.082	7.25296e-91
FNBP1	2.05879e-73	0.461298	0.621	0.508	7.53537e-69
ANPEP	7.99474e-79	0.455892	0.468	0.325	2.92615e-74
EPB41L3	5.88125e-82	0.449233	0.415	0.274	2.1526e-77
SIRPA	2.525e-76	0.443251	0.475	0.339	9.24176e-72
PDE4B	3.43394e-83	0.442919	0.54	0.392	1.25685e-78
TRAF3	1.96491e-85	0.442012	0.466	0.313	7.19177e-81
CELF1	7.14219e-70	0.441134	0.613	0.488	2.61411e-65
EMP3	9.03584e-145	0.439656	0.904	0.825	3.30721e-140
CDKN1C	2.05774e-11	0.436809	0.162	0.126	7.53152e-07
USP12	5.6889e-74	0.435748	0.428	0.296	2.08219e-69
SGK1	8.40943e-61	0.435604	0.514	0.394	3.07794e-56
TAB2	2.71272e-76	0.435244	0.427	0.291	9.92884e-72
SRC	1.72488e-84	0.434179	0.2	0.083	6.31323e-80
BMT2	1.59581e-75	0.432698	0.221	0.106	5.84081e-71
TAGLN2	1.68025e-89	0.429446	0.804	0.702	6.1499e-85
BRAF	5.54886e-67	0.429222	0.404	0.278	2.03094e-62
SLC9A8	8.13071e-67	0.425732	0.33	0.207	2.97592e-62
TANK	3.05674e-83	0.423433	0.612	0.472	1.1188e-78
APOL3	1.08192e-51	0.422303	0.264	0.166	3.95993e-47
HNRNPC	1.89514e-74	0.420613	0.788	0.699	6.93638e-70
PLEKHF2	3.60023e-76	0.420587	0.239	0.123	1.31772e-71
AZIN1-AS1	6.5313e-35	0.420499	0.353	0.265	2.39052e-30
CXCL16	1.15819e-70	0.420285	0.317	0.194	4.2391e-66
PTPRC	6.91561e-106	0.41827	0.911	0.843	2.53118e-101
EML4	5.6257e-63	0.417519	0.462	0.344	2.05906e-58
HLA-A	4.02993e-183	0.416352	0.959	0.917	1.47499e-178
ALCAM	1.77079e-39	0.415913	0.234	0.152	6.48128e-35
SLC11A2	1.01357e-79	0.415595	0.191	0.08	3.70979e-75
RELB	3.3614e-80	0.415407	0.542	0.401	1.23031e-75
CHD2	1.12262e-81	0.414122	0.549	0.403	4.10891e-77
WTAP	3.27439e-73	0.413838	0.667	0.553	1.19846e-68
METRNL	8.21569e-98	0.408892	0.464	0.304	3.00703e-93
BID	7.3868e-86	0.408553	0.663	0.54	2.70364e-81
PIM2	5.75046e-101	0.405977	0.184	0.061	2.10472e-96
ZNRF2	2.93587e-53	0.405103	0.307	0.199	1.07456e-48
LINC02649	6.07456e-82	0.404564	0.123	0.03	2.22335e-77
TNFAIP3	4.66655e-68	0.404562	0.743	0.646	1.708e-63
LGALS3	1.19881e-94	0.404461	0.785	0.674	4.38775e-90
SERPINB9P1	9.85643e-90	0.404044	0.142	0.039	3.60755e-85
MBNL1	9.35768e-79	0.401926	0.883	0.814	3.425e-74
SWAP70	1.31035e-65	0.401865	0.269	0.156	4.79603e-61
CYTH1	1.85374e-84	0.401052	0.676	0.545	6.78487e-80
ATF7IP	1.02973e-34	0.400715	0.401	0.319	3.76891e-30
NUMB	1.09339e-63	0.400557	0.691	0.584	4.00193e-59
VIM	1.09152e-131	0.398733	0.977	0.938	3.99508e-127
CCL3L1	1.46845e-05	0.398037	0.484	0.456	0.537468
IL18	1.15302e-38	0.397912	0.21	0.131	4.22016e-34
SLC43A2	1.44318e-75	0.397076	0.556	0.422	5.28218e-71
NEK7	4.66216e-42	0.396515	0.301	0.21	1.7064e-37
EFHD2	9.61367e-112	0.395787	0.793	0.68	3.5187e-107
RILPL2	1.60072e-68	0.394889	0.678	0.57	5.85878e-64
CRIM1	1.44866e-76	0.392946	0.101	0.02	5.30225e-72
CNOT6L	2.59082e-60	0.391166	0.303	0.19	9.48266e-56
PTGER2	1.19501e-77	0.391157	0.277	0.151	4.37385e-73
MYO1G	1.29353e-81	0.390709	0.666	0.542	4.73444e-77
PI4K2B	7.82146e-93	0.390566	0.181	0.063	2.86273e-88
UPB1	1.32098e-87	0.389887	0.128	0.03	4.8349e-83
ECE1	3.05987e-42	0.388359	0.338	0.241	1.11994e-37
MTF1	5.26103e-67	0.388275	0.293	0.174	1.92559e-62
SIAH2	6.97817e-58	0.388013	0.351	0.236	2.55408e-53
AL078604.4	1.1595e-40	0.387876	0.137	0.068	4.24389e-36
PLAC8	3.0578e-31	0.380601	0.413	0.335	1.11918e-26
SNN	1.26375e-66	0.375728	0.333	0.212	4.62547e-62
PTGER4	1.89539e-54	0.372048	0.363	0.252	6.93732e-50
NEDD9	3.08096e-58	0.371766	0.449	0.328	1.12766e-53
ARHGAP31	1.4319e-49	0.37013	0.326	0.225	5.2409e-45
KLF2	7.58076e-41	0.370116	0.622	0.556	2.77463e-36
UBR4	8.69112e-59	0.367819	0.489	0.369	3.18104e-54
PTPN12	2.05164e-47	0.364232	0.482	0.375	7.5092e-43
CDKN2D	1.07183e-56	0.362531	0.34	0.231	3.923e-52
RYBP	1.84822e-52	0.359416	0.34	0.231	6.76468e-48
MAML2	3.80595e-33	0.35911	0.507	0.42	1.39302e-28
IFI6	2.98906e-51	0.358826	0.5	0.39	1.09402e-46
AC253572.2	1.59493e-64	0.358787	0.426	0.281	5.83761e-60
H1FX	5.90637e-59	0.35547	0.637	0.511	2.16179e-54
CEBPB	6.93222e-51	0.355387	0.592	0.503	2.53726e-46
TNFSF8	8.10734e-27	0.354729	0.249	0.183	2.96737e-22
PSMA6	8.16634e-56	0.354678	0.544	0.44	2.98896e-51
RPS16	4.48445e-124	0.353586	0.91	0.843	1.64135e-119
NFKBID	2.39386e-64	0.353373	0.394	0.264	8.76178e-60
NRGN	2.62271e-19	0.352819	0.476	0.411	9.59936e-15
ANKRD28	1.51644e-50	0.352116	0.199	0.108	5.55033e-46
TMEM123	5.65616e-66	0.351917	0.515	0.39	2.07021e-61
MCTP1	1.48199e-48	0.351457	0.639	0.537	5.42425e-44
PEAK1	1.4136e-55	0.35074	0.203	0.106	5.17392e-51
LPCAT1	2.09818e-59	0.350476	0.375	0.254	7.67954e-55
AHNAK	1.7206e-88	0.349366	0.907	0.852	6.29757e-84
CAMK2D	1.02134e-32	0.348476	0.333	0.249	3.7382e-28
RAB12	1.17459e-72	0.344076	0.234	0.117	4.29911e-68
RAP2C-AS1	2.39682e-62	0.343819	0.157	0.065	8.77259e-58
C1orf122	1.07525e-53	0.342064	0.24	0.142	3.93552e-49
HDGF	3.25012e-59	0.341747	0.356	0.239	1.18958e-54
RIF1	4.50449e-50	0.340534	0.256	0.158	1.64869e-45
BIRC3	7.98155e-64	0.340442	0.283	0.167	2.92133e-59
CDK14	5.34894e-38	0.340316	0.294	0.203	1.95776e-33
CYTIP	3.71968e-49	0.34005	0.417	0.311	1.36144e-44
AC245297.3	2.2794e-50	0.340015	0.274	0.173	8.34283e-46
TIMP1	1.76606e-42	0.338473	0.673	0.592	6.46394e-38
GNB1	1.79906e-79	0.337917	0.746	0.628	6.58476e-75
LMNA	1.39238e-33	0.334153	0.135	0.072	5.09625e-29
PTAFR	8.59241e-44	0.334074	0.394	0.295	3.14491e-39
ZFP36L1	1.72161e-51	0.332874	0.744	0.663	6.30126e-47
FLT1	6.42829e-58	0.332211	0.109	0.034	2.35282e-53
AZIN1	3.7293e-54	0.327725	0.432	0.315	1.36496e-49
ELOVL5	4.44845e-39	0.323952	0.411	0.317	1.62818e-34
N4BP1	1.55263e-46	0.32218	0.346	0.24	5.68277e-42
PLXNC1	6.59323e-38	0.319519	0.46	0.367	2.41319e-33
RAP2C	1.52365e-51	0.318299	0.237	0.139	5.57672e-47
MFSD2A	1.11497e-56	0.317662	0.143	0.06	4.08089e-52
GYPC	1.36078e-50	0.316777	0.301	0.195	4.9806e-46
SRGN	1.81656e-89	0.316507	0.962	0.926	6.64878e-85
HIF1A-AS3	3.2266e-74	0.316095	0.156	0.057	1.18097e-69
STX11	3.22586e-62	0.316089	0.705	0.596	1.1807e-57
KLF7	9.94734e-46	0.315085	0.348	0.244	3.64083e-41
GRK3	9.02077e-36	0.312508	0.517	0.437	3.30169e-31
LY6E	9.24749e-29	0.311434	0.652	0.592	3.38467e-24
KDM2B	5.1106e-37	0.311123	0.278	0.193	1.87053e-32
SNAPC1	2.89534e-45	0.310314	0.123	0.053	1.05972e-40
LINC01578	6.73812e-66	0.30978	0.638	0.524	2.46622e-61
EIF5A	1.49725e-50	0.308822	0.574	0.476	5.48009e-46
ARHGAP26	2.47178e-31	0.308371	0.807	0.739	9.04697e-27
WARS	5.07668e-24	0.307808	0.571	0.507	1.85812e-19
NDUFV2	6.39802e-46	0.306393	0.416	0.316	2.34174e-41
PICALM	7.58447e-62	0.3061	0.751	0.648	2.77599e-57
FFAR2	5.86227e-42	0.305981	0.199	0.117	2.14565e-37
ANKLE2	4.9327e-46	0.305675	0.261	0.165	1.80542e-41
MSN	3.21554e-58	0.304984	0.758	0.678	1.17692e-53
GLUL	3.6039e-31	0.304938	0.456	0.378	1.31906e-26
SPPL2A	1.71512e-48	0.304596	0.372	0.265	6.27751e-44
RPS2	4.4305e-97	0.304276	0.935	0.886	1.62161e-92
CD58	4.77732e-37	0.304173	0.38	0.291	1.74855e-32
STK17B	2.58619e-54	0.303232	0.742	0.653	9.46571e-50
MYD88	6.49965e-42	0.3031	0.472	0.377	2.37894e-37
SMPDL3A	3.74346e-53	0.302705	0.162	0.076	1.37014e-48
ZC3H12A	4.59655e-49	0.301855	0.309	0.203	1.68238e-44
PDE8A	1.97545e-46	0.301358	0.31	0.208	7.23033e-42
EIF4G2	4.90562e-51	0.299618	0.68	0.584	1.79551e-46
LSP1	3.08314e-83	0.29957	0.893	0.815	1.12846e-78
PPP1CB	5.78266e-40	0.299403	0.474	0.385	2.11651e-35
PTP4A2	3.73881e-57	0.298739	0.719	0.628	1.36844e-52
RRAS	5.02408e-51	0.297426	0.273	0.17	1.83886e-46
CPB2-AS1	1.46419e-47	0.297414	0.181	0.096	5.35909e-43
S100A10	1.9691e-48	0.297125	0.907	0.832	7.2071e-44
FBXW7	5.18023e-47	0.295899	0.629	0.524	1.89601e-42
PLSCR1	3.24024e-42	0.295562	0.431	0.331	1.18596e-37
GBP1	5.14807e-34	0.294835	0.244	0.165	1.88424e-29
FAM107B	2.59512e-35	0.293571	0.452	0.356	9.49841e-31
SLFN5	2.59884e-49	0.288813	0.309	0.202	9.51201e-45
SVIL	1.19084e-30	0.286773	0.408	0.32	4.35858e-26
TTL	8.03693e-50	0.286588	0.174	0.088	2.9416e-45
FLVCR2	7.45274e-42	0.285429	0.139	0.068	2.72778e-37
ZFAND6	5.38462e-34	0.284988	0.416	0.327	1.97082e-29
PGK1	9.12223e-51	0.28405	0.665	0.572	3.33883e-46
ATP2B1-AS1	7.46533e-29	0.283791	0.789	0.735	2.73238e-24
CHST2	2.59469e-59	0.283778	0.153	0.065	9.49681e-55
GAS7	1.27002e-31	0.283182	0.625	0.546	4.64842e-27
RHOU	1.8719e-42	0.283088	0.142	0.07	6.85134e-38
NR3C1	3.90983e-22	0.282912	0.579	0.52	1.43104e-17
PAG1	2.30907e-34	0.282623	0.359	0.271	8.45143e-30
BATF3	1.04998e-34	0.282547	0.193	0.12	3.84303e-30
ADAM17	9.69171e-38	0.281836	0.461	0.362	3.54726e-33
GPR183	2.89986e-38	0.281391	0.175	0.1	1.06138e-33
RUBCNL	7.97615e-41	0.278129	0.128	0.06	2.91935e-36
LAIR1	1.18978e-35	0.277306	0.29	0.205	4.35471e-31
ARHGDIA	1.55033e-48	0.276233	0.635	0.541	5.67438e-44
SREBF2	1.34778e-37	0.276118	0.317	0.224	4.933e-33
2025-03-03	9.97942e-51	0.272842	0.14	0.061	3.65257e-46
ODF3B	2.56912e-41	0.270928	0.617	0.531	9.40324e-37
GRASP	3.26137e-46	0.269697	0.24	0.146	1.19369e-41
RFX2	9.92521e-35	0.268631	0.236	0.154	3.63273e-30
CMTM6	4.5951e-39	0.267624	0.509	0.418	1.68185e-34
RNF145	8.56092e-33	0.267003	0.384	0.302	3.13338e-28
NFAT5	6.20583e-31	0.265786	0.599	0.512	2.2714e-26
AGO2	2.06229e-36	0.264607	0.302	0.212	7.54817e-32
IL15	8.7606e-26	0.264254	0.273	0.202	3.20647e-21
ADAR	1.68033e-41	0.263876	0.513	0.415	6.15017e-37
MAPK1IP1L	3.93925e-42	0.263329	0.391	0.292	1.44181e-37
IFIT2	5.29713e-11	0.263116	0.185	0.145	1.9388e-06
LILRA5	2.73374e-26	0.262903	0.567	0.498	1.00058e-21
RAB8B	4.76493e-38	0.262632	0.453	0.357	1.74401e-33
PSEN1	1.71226e-39	0.262495	0.51	0.412	6.26704e-35
GNPTAB	8.53785e-33	0.261409	0.274	0.193	3.12494e-28
STAT4	5.08107e-21	0.260331	0.108	0.064	1.85972e-16
IL10RA	9.05922e-41	0.258061	0.596	0.508	3.31577e-36
NABP1	3.74411e-19	0.257291	0.293	0.235	1.37038e-14
FAM118A	2.49478e-46	0.257002	0.195	0.109	9.13115e-42
TBK1	3.50571e-38	0.256808	0.297	0.205	1.28313e-33
BCLAF1	1.6924e-45	0.256093	0.502	0.397	6.19436e-41
SLC8A1	8.09878e-32	0.255417	0.715	0.641	2.96423e-27
ZNFX1	9.33209e-35	0.255022	0.393	0.3	3.41564e-30
TREM1	2.04698e-36	0.254347	0.395	0.295	7.49215e-32
RPS20	3.03298e-43	0.253168	0.642	0.546	1.1101e-38
IFITM2	2.27556e-34	0.252641	0.791	0.722	8.32877e-30
MAPK8	2.27202e-35	0.252584	0.266	0.181	8.3158e-31
IRF8	1.0296e-14	0.252427	0.291	0.244	3.76845e-10
ETV3	1.84646e-37	0.250939	0.243	0.159	6.75823e-33
MBD2	2.80722e-40	0.248266	0.468	0.367	1.02747e-35
SRI	1.63038e-31	0.24822	0.407	0.324	5.96734e-27
APOBEC3A	4.06899e-18	0.247033	0.258	0.198	1.48929e-13
CD99	1.17167e-28	0.244851	0.637	0.567	4.28845e-24
GRINA	5.87667e-34	0.244509	0.657	0.578	2.15092e-29
CTNNB1	7.64442e-30	0.244364	0.555	0.47	2.79793e-25
UBE2D1	4.25543e-18	0.243005	0.508	0.454	1.55753e-13
RAB21	1.65723e-40	0.242855	0.319	0.221	6.06562e-36
PTGS2	3.90994e-23	0.242679	0.111	0.064	1.43108e-18
CYBB	4.25256e-34	0.240665	0.783	0.712	1.55648e-29
UBE2E1	1.44919e-26	0.239206	0.495	0.413	5.30419e-22
CLIC4	3.00214e-50	0.237024	0.514	0.387	1.09881e-45
2025-03-06	5.66463e-33	0.236919	0.335	0.247	2.07331e-28
CD55	6.05481e-34	0.236291	0.639	0.549	2.21612e-29
OSBPL8	2.70762e-25	0.236023	0.653	0.585	9.91016e-21
EMILIN2	3.01768e-35	0.23535	0.676	0.584	1.1045e-30
DOCK10	2.45219e-23	0.235303	0.382	0.308	8.97525e-19
PAN3	3.14023e-31	0.23281	0.501	0.411	1.14936e-26
RUFY3	1.07062e-24	0.232695	0.318	0.246	3.91858e-20
PRDM1	2.00843e-34	0.232618	0.155	0.087	7.35106e-30
CSDE1	4.0382e-38	0.232384	0.621	0.528	1.47802e-33
DCP2	1.93675e-27	0.232377	0.358	0.28	7.08872e-23
GNAI2	6.0434e-55	0.231517	0.865	0.805	2.21195e-50
NFE2L2	1.88938e-40	0.230913	0.61	0.512	6.91532e-36
CAPZA1	5.41794e-33	0.230826	0.532	0.443	1.98302e-28
MAP4K4	4.71201e-20	0.230753	0.479	0.406	1.72464e-15
SMS	2.38952e-21	0.230166	0.327	0.261	8.74589e-17
MAFB	6.40633e-28	0.230086	0.586	0.501	2.34478e-23
H3F3B	9.09899e-53	0.228854	0.948	0.906	3.33032e-48
DSE	5.22798e-19	0.228375	0.303	0.244	1.91349e-14
CSGALNACT1	1.70963e-30	0.227978	0.126	0.067	6.25742e-26
CD69	2.13118e-23	0.22737	0.125	0.075	7.80034e-19
FNDC3B	4.01554e-20	0.226886	0.686	0.616	1.46973e-15
SLC25A37	6.0205e-27	0.226855	0.325	0.248	2.20356e-22
MXD1	3.02414e-23	0.226804	0.497	0.424	1.10687e-18
CAPNS1	1.45932e-35	0.226243	0.605	0.52	5.34124e-31
RAB5A	6.26149e-32	0.225594	0.291	0.209	2.29177e-27
GALNT1	2.5565e-28	0.225345	0.244	0.171	9.35705e-24
GNA15	8.13513e-33	0.225183	0.305	0.221	2.97754e-28
MINDY3	1.64483e-31	0.22507	0.153	0.088	6.02024e-27
PARVB	1.33481e-22	0.224949	0.353	0.286	4.88554e-18
CD82	5.89617e-26	0.224806	0.168	0.107	2.15806e-21
ELF2	4.69465e-26	0.224742	0.519	0.439	1.71829e-21
CD81	1.6037e-44	0.223949	0.267	0.17	5.86971e-40
TUBB	1.00076e-28	0.22117	0.395	0.316	3.66289e-24
CD47	1.02202e-30	0.220653	0.388	0.306	3.7407e-26
NBN	5.26825e-25	0.220025	0.354	0.279	1.92823e-20
WDR11	3.35787e-24	0.219235	0.218	0.154	1.22901e-19
SMG7	2.93747e-25	0.219225	0.31	0.236	1.07514e-20
BTG3	2.3239e-37	0.21872	0.186	0.108	8.50572e-33
RPL13A	1.02359e-43	0.218185	0.883	0.817	3.74645e-39
PITPNA	5.20491e-22	0.216822	0.389	0.315	1.90505e-17
KHDRBS1	1.95777e-32	0.216648	0.503	0.415	7.16562e-28
TNFRSF1B	1.50607e-24	0.216183	0.787	0.732	5.51237e-20
SDC4	9.17549e-37	0.215992	0.11	0.05	3.35832e-32
AKT3	4.05141e-28	0.215784	0.195	0.127	1.48286e-23
CD300E	1.79959e-17	0.215683	0.44	0.38	6.58668e-13
CYLD	2.62472e-33	0.215384	0.361	0.271	9.60674e-29
PREX1	1.23554e-32	0.215241	0.618	0.528	4.52219e-28
GPR137B	1.7804e-24	0.215047	0.169	0.11	6.51646e-20
MYADM	7.79291e-30	0.214528	0.603	0.518	2.85228e-25
PPP4R2	2.19304e-17	0.214512	0.364	0.306	8.02676e-13
AOAH	2.36281e-24	0.214084	0.796	0.738	8.64813e-20
VASP	6.29908e-27	0.213973	0.644	0.577	2.30553e-22
ANXA5	1.03729e-32	0.213957	0.805	0.737	3.79659e-28
SLCO3A1	1.36748e-28	0.213919	0.667	0.581	5.00512e-24
DAPK1	1.0907e-16	0.213382	0.428	0.369	3.99207e-12
SLC15A3	4.24794e-32	0.213155	0.397	0.307	1.55479e-27
AC020656.1	9.6384e-08	0.212941	0.463	0.423	0.00352775
FLNA	2.47391e-38	0.212675	0.824	0.768	9.05476e-34
ANXA2	7.03551e-38	0.212182	0.832	0.774	2.57507e-33
E2F3	7.21818e-25	0.212116	0.266	0.195	2.64192e-20
CFL1	6.32145e-52	0.212036	0.929	0.872	2.31372e-47
ADNP2	9.60674e-38	0.211512	0.135	0.068	3.51616e-33
LTB	0.00255303	0.211373	0.226	0.21	1
KLHL5	2.98116e-27	0.211208	0.222	0.153	1.09113e-22
SBF2	2.25708e-29	0.210837	0.558	0.469	8.26113e-25
ANXA7	1.00707e-29	0.210422	0.341	0.259	3.68596e-25
ZNF292	3.33473e-26	0.210272	0.341	0.264	1.22055e-21
EIF2AK2	4.99137e-26	0.209131	0.275	0.202	1.82689e-21
GAB2	2.36463e-22	0.208803	0.625	0.549	8.65478e-18
RIN3	7.03695e-28	0.20855	0.683	0.608	2.57559e-23
EIF1B	5.40797e-17	0.208195	0.379	0.319	1.97937e-12
OXSR1	8.83089e-23	0.208156	0.423	0.353	3.23219e-18
IQSEC1	5.81485e-23	0.208056	0.546	0.47	2.12829e-18
IFFO2	7.61782e-29	0.207965	0.263	0.184	2.7882e-24
DUSP5	8.46817e-32	0.207849	0.232	0.155	3.09943e-27
CTSZ	2.03811e-32	0.207307	0.721	0.646	7.45967e-28
SERPINB1	6.92205e-23	0.20713	0.694	0.629	2.53354e-18
ST8SIA4	5.67204e-24	0.206506	0.348	0.273	2.07602e-19
JAK1	1.89185e-31	0.205933	0.677	0.605	6.92435e-27
RLF	2.67288e-26	0.205515	0.312	0.237	9.78303e-22
FMNL1	7.71346e-39	0.204885	0.66	0.568	2.8232e-34
ANP32A	9.71994e-25	0.204646	0.568	0.496	3.55759e-20
PSAP	5.09867e-34	0.204564	0.959	0.921	1.86617e-29
DOT1L	7.4763e-32	0.204453	0.216	0.14	2.7364e-27
RASSF5	9.20461e-27	0.20445	0.427	0.344	3.36898e-22
EZR	8.14022e-21	0.204375	0.487	0.421	2.9794e-16
RHOQ	5.21718e-23	0.204153	0.378	0.305	1.90954e-18
RHOF	2.67616e-28	0.20398	0.237	0.165	9.79503e-24
TLE5	1.95316e-18	0.202714	0.419	0.358	7.14876e-14
OAS3	1.28517e-25	0.202439	0.213	0.146	4.70386e-21
SUSD6	2.06099e-21	0.20225	0.404	0.332	7.54343e-17
TBL1X	5.06283e-19	0.202118	0.433	0.365	1.85305e-14
SERINC1	8.91927e-27	0.201701	0.337	0.259	3.26454e-22
ADM	2.43906e-25	0.201501	0.251	0.178	8.92721e-21
SYK	1.09425e-20	0.201366	0.685	0.626	4.00505e-16
IFIT3	9.5614e-15	0.201059	0.166	0.12	3.49957e-10
MAP3K20	8.22978e-15	0.200572	0.263	0.212	3.01218e-10
PCIF1	3.32714e-33	0.200116	0.23	0.152	1.21776e-28
MYH9	4.87839e-35	0.199957	0.745	0.669	1.78554e-30
OAZ2	1.84839e-16	0.199858	0.319	0.263	6.76528e-12
ATP2C1	4.48999e-21	0.199358	0.183	0.127	1.64338e-16
GRB2	1.63242e-38	0.198378	0.832	0.77	5.97483e-34
KDM6A	8.2115e-20	0.197445	0.419	0.35	3.00549e-15
UBE2J1	1.15227e-22	0.197204	0.537	0.467	4.21743e-18
PTPN2	9.3913e-15	0.196839	0.428	0.374	3.43731e-10
CLEC4E	1.36395e-13	0.195302	0.332	0.282	4.9922e-09
SRSF9	2.8966e-27	0.194802	0.509	0.43	1.06019e-22
OPTN	6.00936e-35	0.194721	0.116	0.056	2.19949e-30
CCL5	1.11892e-08	0.194423	0.149	0.117	0.000409535
HES4	1.61772e-13	0.194179	0.125	0.086	5.92103e-09
ATAD2B	8.41148e-27	0.193742	0.406	0.322	3.07868e-22
TAF10	1.43404e-33	0.193731	0.555	0.46	5.24874e-29
C15orf39	8.79702e-25	0.193572	0.316	0.244	3.2198e-20
METTL9	8.41068e-17	0.193545	0.501	0.442	3.07839e-12
TRAK1	5.67819e-23	0.193271	0.398	0.322	2.07827e-18
NUP98	1.15543e-26	0.192717	0.35	0.267	4.22897e-22
LANCL2	1.09088e-32	0.192656	0.129	0.068	3.99272e-28
SEPTIN2	3.48208e-21	0.191845	0.399	0.33	1.27448e-16
NECAP1	1.40324e-22	0.191426	0.153	0.1	5.13598e-18
PTBP2	4.32442e-29	0.190759	0.203	0.133	1.58278e-24
TMEM30A	1.08973e-30	0.190491	0.195	0.124	3.98853e-26
TM9SF3	1.32252e-20	0.189952	0.345	0.278	4.84056e-16
ADA	2.69233e-28	0.189714	0.149	0.089	9.85421e-24
ARF6	1.27339e-22	0.18937	0.472	0.406	4.66075e-18
DEK	1.15376e-23	0.189348	0.568	0.494	4.22286e-19
HNMT	4.25631e-11	0.189146	0.327	0.284	1.55785e-06
ASAP1	3.11447e-16	0.188109	0.627	0.571	1.13993e-11
CNN2	2.02042e-20	0.187955	0.481	0.412	7.39493e-16
ALYREF	2.18569e-36	0.187359	0.316	0.222	7.99985e-32
ARL4C	1.27184e-20	0.186676	0.212	0.152	4.65507e-16
RAC1	1.18655e-31	0.185964	0.849	0.783	4.34288e-27
ANXA1	1.19667e-15	0.185738	0.791	0.742	4.37994e-11
LDLR	4.32204e-24	0.1857	0.205	0.14	1.58191e-19
KRAS	2.23391e-21	0.185587	0.318	0.251	8.17633e-17
TMEM41B	1.5409e-25	0.185478	0.152	0.095	5.63984e-21
FKBP5	2.36686e-14	0.184218	0.376	0.322	8.66294e-10
RPS9	8.94357e-50	0.183074	0.959	0.915	3.27344e-45
LILRB1	3.11477e-14	0.182756	0.425	0.367	1.14004e-09
QSOX1	5.17093e-11	0.182654	0.332	0.289	1.89261e-06
AC020651.2	3.67642e-24	0.182406	0.124	0.072	1.34561e-19
IDS	2.01969e-21	0.182377	0.379	0.312	7.39228e-17
MCTP2	1.64384e-19	0.181971	0.133	0.085	6.01661e-15
HINT1	1.48845e-22	0.181584	0.661	0.593	5.44787e-18
PPP3CC	2.37172e-24	0.180399	0.227	0.161	8.68073e-20
TRAPPC10	3.81745e-27	0.1802	0.317	0.237	1.39723e-22
DICER1	3.43226e-14	0.180034	0.336	0.282	1.25624e-09
HLA-DRA	1.13161e-43	0.179921	0.903	0.837	4.14179e-39
LUCAT1	1.56556e-05	0.179812	0.172	0.146	0.57301
PHF19	9.69852e-23	0.179731	0.179	0.121	3.54976e-18
BRD4	2.65032e-27	0.179705	0.523	0.437	9.70045e-23
PDLIM5	1.80694e-17	0.179292	0.367	0.305	6.61358e-13
TSPAN33	3.38322e-35	0.179118	0.13	0.066	1.23829e-30
GRAMD1A	2.13596e-13	0.178715	0.231	0.186	7.81782e-09
ATP6AP1	2.613e-17	0.178528	0.355	0.294	9.56383e-13
C3AR1	8.23795e-23	0.178018	0.136	0.084	3.01517e-18
IL32	2.79616e-10	0.178012	0.113	0.082	1.02342e-05
MAP3K1	6.51284e-11	0.176593	0.512	0.471	2.38377e-06
BRI3	6.53505e-30	0.176542	0.774	0.709	2.39189e-25
AC012368.1	2.18679e-26	0.176453	0.122	0.068	8.00389e-22
PLK3	1.44527e-37	0.17641	0.336	0.237	5.28984e-33
SF3B1	4.44324e-22	0.176345	0.527	0.452	1.62627e-17
PLP2	1.55553e-17	0.175221	0.554	0.491	5.69339e-13
MAP3K5	2.72394e-13	0.175098	0.451	0.395	9.96988e-09
PLAGL2	3.22753e-22	0.17499	0.239	0.173	1.18131e-17
SFMBT2	7.0244e-19	0.174812	0.208	0.152	2.571e-14
RAD21	1.28159e-22	0.174488	0.342	0.272	4.69076e-18
ARFGAP3	2.97029e-18	0.17367	0.238	0.181	1.08716e-13
ST3GAL2	2.06527e-21	0.172845	0.176	0.119	7.55909e-17
TMEM127	2.5763e-22	0.172842	0.303	0.234	9.42951e-18
PEA15	6.52791e-16	0.172762	0.267	0.214	2.38928e-11
ACSL4	1.15144e-11	0.172749	0.259	0.214	4.21438e-07
NR1H2	1.14854e-19	0.172134	0.338	0.274	4.20376e-15
GNAS	1.62228e-33	0.171787	0.766	0.694	5.93772e-29
MIR181A1HG	6.58768e-16	0.1714	0.177	0.129	2.41116e-11
LONRF1	5.93924e-30	0.171111	0.202	0.131	2.17382e-25
CAST	2.39155e-26	0.170634	0.758	0.695	8.75331e-22
IFI44	8.20034e-20	0.170605	0.226	0.165	3.00141e-15
KDM7A	7.85642e-19	0.170294	0.367	0.301	2.87553e-14
CD52	0.00165012	0.170248	0.615	0.595	1
DNM1L	1.72014e-21	0.169977	0.264	0.2	6.29587e-17
GTDC1	3.36908e-20	0.169759	0.166	0.112	1.23312e-15
HLA-E	2.67181e-23	0.169738	0.892	0.851	9.77909e-19
BASP1	2.74948e-14	0.16942	0.357	0.299	1.00634e-09
ISG15	1.70953e-14	0.169418	0.436	0.378	6.25703e-10
NRIP1	2.83581e-17	0.169261	0.371	0.306	1.03793e-12
ID2	1.05131e-27	0.169221	0.673	0.586	3.8479e-23
EEF2	3.97532e-24	0.169117	0.855	0.8	1.45501e-19
LSM14A	3.69851e-20	0.168819	0.397	0.329	1.35369e-15
SPATA13	7.20571e-16	0.16829	0.27	0.215	2.63736e-11
PRPF3	7.55891e-20	0.167698	0.222	0.163	2.76664e-15
NCOR2	3.11848e-27	0.166927	0.488	0.399	1.1414e-22
TPM3	4.02438e-30	0.166681	0.886	0.834	1.47296e-25
WDR1	1.54542e-20	0.166489	0.515	0.445	5.65639e-16
HLA-DQB1	7.16231e-24	0.166419	0.556	0.479	2.62148e-19
IFT57	2.40803e-20	0.166363	0.147	0.096	8.81362e-16
COPA	1.31856e-17	0.166272	0.353	0.29	4.82608e-13
PRKAG2	1.49169e-17	0.166115	0.54	0.473	5.45972e-13
ZNF330	5.93595e-11	0.165895	0.238	0.198	2.17262e-06
RCOR1	1.15035e-18	0.165669	0.451	0.383	4.21038e-14
H1F0	8.39755e-30	0.164949	0.124	0.066	3.07359e-25
RELL1	3.30867e-15	0.164783	0.295	0.237	1.21101e-10
BACH2	1.21191e-14	0.164462	0.111	0.073	4.4357e-10
IL4R	2.50695e-18	0.164287	0.259	0.199	9.17571e-14
PAFAH1B1	4.02588e-20	0.162964	0.51	0.44	1.47351e-15
GBP4	7.01108e-18	0.162931	0.162	0.113	2.56613e-13
BLVRA	6.44683e-16	0.162161	0.461	0.402	2.3596e-11
INSIG1	5.94538e-16	0.161827	0.241	0.186	2.17607e-11
HEBP2	6.22832e-23	0.161797	0.471	0.389	2.27963e-18
SECTM1	2.01308e-21	0.161706	0.385	0.309	7.36807e-17
POU2F1	8.37828e-20	0.161678	0.197	0.139	3.06654e-15
ACTR3	1.71186e-20	0.161485	0.675	0.6	6.26559e-16
MAP2K3	1.21922e-19	0.161466	0.553	0.49	4.46247e-15
RASA3	2.12872e-16	0.161425	0.315	0.254	7.79134e-12
FUS	6.2125e-21	0.161416	0.583	0.511	2.27384e-16
GNA12	4.54015e-19	0.161306	0.222	0.163	1.66174e-14
MICU2	6.31038e-20	0.16085	0.273	0.209	2.30966e-15
MZT2B	3.5104e-20	0.160741	0.505	0.428	1.28484e-15
TAPBP	2.99671e-21	0.160617	0.571	0.501	1.09683e-16
AGFG1	2.44973e-16	0.16032	0.388	0.325	8.96627e-12
NOP53	3.17213e-17	0.159285	0.556	0.5	1.16103e-12
MACF1	1.17085e-17	0.159281	0.47	0.408	4.28543e-13
HCAR3	2.20669e-22	0.159273	0.127	0.076	8.07671e-18
RIC1	6.61549e-18	0.159129	0.32	0.257	2.42134e-13
RBPJ	1.48532e-14	0.158995	0.464	0.404	5.43643e-10
MARCKSL1	9.5697e-24	0.158938	0.27	0.198	3.50261e-19
ISG20	6.20562e-20	0.158568	0.178	0.124	2.27132e-15
MAP3K2	9.25185e-18	0.158488	0.518	0.448	3.38627e-13
CAPN2	8.40279e-21	0.158447	0.485	0.412	3.0755e-16
UBE3A	1.83641e-18	0.158444	0.382	0.316	6.72145e-14
HNRNPL	1.43554e-25	0.157901	0.489	0.408	5.25421e-21
TCF12	1.42805e-15	0.157777	0.456	0.394	5.22682e-11
CUL1	3.53814e-17	0.157727	0.312	0.252	1.295e-12
EPC1	6.68243e-16	0.157715	0.476	0.417	2.44584e-11
PIK3R1	9.42459e-17	0.157293	0.31	0.25	3.44949e-12
CDK6	8.02936e-16	0.15683	0.152	0.107	2.93882e-11
AC011511.2	6.65819e-26	0.156523	0.147	0.088	2.43696e-21
TWISTNB	2.17021e-19	0.156492	0.125	0.079	7.94319e-15
TUBB6	3.95327e-26	0.156113	0.12	0.066	1.44694e-21
RPIA	5.29022e-14	0.155363	0.163	0.121	1.93627e-09
ATF4	1.22323e-16	0.154085	0.428	0.369	4.47715e-12
SS18	1.25454e-20	0.153192	0.205	0.146	4.59173e-16
FGD4	2.01819e-11	0.153032	0.437	0.386	7.38678e-07
ACTB	1.91533e-46	0.152583	0.978	0.95	7.01032e-42
MIR222HG	6.25744e-09	0.152095	0.164	0.131	0.000229029
ADAM10	7.5156e-13	0.151676	0.476	0.425	2.75079e-08
SCFD1	4.47098e-19	0.15162	0.311	0.248	1.63642e-14
SELENOT	6.76514e-12	0.151367	0.346	0.298	2.47611e-07
RAB22A	5.25635e-22	0.151064	0.191	0.132	1.92388e-17
YWHAZ	2.57639e-24	0.150991	0.803	0.746	9.42985e-20
USP4	1.39943e-15	0.150693	0.381	0.323	5.12205e-11
MPP1	9.8298e-15	0.15066	0.301	0.245	3.59781e-10
MMP24OS	3.53301e-18	0.150431	0.405	0.34	1.29312e-13
SESN3	3.30868e-10	0.150082	0.173	0.136	1.21101e-05
KLF12	2.6788e-16	0.150039	0.172	0.123	9.80469e-12
ETS1	9.90204e-17	0.149981	0.14	0.094	3.62424e-12
INO80D	9.83981e-19	0.149942	0.211	0.153	3.60147e-14
MYC	2.82775e-14	0.149801	0.107	0.071	1.03499e-09
DAZAP2	4.75801e-21	0.149352	0.736	0.678	1.74148e-16
DDX3X	9.0116e-22	0.1493	0.554	0.473	3.29833e-17
TSPAN14	4.2052e-14	0.149166	0.389	0.331	1.53914e-09
CTSH	4.74283e-15	0.148719	0.55	0.488	1.73592e-10
BCL7B	2.11759e-21	0.148667	0.252	0.19	7.75058e-17
CD63	1.6946e-16	0.148118	0.578	0.518	6.2024e-12
ETS2	1.42331e-19	0.148059	0.453	0.382	5.20946e-15
TSC22D2	6.82673e-18	0.147984	0.375	0.307	2.49865e-13
GTPBP4	6.78392e-17	0.14782	0.184	0.134	2.48298e-12
ZNF487	4.92891e-18	0.14778	0.177	0.125	1.80403e-13
PTPRCAP	1.80353e-14	0.147615	0.115	0.076	6.60111e-10
RIPK2	2.98804e-15	0.147382	0.513	0.452	1.09365e-10
HNRNPUL1	1.11451e-17	0.147375	0.431	0.367	4.07923e-13
IRF2BP2	3.44446e-16	0.147269	0.428	0.366	1.26071e-11
PPP6R3	9.35803e-17	0.146993	0.383	0.317	3.42513e-12
HECW2	1.23932e-17	0.146192	0.117	0.075	4.53604e-13
DHX57	1.02024e-17	0.146176	0.183	0.13	3.73419e-13
ZFX	9.22239e-18	0.145601	0.232	0.174	3.37549e-13
B4GALT1	6.67036e-17	0.145571	0.542	0.473	2.44142e-12
DIAPH2	1.83114e-15	0.145397	0.623	0.559	6.70214e-11
FAM126A	1.1506e-14	0.145151	0.165	0.121	4.21132e-10
RBM17	6.10607e-12	0.145144	0.362	0.313	2.23488e-07
UBA52	1.06136e-24	0.145103	0.922	0.862	3.88467e-20
EMD	4.69208e-16	0.145052	0.261	0.206	1.71735e-11
HNRNPM	1.64444e-16	0.144493	0.447	0.38	6.0188e-12
ANTXR2	5.96718e-10	0.144048	0.347	0.303	2.18405e-05
PAIP2	1.72862e-14	0.143804	0.493	0.436	6.32691e-10
ANXA11	1.14727e-12	0.143578	0.52	0.469	4.19912e-08
CD48	1.75972e-16	0.143225	0.668	0.609	6.44076e-12
LINC02384	1.09958e-18	0.14315	0.204	0.146	4.02457e-14
PTEN	3.04604e-07	0.14308	0.485	0.446	0.0111488
TLN1	1.5954e-18	0.142812	0.702	0.645	5.83932e-14
RUNX3	2.18909e-15	0.142627	0.237	0.184	8.01229e-11
CD53	1.46508e-14	0.142611	0.642	0.588	5.36232e-10
SLC2A3	1.64724e-15	0.14247	0.413	0.346	6.02906e-11
ELF4	2.43728e-16	0.142334	0.293	0.235	8.92067e-12
RAB3GAP1	2.80068e-16	0.141808	0.273	0.216	1.02508e-11
NRAS	5.23436e-19	0.141589	0.13	0.084	1.91583e-14
ENO1	8.62655e-18	0.141236	0.739	0.683	3.1574e-13
MZT2A	2.32919e-13	0.141131	0.237	0.189	8.52508e-09
NFKBIZ	2.60516e-10	0.141107	0.872	0.856	9.53516e-06
LRRFIP2	1.64182e-14	0.141035	0.426	0.366	6.00921e-10
RAPGEF6	1.50281e-11	0.14087	0.241	0.196	5.50043e-07
TENT2	9.78036e-16	0.140858	0.325	0.267	3.57971e-11
CLEC4D	7.05887e-15	0.14063	0.124	0.084	2.58362e-10
DYRK1A	6.13959e-15	0.14057	0.423	0.361	2.24715e-10
YPEL3	1.4029e-17	0.139729	0.433	0.365	5.13474e-13
BATF	1.74768e-08	0.13965	0.129	0.1	0.000639667
CBX6	6.51692e-18	0.139598	0.136	0.09	2.38526e-13
TLE4	5.30229e-17	0.139546	0.536	0.467	1.94069e-12
IQGAP1	3.28709e-26	0.139306	0.794	0.736	1.20311e-21
PTTG1IP	3.46824e-15	0.139243	0.456	0.393	1.26941e-10
AC009313.1	6.42229e-22	0.138943	0.128	0.078	2.35062e-17
NOL4L	8.11508e-22	0.138854	0.127	0.077	2.9702e-17
RB1CC1	6.40011e-14	0.138832	0.404	0.346	2.3425e-09
2025-03-07	6.40919e-14	0.138715	0.333	0.279	2.34583e-09
SUPT6H	5.73105e-15	0.138593	0.333	0.274	2.09762e-10
GK5	5.33114e-17	0.13817	0.106	0.067	1.95125e-12
SLC16A6	4.98182e-17	0.138076	0.176	0.125	1.8234e-12
KLF3	8.9861e-07	0.138062	0.348	0.318	0.03289
ERGIC1	1.96895e-10	0.137942	0.351	0.305	7.20657e-06
SINHCAF	1.01747e-08	0.137751	0.174	0.142	0.000372406
GBP5	1.5932e-13	0.137552	0.127	0.088	5.83126e-09
LRRFIP1	3.73842e-18	0.1373	0.876	0.841	1.3683e-13
CXXC5	1.00772e-18	0.13719	0.128	0.082	3.68834e-14
TMSB4X	2.43989e-22	0.136895	0.972	0.928	8.93022e-18
CALM2	1.74847e-15	0.136873	0.724	0.682	6.39958e-11
NFE2L3	2.05182e-17	0.136479	0.104	0.064	7.50985e-13
TP53INP2	6.33708e-11	0.13641	0.136	0.102	2.31944e-06
R3HCC1L	4.12686e-17	0.136363	0.256	0.197	1.51047e-12
MFSD14A	1.41576e-18	0.136129	0.2	0.145	5.18181e-14
UBE2B	1.88305e-17	0.136043	0.451	0.384	6.89214e-13
LUC7L2	1.27722e-13	0.135875	0.382	0.325	4.67477e-09
RAB11A	6.10958e-14	0.135692	0.389	0.331	2.23617e-09
RAB31	4.13035e-13	0.135067	0.685	0.641	1.51175e-08
CNBP	2.19535e-15	0.134965	0.716	0.66	8.03521e-11
NAP1L1	1.51628e-15	0.134927	0.611	0.555	5.54975e-11
CERT1	3.38985e-11	0.134819	0.415	0.364	1.24072e-06
MTPN	2.34412e-13	0.134415	0.592	0.535	8.57972e-09
CHD1	2.90016e-17	0.134163	0.543	0.476	1.06149e-12
STEAP1B	1.40319e-11	0.134129	0.13	0.095	5.13582e-07
CMPK2	9.63593e-22	0.134087	0.13	0.079	3.52685e-17
FPR2	3.74213e-21	0.133896	0.117	0.069	1.36966e-16
ARHGAP21	1.28281e-18	0.133594	0.194	0.14	4.69523e-14
CCSER2	5.3978e-15	0.133526	0.206	0.156	1.97565e-10
UNC119	8.53092e-12	0.132799	0.347	0.297	3.1224e-07
UBE2M	3.69022e-20	0.132766	0.241	0.179	1.35066e-15
MYL12B	4.1457e-13	0.132733	0.682	0.638	1.51737e-08
FAM49B	2.86875e-12	0.132457	0.703	0.655	1.04999e-07
JADE2	3.78482e-24	0.132278	0.121	0.07	1.38528e-19
CSNK1A1	8.0295e-11	0.131772	0.569	0.524	2.93888e-06
CTSC	4.23278e-07	0.131535	0.431	0.398	0.0154924
NFATC1	7.05889e-20	0.131436	0.204	0.145	2.58362e-15
NPTN	1.35226e-10	0.131371	0.314	0.267	4.9494e-06
RELA	8.7827e-15	0.131107	0.21	0.161	3.21456e-10
CCDC71L	2.9426e-13	0.131047	0.104	0.07	1.07702e-08
AL133415.1	4.23686e-13	0.130882	0.153	0.113	1.55073e-08
PIK3CG	5.15726e-11	0.130731	0.191	0.151	1.88761e-06
LPCAT2	1.7466e-10	0.129886	0.235	0.193	6.39273e-06
SDCBP	2.55481e-20	0.129653	0.702	0.638	9.35085e-16
KMO	2.44768e-08	0.129319	0.157	0.125	0.000895877
PABPN1	1.96972e-18	0.129187	0.46	0.387	7.20937e-14
STX12	1.02374e-11	0.128984	0.287	0.239	3.74699e-07
PACSIN2	3.71557e-12	0.128957	0.409	0.355	1.35993e-07
HNRNPH2	7.89441e-13	0.128855	0.281	0.232	2.88943e-08
SCAF8	8.10188e-14	0.128735	0.275	0.222	2.96537e-09
RBM23	1.26079e-14	0.128613	0.271	0.218	4.61463e-10
SAP30BP	1.56927e-13	0.128513	0.351	0.295	5.74368e-09
SNHG15	3.51584e-11	0.128104	0.396	0.349	1.28683e-06
FNIP1	2.99609e-15	0.127873	0.373	0.311	1.0966e-10
LILRB4	7.8056e-14	0.127643	0.276	0.225	2.85693e-09
SEMA4A	5.88492e-13	0.127454	0.255	0.206	2.15394e-08
RPGR	2.5314e-16	0.127374	0.138	0.094	9.26517e-12
MOB1A	1.1289e-10	0.127356	0.541	0.492	4.1319e-06
AC007032.1	5.21139e-08	0.127305	0.186	0.154	0.00190742
STAG2	2.03431e-11	0.127094	0.448	0.396	7.44576e-07
BMF	1.1032e-18	0.12708	0.126	0.08	4.03783e-14
SELL	2.40513e-06	0.1268	0.422	0.39	0.08803
IFI44L	2.94574e-13	0.126727	0.215	0.165	1.07817e-08
HNRNPH3	1.11217e-16	0.126688	0.374	0.312	4.07067e-12
APLP2	2.80601e-15	0.126597	0.784	0.728	1.02703e-10
RNF115	1.02065e-11	0.126349	0.217	0.174	3.73566e-07
PRRC2C	2.94949e-19	0.126012	0.603	0.539	1.07954e-14
HNRNPA2B1	9.00908e-20	0.125863	0.864	0.811	3.29741e-15
SMDT1	1.88133e-10	0.125724	0.532	0.478	6.88586e-06
ZBTB7A	1.93689e-14	0.125629	0.475	0.416	7.08922e-10
GNG5	7.19974e-18	0.125509	0.74	0.675	2.63518e-13
GCH1	1.918e-14	0.125427	0.614	0.553	7.02007e-10
ZNF277	2.42205e-09	0.125315	0.2	0.163	8.86494e-05
2025-03-02	9.6464e-17	0.125235	0.219	0.165	3.53068e-12
MX1	3.30964e-15	0.124925	0.328	0.266	1.21136e-10
RBM3	5.03082e-11	0.124545	0.645	0.6	1.84133e-06
RIOK3	3.27905e-11	0.124506	0.428	0.377	1.20017e-06
XRN1	1.01455e-15	0.124502	0.303	0.242	3.71335e-11
TMPO	0.000337074	0.124388	0.372	0.35	1
TXNL4A	1.67349e-14	0.123746	0.384	0.325	6.12514e-10
CBLB	6.73958e-10	0.123712	0.172	0.136	2.46675e-05
KRT10	4.2203e-12	0.123606	0.363	0.314	1.54467e-07
RALGDS	4.49892e-16	0.12355	0.205	0.152	1.64665e-11
ORAI1	2.21822e-12	0.123467	0.245	0.198	8.11892e-08
GAS5	1.72833e-10	0.123255	0.409	0.362	6.32587e-06
SP3	1.09734e-14	0.123215	0.4	0.339	4.01637e-10
CAMK1D	9.08316e-14	0.123161	0.439	0.38	3.32453e-09
PIAS1	1.41638e-10	0.123027	0.515	0.464	5.18409e-06
CAMKK2	4.11151e-16	0.122787	0.347	0.282	1.50485e-11
WDR48	1.43823e-12	0.1226	0.179	0.137	5.26407e-08
LMBRD1	1.51906e-07	0.122537	0.26	0.226	0.00555992
AAGAB	2.87823e-13	0.122453	0.154	0.113	1.05346e-08
TRIM22	1.19741e-13	0.122099	0.376	0.318	4.38264e-09
YAF2	2.01159e-13	0.121986	0.229	0.179	7.36261e-09
LAP3	3.00901e-13	0.121749	0.344	0.288	1.10133e-08
NCOA4	1.04786e-15	0.121723	0.638	0.582	3.83526e-11
PRKCH	2.22921e-11	0.121624	0.196	0.154	8.15912e-07
SBNO2	4.07073e-16	0.121229	0.234	0.178	1.48993e-11
AFTPH	1.34528e-08	0.121062	0.327	0.286	0.000492386
OAS2	8.83968e-11	0.12062	0.223	0.181	3.23541e-06
AC090559.1	3.70699e-13	0.120617	0.37	0.314	1.3568e-08
PTGIR	9.3726e-15	0.120565	0.129	0.089	3.43047e-10
NIBAN2	3.10657e-11	0.120431	0.169	0.13	1.13703e-06
ZNF598	5.22157e-18	0.120103	0.11	0.068	1.91115e-13
DRAP1	1.01775e-09	0.120036	0.546	0.503	3.72507e-05
AC023424.3	5.24028e-19	0.119497	0.11	0.067	1.918e-14
TIPARP	2.4479e-09	0.119257	0.244	0.205	8.95957e-05
LMO2	9.09676e-11	0.119067	0.352	0.304	3.32951e-06
CHP1	6.86209e-13	0.118991	0.379	0.323	2.51159e-08
PCED1B-AS1	2.53785e-05	0.118976	0.123	0.102	0.928877
RAB5C	3.49249e-11	0.118923	0.527	0.48	1.27829e-06
CDC42SE1	2.00157e-11	0.118895	0.475	0.427	7.32596e-07
CCDC9	1.08633e-13	0.118669	0.144	0.103	3.97607e-09
SF3A1	8.77674e-12	0.118419	0.268	0.222	3.21237e-07
FBXO11	1.27638e-11	0.118035	0.43	0.377	4.67167e-07
HNRNPD	4.67064e-16	0.117865	0.523	0.451	1.7095e-11
MAN1A1	1.70268e-12	0.117756	0.291	0.238	6.23199e-08
FKBP8	1.28417e-13	0.117705	0.557	0.502	4.70018e-09
MECP2	4.56815e-10	0.117365	0.269	0.226	1.67199e-05
FUT4	4.91061e-21	0.117316	0.111	0.065	1.79733e-16
CSGALNACT2	9.71959e-15	0.117121	0.485	0.424	3.55747e-10
ARHGDIB	2.50883e-14	0.116912	0.82	0.763	9.18258e-10
ZCCHC2	6.77925e-11	0.116793	0.187	0.147	2.48127e-06
MAPK6	9.03837e-19	0.116634	0.268	0.205	3.30813e-14
CHST7	8.1819e-20	0.11659	0.105	0.061	2.99466e-15
PECAM1	9.04138e-05	0.116556	0.617	0.596	1
EHD4	2.05677e-09	0.116304	0.249	0.208	7.52798e-05
DENND4C	9.40792e-09	0.116299	0.224	0.186	0.000344339
UBE2E3	1.11333e-09	0.116288	0.266	0.224	4.0749e-05
SASH1	1.26667e-12	0.115865	0.138	0.099	4.63614e-08
FXYD5	2.14782e-14	0.115821	0.827	0.76	7.86122e-10
RASSF2	7.88564e-08	0.115641	0.476	0.438	0.00288622
SENP5	4.60756e-11	0.11556	0.272	0.224	1.68641e-06
CASP1	4.82338e-09	0.114798	0.55	0.503	0.000176541
SYNGR2	4.30224e-13	0.1145	0.561	0.497	1.57466e-08
CARD19	1.31724e-15	0.114443	0.285	0.226	4.82123e-11
CEBPD	3.02093e-05	0.114153	0.701	0.673	1
SLC7A5	1.09049e-24	0.114071	0.196	0.13	3.99132e-20
MRTFA	1.34719e-06	0.113955	0.47	0.432	0.0493086
WDFY3	2.28902e-09	0.113636	0.365	0.318	8.37802e-05
RHOG	3.64275e-15	0.113557	0.706	0.638	1.33328e-10
RPSA	1.59504e-06	0.113233	0.795	0.763	0.0583802
CDC42	2.41243e-12	0.113219	0.801	0.761	8.82973e-08
ADD1	2.56457e-14	0.113123	0.352	0.291	9.38658e-10
MAGOH	1.39194e-10	0.113121	0.295	0.249	5.09463e-06
RPL7	9.45173e-15	0.112991	0.865	0.803	3.45943e-10
ALDH2	7.67574e-07	0.112891	0.496	0.468	0.028094
AC010894.3	8.19469e-12	0.112769	0.306	0.256	2.99934e-07
GTF3C6	7.32235e-11	0.112721	0.265	0.221	2.68005e-06
USF2	6.92925e-12	0.112566	0.289	0.24	2.53617e-07
BIRC6	2.02157e-11	0.112494	0.504	0.445	7.39914e-07
FYN	6.49427e-10	0.112456	0.562	0.516	2.37697e-05
EWSR1	7.41393e-11	0.112372	0.428	0.377	2.71357e-06
PTPN6	2.24571e-09	0.112291	0.629	0.591	8.21951e-05
SNRPB	2.41905e-13	0.111941	0.432	0.372	8.85396e-09
WDFY1	3.45711e-10	0.111699	0.238	0.196	1.26534e-05
ABHD17A	3.53461e-15	0.111658	0.322	0.263	1.2937e-10
GNB4	8.6354e-10	0.11138	0.205	0.166	3.16064e-05
TFRC	2.39631e-06	0.11105	0.196	0.167	0.0877074
FOXP1	1.31425e-10	0.110935	0.733	0.686	4.8103e-06
DYNLT3	6.10941e-14	0.110582	0.113	0.076	2.23611e-09
PFN1	1.93897e-18	0.110469	0.937	0.876	7.09684e-14
GK	1.83432e-05	0.11034	0.246	0.218	0.67138
RHOA	7.43304e-19	0.110257	0.87	0.813	2.72057e-14
ZNRD2	3.11219e-11	0.110122	0.177	0.137	1.13909e-06
WAC	4.34263e-10	0.110109	0.553	0.507	1.58945e-05
PSMB3	4.30637e-12	0.110085	0.616	0.56	1.57618e-07
RHOC	6.63788e-14	0.10997	0.296	0.238	2.42953e-09
YBX3	9.94355e-17	0.109793	0.493	0.426	3.63944e-12
SMU1	4.44767e-12	0.109722	0.247	0.201	1.62789e-07
STAT1	6.07858e-09	0.109428	0.436	0.39	0.000222482
SREK1	1.96894e-09	0.108943	0.273	0.23	7.20652e-05
THEMIS2	1.6378e-08	0.108897	0.526	0.483	0.000599452
UXS1	2.62538e-09	0.108886	0.138	0.106	9.60914e-05
RPL27A	3.27142e-12	0.108672	0.819	0.776	1.19737e-07
EXOC4	9.10744e-09	0.108664	0.411	0.366	0.000333341
LYZ	3.13495e-12	0.108157	0.934	0.865	1.14742e-07
UBB	5.98383e-10	0.108032	0.644	0.602	2.19014e-05
B2M	6.0813e-16	0.107902	0.985	0.963	2.22582e-11
MAD2L2	3.06718e-08	0.107769	0.196	0.163	0.00112262
APOO	1.06216e-09	0.107743	0.669	0.625	3.88761e-05
SLC36A4	6.09067e-10	0.107662	0.227	0.186	2.22924e-05
ARPP19	3.11166e-10	0.107658	0.169	0.132	1.1389e-05
NDST2	1.2721e-11	0.10734	0.173	0.132	4.65601e-07
EFR3A	5.08663e-09	0.107246	0.312	0.269	0.000186176
RPL23A	1.01352e-09	0.107185	0.879	0.832	3.7096e-05
DDX60L	1.30103e-08	0.106815	0.357	0.314	0.00047619
USF3	2.77517e-14	0.106793	0.15	0.107	1.01574e-09
GPR35	3.30161e-16	0.106649	0.129	0.086	1.20842e-11
ADAM8	3.0517e-10	0.106338	0.275	0.231	1.11695e-05
ACP5	1.49927e-15	0.106178	0.1	0.062	5.48749e-11
JUND	3.5447e-22	0.106158	0.876	0.795	1.2974e-17
IKZF1	4.95295e-06	0.105984	0.559	0.525	0.181283
SEPTIN6	4.10632e-10	0.105918	0.321	0.278	1.50295e-05
RPL28	8.34953e-14	0.10588	0.959	0.923	3.05601e-09
CALM3	3.27841e-08	0.105807	0.521	0.479	0.00119993
ADGRE1	3.96833e-08	0.105804	0.142	0.112	0.00145245
STAG1	4.1774e-14	0.10559	0.46	0.395	1.52897e-09
TKT	7.70415e-11	0.105566	0.842	0.794	2.8198e-06
PKM	5.54096e-10	0.105494	0.795	0.75	2.02805e-05
CUL4A	2.51781e-12	0.105328	0.268	0.218	9.21545e-08
LGALS2	8.74903e-05	0.105179	0.528	0.496	1
PSMB1	2.12158e-09	0.104806	0.507	0.463	7.76518e-05
SLC25A26	5.95689e-12	0.104601	0.139	0.102	2.18028e-07
SRSF5	1.01958e-11	0.104518	0.782	0.737	3.73178e-07
ATP11B	6.01088e-15	0.104454	0.384	0.32	2.20004e-10
PHTF2	6.30277e-08	0.104393	0.224	0.188	0.00230688
C22orf34	3.73256e-07	0.104131	0.172	0.142	0.0136615
BAX	8.45822e-10	0.103804	0.472	0.424	3.09579e-05
SH3BP2	1.696e-13	0.103798	0.502	0.445	6.20754e-09
CAPZB	1.42882e-12	0.103641	0.766	0.713	5.22961e-08
CAPZA2	3.592e-09	0.10357	0.551	0.506	0.000131471
ARNTL	3.97721e-12	0.103388	0.176	0.135	1.4557e-07
TRIP12	1.9784e-12	0.103199	0.429	0.372	7.24116e-08
SLC49A4	1.91907e-10	0.102962	0.318	0.268	7.024e-06
FAR1	3.8096e-07	0.102931	0.373	0.336	0.0139435
IFNAR2	6.65132e-10	0.102909	0.336	0.292	2.43445e-05
ITPRID2	3.38238e-10	0.102436	0.254	0.21	1.23798e-05
ATP9B	2.33247e-10	0.102312	0.281	0.235	8.53706e-06
ARRB1	1.12159e-06	0.1023	0.521	0.488	0.0410514
KLF6	4.95668e-15	0.102299	0.932	0.889	1.8142e-10
FCAR	5.39329e-17	0.102155	0.307	0.24	1.974e-12
UBE2H	7.00485e-12	0.102105	0.305	0.254	2.56385e-07
PAPOLA	1.8439e-08	0.101988	0.405	0.365	0.000674886
GPI	5.88024e-11	0.101742	0.355	0.305	2.15223e-06
UBE2Z	4.2366e-14	0.101638	0.234	0.182	1.55064e-09
SNRK	3.13436e-08	0.101424	0.238	0.2	0.00114721
ANXA4	2.58675e-09	0.101313	0.244	0.205	9.46777e-05
OPA1	9.70092e-09	0.101055	0.241	0.203	0.000355063
SEPTIN9	1.70689e-10	0.101033	0.633	0.591	6.24738e-06
CTNNA1	1.9482e-10	0.100959	0.361	0.313	7.13062e-06
LPGAT1	1.93119e-08	0.100701	0.295	0.254	0.000706835
WWOX	0.00102372	0.100375	0.244	0.223	1
ANKRD13A	1.49723e-09	0.100331	0.268	0.225	5.47999e-05
ZNF654	5.65541e-10	0.100263	0.131	0.099	2.06994e-05
NECTIN2	5.46095e-15	0.10001	0.136	0.094	1.99876e-10
SH3BGRL3	2.191e-11	0.0998611	0.94	0.883	8.01926e-07
PATL1	3.80089e-12	0.0996742	0.225	0.178	1.39116e-07
STARD7	2.06213e-06	0.0996582	0.268	0.237	0.0754759
CCDC69	9.46441e-08	0.0996437	0.429	0.386	0.00346407
R3HDM4	7.127e-10	0.0996337	0.273	0.23	2.60855e-05
UBC	1.29379e-16	0.0995441	0.919	0.896	4.7354e-12
NONO	1.13773e-09	0.0994646	0.4	0.355	4.16419e-05
SERPINA1	9.65323e-22	0.0992198	0.856	0.784	3.53318e-17
JUP	1.3485e-12	0.0991987	0.133	0.095	4.93566e-08
USP3-AS1	1.66229e-15	0.099107	0.118	0.077	6.08413e-11
MMGT1	9.91879e-08	0.0990483	0.153	0.124	0.00363038
ITM2B	4.13609e-11	0.0988256	0.893	0.841	1.51385e-06
FOXN3	2.37149e-11	0.0988146	0.628	0.575	8.6799e-07
ZBTB43	1.06997e-08	0.0987534	0.216	0.178	0.00039162
PPP3R1	3.48645e-09	0.0986416	0.422	0.371	0.000127608
RPLP2	2.57265e-10	0.0983449	0.943	0.896	9.41616e-06
CWC25	1.76811e-11	0.0983381	0.273	0.225	6.47144e-07
PLEKHO2	8.91944e-09	0.0982542	0.299	0.258	0.00032646
NAPG	6.98931e-09	0.09788	0.186	0.151	0.000255816
GOLGA4	8.28822e-11	0.0978181	0.359	0.311	3.03357e-06
DDX6	2.29395e-08	0.0977491	0.304	0.264	0.000839608
CFP	6.8551e-07	0.0975805	0.68	0.638	0.0250904
ARF1	2.93747e-12	0.0975624	0.644	0.595	1.07514e-07
MSRA	1.26295e-09	0.0975556	0.248	0.208	4.62253e-05
SRSF4	1.29921e-09	0.0973512	0.424	0.378	4.75525e-05
TTC39C	1.34887e-11	0.0972092	0.259	0.21	4.93702e-07
DIAPH1	7.85473e-09	0.0971556	0.492	0.447	0.000287491
HNRNPK	3.65924e-09	0.0970581	0.65	0.603	0.000133932
RGS10	2.67715e-08	0.0970077	0.453	0.408	0.000979865
ATP1A1	9.51803e-09	0.0969794	0.434	0.388	0.00034837
TMEM50A	2.0364e-08	0.0968952	0.488	0.448	0.000745342
PRKACA	5.6476e-12	0.0967914	0.354	0.301	2.06708e-07
MBTPS1	1.43066e-10	0.0967191	0.202	0.161	5.23635e-06
BIRC2	4.52678e-09	0.0965853	0.262	0.221	0.000165685
TSC22D3	1.96164e-09	0.0964429	0.635	0.587	7.17978e-05
CARD16	5.93655e-06	0.0963896	0.689	0.652	0.217284
YTHDC1	3.74486e-10	0.0961534	0.419	0.366	1.37065e-05
NCF2	9.74358e-07	0.0960997	0.715	0.681	0.0356625
LINC02432	1.10087e-10	0.0960702	0.215	0.171	4.02929e-06
SLK	1.63588e-13	0.0960148	0.221	0.172	5.98749e-09
ADIPOR2	1.62145e-08	0.0959674	0.2	0.166	0.000593469
B3GNT5	1.08884e-07	0.0958986	0.137	0.108	0.00398525
SRGAP2C	1.80978e-06	0.0957983	0.205	0.175	0.0662397
SPCS3	2.63685e-08	0.0957808	0.331	0.291	0.000965112
HNRNPR	9.5876e-07	0.0957153	0.296	0.262	0.0350916
SSBP4	3.30543e-12	0.0956259	0.317	0.268	1.20982e-07
SEPTIN7	2.43678e-09	0.0953553	0.49	0.446	8.91886e-05
SHOC2	6.41394e-07	0.0953113	0.459	0.422	0.0234757
FAM172A	8.31938e-09	0.0952664	0.32	0.276	0.000304498
NENF	1.46079e-09	0.0949456	0.239	0.198	5.34665e-05
SUB1	7.73231e-09	0.0948218	0.636	0.587	0.00028301
CYBA	3.17101e-17	0.0947519	0.946	0.911	1.16062e-12
EIF4H	8.24136e-10	0.0947162	0.42	0.373	3.01642e-05
ANKUB1	7.29644e-14	0.0946231	0.128	0.088	2.67057e-09
XRCC6	9.36066e-10	0.0946193	0.418	0.371	3.4261e-05
TCEA1	2.44663e-08	0.0944718	0.408	0.364	0.00089549
RPRD1B	1.39383e-10	0.0943925	0.133	0.098	5.10155e-06
SERPINB8	1.10023e-07	0.0940879	0.161	0.131	0.00402697
SELENOK	4.59652e-08	0.0940845	0.313	0.275	0.00168237
AMFR	5.137e-10	0.0939951	0.176	0.138	1.88019e-05
TBC1D12	7.92948e-09	0.0938778	0.204	0.168	0.000290227
MDM2	1.39272e-09	0.0938275	0.21	0.17	5.09751e-05
PMAIP1	0.000334177	0.0938249	0.341	0.315	1
CUL3	1.88086e-10	0.0938237	0.423	0.369	6.88413e-06
RICTOR	5.3069e-10	0.0936513	0.286	0.24	1.94238e-05
CD37	1.49495e-12	0.0935446	0.801	0.737	5.47165e-08
PLAGL1	3.26254e-09	0.0935418	0.194	0.157	0.000119412
FOXO3	1.77912e-13	0.0934501	0.578	0.511	6.51175e-09
SECISBP2L	8.67459e-10	0.0932877	0.168	0.132	3.17499e-05
MYO9B	2.54426e-13	0.093186	0.672	0.613	9.31224e-09
POGZ	1.10959e-07	0.0931071	0.226	0.191	0.00406123
ITPR2	5.98768e-09	0.0930987	0.42	0.374	0.000219155
THRAP3	1.11433e-09	0.0928896	0.394	0.348	4.07857e-05
IMPDH1	5.70503e-08	0.0928622	0.393	0.351	0.0020881
SET	1.27288e-09	0.0927357	0.507	0.458	4.65885e-05
PPP1R14B	9.56428e-10	0.092245	0.184	0.146	3.50062e-05
TM9SF4	1.82892e-08	0.0922218	0.295	0.254	0.000669402
TAX1BP1	2.38504e-07	0.092186	0.514	0.479	0.00872949
FOXJ3	4.75453e-09	0.0921444	0.236	0.196	0.000174021
PRRC2A	4.07178e-09	0.0920514	0.304	0.261	0.000149031
ARFGEF2	1.19251e-09	0.0920131	0.218	0.178	4.36471e-05
SMARCC1	7.55194e-12	0.0918061	0.327	0.274	2.76409e-07
LITAF	2.22289e-12	0.0917276	0.48	0.422	8.13598e-08
TLR8	2.693e-05	0.091679	0.15	0.127	0.985666
LRCH1	9.0738e-09	0.0915198	0.172	0.137	0.00033211
PBX2	2.28106e-09	0.0913381	0.197	0.16	8.34891e-05
TPM4	1.79197e-06	0.0912247	0.484	0.448	0.0655878
EPM2AIP1	4.42398e-12	0.0911637	0.133	0.096	1.61922e-07
AREL1	1.59112e-09	0.0911331	0.158	0.123	5.82365e-05
ATP10A	1.07724e-10	0.091064	0.113	0.081	3.9428e-06
ZNF644	1.60911e-09	0.0910321	0.394	0.346	5.8895e-05
FLOT1	1.66613e-08	0.0909413	0.368	0.327	0.00060982
MVD	2.1375e-10	0.0909411	0.128	0.095	7.82348e-06
RPS6KA3	1.35595e-06	0.0908904	0.352	0.317	0.049629
DENND3	4.55777e-13	0.0908722	0.341	0.282	1.66819e-08
DDIT4	3.64635e-11	0.0907663	0.153	0.115	1.3346e-06
CLPTM1L	4.28091e-11	0.090489	0.212	0.168	1.56686e-06
AGPAT4	3.35661e-08	0.0902894	0.226	0.189	0.00122855
CCZ1B	2.38764e-18	0.0899775	0.114	0.07	8.73899e-14
EIF1	1.45987e-13	0.0899476	0.965	0.93	5.34329e-09
ARL8B	7.87817e-11	0.0899386	0.502	0.45	2.88349e-06
EPC2	1.32494e-11	0.0898059	0.23	0.184	4.8494e-07
UBE2D2	1.17163e-09	0.0897458	0.544	0.497	4.28829e-05
FBXO42	2.51511e-10	0.0892248	0.261	0.217	9.20555e-06
NT5C2	1.08324e-09	0.0886292	0.416	0.361	3.96477e-05
OTUD1	2.06566e-07	0.0886205	0.427	0.382	0.00756054
ZDHHC18	5.64225e-11	0.088589	0.11	0.078	2.06512e-06
SKIL	1.17464e-12	0.0883791	0.302	0.249	4.29928e-08
NCK2	2.14492e-12	0.0881916	0.122	0.085	7.85063e-08
MRPL54	2.26002e-09	0.0880415	0.39	0.34	8.2719e-05
C9orf78	6.9295e-06	0.0879895	0.341	0.311	0.253627
PDLIM7	3.32222e-08	0.087958	0.187	0.153	0.00121596
SIN3A	2.2382e-13	0.0879063	0.242	0.19	8.19204e-09
ZC3H7A	9.90867e-09	0.0878723	0.232	0.194	0.000362667
GPR108	7.46643e-08	0.0877867	0.208	0.173	0.00273279
CDC37	3.8683e-08	0.0877488	0.543	0.504	0.00141584
GNS	2.19599e-06	0.0876345	0.357	0.322	0.0803753
CHRAC1	6.62907e-08	0.0876249	0.189	0.156	0.0024263
LRMDA	1.61399e-06	0.0875666	0.626	0.582	0.0590738
MKRN1	7.33355e-08	0.087417	0.337	0.297	0.00268415
CASP4	3.06427e-05	0.0872333	0.353	0.322	1
IFNAR1	9.34375e-07	0.0870945	0.291	0.256	0.034199
UHMK1	5.26133e-06	0.0870002	0.196	0.168	0.19257
CASP7	3.00218e-09	0.0869965	0.103	0.075	0.000109883
BAZ1A	4.20328e-09	0.0869525	0.572	0.524	0.000153844
KLF11	2.78837e-09	0.0867485	0.176	0.139	0.000102057
MED23	8.69992e-12	0.0864954	0.135	0.098	3.18426e-07
GAPDH	1.92201e-10	0.0862223	0.925	0.868	7.03473e-06
MAPK1	1.86456e-08	0.0861752	0.448	0.402	0.000682449
CD151	5.09588e-10	0.0860658	0.274	0.228	1.86514e-05
CTDNEP1	8.51065e-09	0.0859111	0.406	0.357	0.000311498
REPIN1	2.93815e-07	0.0858642	0.114	0.089	0.0107539
RBM8A	1.30211e-07	0.0858195	0.429	0.386	0.00476586
GPX4	8.62012e-11	0.085706	0.749	0.686	3.15505e-06
SLC25A6	1.92583e-09	0.0857056	0.819	0.764	7.04873e-05
RBBP8	1.7566e-08	0.0855956	0.141	0.11	0.000642933
PLEKHB2	9.14802e-07	0.0855735	0.392	0.356	0.0334827
GNG10	1.65469e-05	0.0855276	0.235	0.207	0.605633
RAP1A	3.4132e-07	0.0855256	0.562	0.522	0.0124927
HMGA1	1.6454e-06	0.0855239	0.23	0.198	0.0602231
NOTCH2NLA	4.24384e-10	0.0855128	0.172	0.135	1.55329e-05
FAM177A1	8.66114e-07	0.0855001	0.237	0.203	0.0317006
SSU72	9.56312e-07	0.0850525	0.438	0.4	0.035002
RBMS1	6.61796e-08	0.0850252	0.465	0.418	0.00242224
HIPK2	3.76582e-08	0.0850164	0.327	0.284	0.00137833
ITSN2	6.16848e-12	0.0849587	0.499	0.445	2.25773e-07
ZFPM1	4.4585e-13	0.084781	0.114	0.078	1.63186e-08
FBXL3	1.11396e-11	0.0846894	0.14	0.102	4.0772e-07
DENND1B	2.39983e-07	0.0842257	0.169	0.138	0.00878362
CYB5R3	2.4457e-07	0.0841953	0.29	0.252	0.00895151
RBM38	2.9603e-11	0.0841818	0.141	0.104	1.0835e-06
RAP2B	4.42622e-08	0.0840699	0.281	0.241	0.00162004
DNAJC3	2.14965e-06	0.0837519	0.356	0.32	0.0786795
GDI1	5.62007e-10	0.0835727	0.247	0.205	2.057e-05
CCDC200	0.00260653	0.0834659	0.523	0.5	1
SRSF11	5.31098e-07	0.083371	0.525	0.484	0.0194387
TBC1D15	8.20849e-08	0.0832635	0.198	0.163	0.00300439
AP1G1	5.74954e-07	0.0831548	0.278	0.241	0.0210439
S100A4	9.84771e-07	0.0829295	0.946	0.89	0.0360436
NIPBL	7.40392e-07	0.0828901	0.529	0.483	0.0270991
HUWE1	2.07967e-06	0.0828118	0.26	0.226	0.0761179
TAOK3	6.74798e-07	0.0826771	0.652	0.612	0.0246983
FAS	5.86442e-08	0.0825191	0.126	0.098	0.00214644
PPP6C	6.4459e-07	0.0823815	0.261	0.226	0.0235926
EIF2S3	1.24047e-05	0.0822893	0.46	0.425	0.454023
SNRPA1	2.37045e-07	0.0822799	0.228	0.194	0.00867609
MATR3.1	3.09216e-09	0.0821758	0.182	0.146	0.000113176
STK17A	6.62301e-08	0.0820214	0.195	0.161	0.00242409
CAPN7	1.7354e-05	0.0819384	0.208	0.18	0.635173
HNRNPA3	9.35731e-09	0.0814667	0.565	0.522	0.000342487
RPL10A	2.21392e-06	0.0814092	0.852	0.819	0.0810318
PILRA	8.68635e-08	0.0813481	0.663	0.622	0.00317929
ATL2	7.80878e-09	0.0812888	0.147	0.114	0.000285809
CTSL	3.19302e-05	0.081269	0.119	0.098	1
SFPQ	2.80313e-13	0.0811652	0.589	0.524	1.02597e-08
EPB41L4A-AS1	4.51464e-09	0.0811581	0.163	0.128	0.00016524
EIF4B	3.54617e-07	0.0811513	0.5	0.462	0.0129794
SRSF10	5.11292e-07	0.0810849	0.356	0.319	0.0187138
ZBTB17	3.17675e-11	0.081057	0.132	0.096	1.16272e-06
SF3B4	2.78449e-07	0.0810066	0.229	0.196	0.0101915
CHD6	2.41854e-11	0.0810046	0.24	0.193	8.85211e-07
RFXANK	3.04028e-08	0.0808716	0.193	0.158	0.00111277
PHTF1	0.00023136	0.0806523	0.11	0.092	1
STAU1	1.24138e-06	0.0805588	0.279	0.245	0.0454357
OSBPL3	3.77282e-07	0.0805147	0.108	0.084	0.0138089
CCDC12	8.46633e-08	0.0805106	0.343	0.301	0.00309876
GNB2	2.5986e-08	0.0804397	0.707	0.665	0.000951114
U2AF1L4	1.2896e-08	0.0802631	0.117	0.088	0.000472007
MIDN	1.67275e-12	0.0801778	0.487	0.426	6.12245e-08
G2E3	3.34919e-11	0.0801172	0.106	0.074	1.22584e-06
IL2RG	2.93199e-05	0.0800916	0.224	0.197	1
ARID2	5.29106e-08	0.0800438	0.284	0.245	0.00193658
SH2B2	2.39654e-13	0.0800123	0.137	0.097	8.77159e-09
RPL36AL	1.24153e-08	0.0799653	0.749	0.704	0.000454411
ZNF326	2.33366e-09	0.0799151	0.175	0.138	8.54144e-05
NEMF	9.08392e-08	0.0798356	0.313	0.273	0.00332481
SRPK1	1.93229e-07	0.0798064	0.14	0.112	0.00707237
SH2B3	7.47193e-07	0.0797639	0.376	0.337	0.027348
SNHG3	1.3741e-09	0.0797161	0.117	0.086	5.02933e-05
COX8A	8.98178e-06	0.0794448	0.747	0.702	0.328742
HMGXB4	2.40591e-10	0.0794158	0.141	0.105	8.80586e-06
ELF1	2.77516e-07	0.0793745	0.629	0.587	0.0101574
MOB4	6.90064e-08	0.0792599	0.171	0.138	0.0025257
ZDHHC17	1.4442e-06	0.0792257	0.136	0.11	0.0528591
TICAM1	2.99051e-12	0.0792179	0.3	0.248	1.09456e-07
SNF8	4.4223e-06	0.0791642	0.327	0.296	0.16186
RASA2	0.000165745	0.0791469	0.246	0.222	1
EREG	0.0238516	0.0789833	0.274	0.255	1
SNHG6	4.65811e-06	0.0785527	0.511	0.474	0.170492
AP2B1	7.76289e-07	0.0783707	0.252	0.217	0.0284129
KAT6B	2.87613e-08	0.0783587	0.25	0.21	0.00105269
RSRC1	2.56619e-09	0.0783446	0.239	0.197	9.3925e-05
SETD5	3.97136e-06	0.0783011	0.257	0.226	0.145356
PNPT1	1.67053e-07	0.0778495	0.101	0.077	0.00611432
CLASP2	2.36427e-07	0.0778438	0.322	0.282	0.00865345
H2AFJ	0.000498355	0.0778168	0.361	0.337	1
GMFG	2.20882e-07	0.0777713	0.769	0.728	0.00808449
TATDN2	3.41034e-08	0.0775557	0.128	0.099	0.00124822
ATF6	1.14567e-07	0.0772831	0.273	0.233	0.00419328
RAB18	1.7395e-06	0.0771635	0.222	0.19	0.0636676
YJU2	3.87091e-10	0.0770595	0.115	0.083	1.41679e-05
ACSL5	1.32308e-06	0.0770212	0.271	0.238	0.0484262
MORF4L2	7.70604e-05	0.0768787	0.219	0.194	1
NCL	9.17517e-09	0.0768764	0.55	0.507	0.00033582
PUF60	1.20385e-06	0.0768489	0.256	0.223	0.044062
BTBD9	6.24157e-10	0.0767602	0.343	0.292	2.28448e-05
RPS4X	5.53521e-06	0.0767039	0.906	0.849	0.202594
PMF1	4.9403e-07	0.0766306	0.202	0.169	0.018082
PITPNB	8.64508e-06	0.0765388	0.225	0.196	0.316418
OAS1	0.00638426	0.0764878	0.308	0.292	1
C17orf49	7.14524e-06	0.0764516	0.397	0.363	0.261523
GPRIN3	0.000115704	0.0762612	0.115	0.095	1
SGTB	3.99163e-08	0.0762523	0.136	0.105	0.00146098
ARF3	2.96776e-06	0.0762494	0.309	0.274	0.108623
PARP14	1.41477e-06	0.0761429	0.398	0.361	0.0517819
TAPT1	7.22077e-08	0.076122	0.129	0.1	0.00264287
RIPOR2	0.00353762	0.0758982	0.679	0.66	1
USP34	8.25813e-06	0.0758916	0.419	0.382	0.302256
ITGB2	0.000374273	0.0758711	0.907	0.875	1
HIPK1	6.27966e-05	0.0758239	0.278	0.249	1
PUM2	1.74289e-07	0.0757688	0.361	0.316	0.00637916
ATF5	6.57487e-07	0.0757267	0.171	0.142	0.0240647
SZRD1	1.95304e-07	0.0756921	0.321	0.282	0.00714833
BCL7C	5.29967e-09	0.0755867	0.244	0.202	0.000193973
TMEM170B	2.66698e-05	0.0752902	0.239	0.21	0.976141
ARMC8	1.61894e-06	0.0752327	0.184	0.154	0.0592549
BLOC1S6	0.000365117	0.0751312	0.275	0.251	1
TET2	0.000238138	0.0750428	0.558	0.524	1
TRPC4AP	5.52191e-10	0.0749862	0.291	0.245	2.02107e-05
SRSF7	1.57992e-07	0.0749209	0.54	0.5	0.00578266
SLU7	4.84209e-07	0.0749052	0.232	0.2	0.0177225
FRS2	2.29209e-05	0.0748935	0.168	0.143	0.838927
MXD4	9.22984e-08	0.0747076	0.287	0.247	0.00337822
TFDP2	1.30427e-08	0.0745641	0.108	0.08	0.000477374
EVA1B	2.13305e-07	0.0744995	0.122	0.095	0.00780719
PCGF5	6.31469e-07	0.074463	0.295	0.259	0.0231124
GPR107	1.57822e-05	0.0742496	0.148	0.124	0.577643
APH1A	0.000285515	0.0741654	0.319	0.292	1
WDR43	4.37169e-08	0.0741098	0.163	0.131	0.00160008
SNED1	2.40385e-09	0.0741092	0.102	0.073	8.79833e-05
SAMD4B	3.68198e-06	0.0740021	0.247	0.213	0.134764
UBALD2	5.6736e-13	0.0739487	0.402	0.339	2.0766e-08
AMBRA1	1.26216e-08	0.0738877	0.217	0.178	0.000461963
FYTTD1	1.95319e-05	0.0737798	0.156	0.132	0.714889
KDM4C	1.41511e-05	0.0737169	0.363	0.328	0.517946
FNIP2	0.013853	0.073635	0.274	0.258	1
ECPAS	1.35403e-08	0.0735767	0.265	0.224	0.00049559
ZYX	2.94089e-05	0.0735665	0.74	0.718	1
NUDT3	8.23985e-05	0.0735382	0.299	0.271	1
TMEM167B	1.19357e-06	0.0735158	0.172	0.142	0.0436858
CPQ	9.60768e-08	0.0733067	0.382	0.341	0.00351651
PRPF8	5.51334e-08	0.073259	0.318	0.278	0.00201794
MED27	9.6007e-10	0.0732446	0.154	0.118	3.51395e-05
GLRX5	1.34672e-07	0.0732132	0.171	0.139	0.00492912
ZC3H12C	1.85057e-06	0.0731378	0.102	0.079	0.0677328
TMEM131	2.04877e-08	0.0730465	0.355	0.31	0.000749871
PTBP1	2.67675e-08	0.0729911	0.295	0.256	0.000979719
MARCO	7.75296e-08	0.0729456	0.116	0.089	0.00283766
TCEA2	1.25222e-07	0.0728686	0.101	0.076	0.00458325
DDA1	1.18058e-07	0.0728464	0.166	0.134	0.00432106
TMOD3	5.14582e-07	0.0727971	0.449	0.406	0.0188342
SARAF	1.72901e-06	0.072649	0.676	0.638	0.0632833
MPHOSPH6	8.03284e-06	0.0726481	0.122	0.099	0.29401
GNA13	7.09779e-08	0.0725918	0.343	0.299	0.00259786
MED10	2.62595e-06	0.0725216	0.207	0.177	0.0961124
FAM133B	6.91566e-07	0.0722931	0.217	0.183	0.025312
YWHAB	1.39858e-06	0.0722816	0.769	0.73	0.0511896
TGFBR2	3.50803e-06	0.0722035	0.458	0.423	0.128397
PPP4R1	9.45773e-08	0.0721959	0.158	0.127	0.00346162
CRTC2	1.49581e-07	0.0718493	0.201	0.168	0.00547483
ACBD3	7.07602e-07	0.0716796	0.21	0.176	0.0258989
NPLOC4	2.80151e-07	0.0716386	0.237	0.201	0.0102538
KDM5B	1.64404e-05	0.071612	0.16	0.134	0.601733
RPS14	4.46192e-05	0.0715101	0.943	0.891	1
FTL	5.81256e-12	0.071394	0.971	0.939	2.12745e-07
DBI	8.83256e-07	0.0713694	0.572	0.53	0.0323281
NUCB1	4.79434e-06	0.0712998	0.423	0.386	0.175478
AMPD3	3.24347e-05	0.0712972	0.128	0.106	1
MIER1	1.84602e-05	0.071207	0.394	0.36	0.675662
USP16	7.65069e-06	0.0710144	0.295	0.264	0.280023
RACK1	1.38729e-07	0.0707024	0.901	0.855	0.00507763
PTPN11	5.71936e-07	0.0706908	0.195	0.163	0.0209334
CDC34	2.74022e-10	0.070661	0.186	0.146	1.00295e-05
NFX1	3.46701e-07	0.0706257	0.192	0.16	0.0126896
CBFB	4.83814e-07	0.0706039	0.173	0.142	0.0177081
RTL8C	7.97903e-06	0.0705726	0.193	0.165	0.29204
KLHL28	4.68985e-08	0.0705686	0.115	0.088	0.00171653
ZDHHC20	1.39161e-11	0.0704014	0.363	0.309	5.09344e-07
PDE3B	0.00040249	0.0703051	0.217	0.194	1
UBE2Q2	1.308e-05	0.070188	0.192	0.164	0.478742
STK40	1.09805e-09	0.0700608	0.302	0.255	4.01898e-05
FAM168B	1.21341e-07	0.069967	0.191	0.158	0.00444121
RNF2	0.0133778	0.0697142	0.113	0.102	1
ARRDC3	7.49033e-08	0.0696546	0.183	0.148	0.00274154
SEC22B	2.66106e-06	0.0696546	0.18	0.151	0.0973975
TSG101	1.32405e-05	0.0695514	0.244	0.215	0.484617
ACPP	0.0108834	0.0695106	0.102	0.091	1
PPARD	3.12787e-07	0.0695059	0.189	0.156	0.0114483
UBAC2	4.30629e-05	0.0694938	0.452	0.416	1
PDGFC	0.00016254	0.0694734	0.105	0.087	1
PIK3CA	5.99389e-06	0.0694555	0.181	0.152	0.219382
MED13	1.27615e-07	0.0694444	0.279	0.242	0.00467083
EMC4	1.60583e-05	0.0693085	0.209	0.181	0.58775
TSR3	6.4101e-08	0.069255	0.179	0.146	0.00234616
PSMB6	3.26458e-05	0.0692499	0.453	0.422	1
CREBBP	6.55907e-09	0.0692332	0.508	0.456	0.000240068
PPP2R1A	1.98996e-05	0.0691864	0.356	0.324	0.728346
CLTC	3.55653e-06	0.0691563	0.37	0.335	0.130172
SPECC1L	1.06649e-06	0.0691341	0.199	0.167	0.0390345
MIF	1.25892e-05	0.0689994	0.661	0.62	0.460777
BHLHE40	2.97961e-05	0.0689855	0.32	0.29	1
HAT1	3.9411e-09	0.0689029	0.133	0.101	0.000144248
S100A11	2.11515e-06	0.0688511	0.906	0.858	0.0774166
SDF4	9.53472e-08	0.0688422	0.316	0.276	0.0034898
MT2A	0.000111177	0.0687302	0.491	0.452	1
UGCG	2.76112e-09	0.0686672	0.1	0.072	0.00010106
ARAF	1.91509e-06	0.068481	0.22	0.188	0.0700943
ASMTL	1.70557e-07	0.0682762	0.149	0.119	0.00624255
NUP58	1.34933e-05	0.0682572	0.285	0.254	0.493869
SMC1A	7.35174e-07	0.0681246	0.243	0.209	0.0269081
SUPT4H1	3.65708e-05	0.0681042	0.429	0.394	1
PPP4C	1.2382e-05	0.0679931	0.46	0.424	0.453192
PLEC	1.3087e-11	0.0678997	0.56	0.503	4.78999e-07
OTUD5	7.78258e-09	0.0678893	0.219	0.179	0.00028485
SMARCE1	7.4134e-08	0.0678059	0.227	0.19	0.00271338
GPR132	5.1963e-08	0.0677383	0.314	0.273	0.0019019
VRK2	1.0706e-05	0.0677335	0.185	0.158	0.39185
DHX9	7.30117e-05	0.067672	0.271	0.243	1
PCBP1	5.06047e-07	0.0675623	0.683	0.623	0.0185218
SKAP1	4.79396e-09	0.0674902	0.1	0.072	0.000175464
FBXO7	4.79894e-06	0.0673505	0.256	0.223	0.175646
EFTUD2	6.23268e-07	0.0672376	0.212	0.18	0.0228122
CALM1	9.2796e-06	0.0668489	0.793	0.762	0.339643
SF1	3.49541e-07	0.066838	0.552	0.517	0.0127936
CANT1	0.000198786	0.0666212	0.121	0.102	1
PHLPP1	3.73532e-06	0.0664613	0.191	0.161	0.136717
PSMC1	1.39984e-05	0.0663653	0.213	0.184	0.512355
LILRA1	8.02164e-05	0.0662888	0.318	0.287	1
TLR4	0.00653165	0.0662251	0.313	0.295	1
SMAP2	1.40865e-05	0.066149	0.684	0.666	0.515579
TFDP1	0.000192468	0.0661094	0.178	0.155	1
JAK3	4.30029e-09	0.0660569	0.195	0.157	0.000157395
GOSR1	1.44158e-05	0.066028	0.169	0.143	0.527632
HNRNPA0	9.08667e-06	0.0660106	0.44	0.402	0.332581
ITGB2-AS1	2.67749e-07	0.065766	0.226	0.19	0.00979988
PPP3CA	0.000119896	0.065678	0.484	0.452	1
RPS27A	0.00145691	0.0656513	0.933	0.884	1
ARPC5	3.92825e-07	0.0654845	0.697	0.646	0.0143778
ARHGAP1	2.11139e-06	0.0654343	0.19	0.16	0.0772789
PCNX1	1.27554e-05	0.065312	0.334	0.298	0.46686
FURIN	1.92548e-05	0.0652147	0.12	0.098	0.704746
STAM2	0.0004504	0.0652126	0.115	0.098	1
SEC24B	6.22141e-07	0.065178	0.252	0.215	0.022771
XPNPEP1	3.49321e-06	0.0648375	0.143	0.117	0.127855
XYLT1	0.00110057	0.0647311	0.303	0.278	1
ZFP91	3.974e-06	0.064648	0.239	0.206	0.145452
CITED4	0.000816278	0.0645973	0.189	0.168	1
UBR5	1.75003e-06	0.0645089	0.349	0.309	0.0640528
EIF2AK1	5.4397e-07	0.0644977	0.184	0.153	0.0199099
INTS6L	1.82662e-09	0.0640918	0.128	0.096	6.68561e-05
XRCC5	6.53895e-05	0.0639688	0.448	0.418	1
ARPC3	5.37431e-07	0.0639275	0.859	0.799	0.0196705
RPL9	4.14262e-06	0.0639226	0.913	0.86	0.151624
MTMR14	1.46487e-08	0.0638616	0.418	0.373	0.000536155
SUPT16H	4.24542e-06	0.0634251	0.183	0.155	0.155387
TRAM1	4.50656e-06	0.0633875	0.352	0.317	0.164944
PPIL4	9.64192e-05	0.0633099	0.162	0.14	1
GABPB1	5.72945e-06	0.063236	0.15	0.124	0.209704
PRDX5	4.70605e-06	0.0631801	0.562	0.524	0.172246
GLUD1	0.0001793	0.063169	0.331	0.303	1
CAP1	0.000357034	0.0631295	0.66	0.633	1
BCOR	4.0213e-05	0.0628904	0.123	0.102	1
NUP54	0.000259848	0.0628346	0.127	0.107	1
CDKAL1	7.32063e-06	0.0628034	0.249	0.215	0.267943
PPCDC	3.28616e-05	0.0623644	0.174	0.149	1
UBE2L3	5.24926e-05	0.0622169	0.387	0.355	1
PHF12	1.43726e-08	0.0620185	0.173	0.138	0.00052605
ZNF267	6.11107e-10	0.061958	0.352	0.3	2.23671e-05
AC092821.3	1.06392e-08	0.0618893	0.145	0.113	0.000389405
SLC25A39	0.000616524	0.061724	0.187	0.166	1
WSB2	3.23949e-11	0.061584	0.107	0.075	1.18569e-06
FZR1	9.78301e-08	0.0614813	0.115	0.088	0.00358068
SUMO3	2.0574e-06	0.0614335	0.374	0.337	0.0753029
PCNP	1.27376e-05	0.0613658	0.271	0.239	0.466208
CUL5	6.45906e-06	0.0613365	0.231	0.2	0.236408
H2AFY	0.000191357	0.0612088	0.663	0.636	1
FBXO28	4.57315e-08	0.0610261	0.115	0.087	0.00167382
HOTAIRM1	0.000260379	0.0609401	0.247	0.222	1
PPIA	4.66578e-05	0.0606634	0.859	0.824	1
HBS1L	3.07658e-06	0.0606269	0.146	0.119	0.112606
DNAJB6	1.42484e-07	0.0605714	0.412	0.369	0.00521504
TPT1	0.000118117	0.0604914	0.962	0.931	1
CD14	0.0023909	0.0604758	0.665	0.629	1
PHB2	0.00381271	0.0603255	0.374	0.351	1
DHX40	1.75229e-07	0.0602826	0.119	0.091	0.00641356
RLIM	6.51239e-06	0.0602124	0.228	0.198	0.23836
RPL37A	2.64029e-07	0.060087	0.899	0.846	0.00966373
GPBP1	3.99744e-07	0.0599912	0.378	0.336	0.014631
AGPAT3	0.000161724	0.0599684	0.358	0.33	1
UFC1	0.00544521	0.059848	0.376	0.354	1
HNRNPDL	1.37703e-05	0.059805	0.601	0.571	0.504008
RBM15B	6.8603e-09	0.0596861	0.156	0.121	0.000251094
STRN3	0.00082036	0.0596803	0.217	0.195	1
MAP2K2	1.25671e-07	0.0596186	0.361	0.318	0.00459967
RHBDD2	9.13446e-05	0.0595916	0.141	0.12	1
GMEB2	5.54834e-07	0.0595791	0.103	0.079	0.0203075
ABT1	3.30224e-06	0.0595497	0.111	0.087	0.120865
SMG9	1.37239e-05	0.0595334	0.138	0.114	0.502307
NTAN1	1.54832e-08	0.0594424	0.127	0.097	0.0005667
C6orf89	0.000459928	0.0593885	0.144	0.125	1
UBA1	3.73449e-06	0.0593732	0.327	0.29	0.136686
IL13RA1	0.00427995	0.0593576	0.238	0.222	1
NFYC	0.00222521	0.058899	0.254	0.233	1
BZW1	3.78112e-07	0.058891	0.381	0.342	0.0138393
NAA20	5.12925e-05	0.0588637	0.155	0.132	1
ARL4A	1.49905e-05	0.0587155	0.255	0.224	0.548667
CIC	3.98665e-07	0.0586978	0.203	0.169	0.0145915
UBL3	1.30055e-07	0.0586714	0.301	0.261	0.00476016
PRKAR1A	0.000874938	0.0585011	0.365	0.341	1
RPL3	0.00398443	0.058398	0.893	0.851	1
SGPL1	4.43645e-05	0.0582968	0.111	0.09	1
USP47	1.16381e-05	0.0582003	0.326	0.292	0.425967
KRR1	3.21164e-06	0.0581878	0.111	0.088	0.117549
BIN1	2.76093e-10	0.0579592	0.117	0.084	1.01053e-05
CSNK2B	9.37578e-05	0.0579591	0.589	0.547	1
RPL14	0.000130828	0.0579529	0.908	0.862	1
DOCK5	0.00409183	0.0578404	0.48	0.456	1
LAMP1	0.000804426	0.057825	0.344	0.317	1
PPM1A	0.000223364	0.0576858	0.208	0.182	1
GSK3A	5.80651e-06	0.0574893	0.193	0.163	0.212524
MLLT6	2.72703e-05	0.0574481	0.15	0.126	0.998119
SIGLEC10	0.0134455	0.0574088	0.188	0.173	1
MDM4	3.85061e-06	0.0573842	0.284	0.249	0.140936
EMB	0.00468424	0.0573591	0.278	0.256	1
RALA	0.00128804	0.0572638	0.227	0.207	1
MAZ	0.00167524	0.0572362	0.253	0.232	1
STRAP	0.000276888	0.057154	0.247	0.222	1
MBOAT7	0.000136589	0.0571468	0.276	0.25	1
BAZ2A	1.78813e-09	0.0570926	0.329	0.28	6.54473e-05
TTC33	2.17768e-05	0.0570642	0.134	0.111	0.797053
ADRM1	0.000162034	0.0570336	0.316	0.287	1
EPS15	9.94404e-05	0.0569133	0.394	0.363	1
UTS2	0.000103657	0.0568641	0.1	0.082	1
OGA	7.40176e-08	0.0567661	0.334	0.291	0.00270912
FAF2	3.43244e-05	0.0567286	0.161	0.136	1
IGBP1	0.00361467	0.0566941	0.34	0.317	1
VHL	0.000484187	0.0566902	0.191	0.17	1
VAV2	3.88745e-06	0.0566705	0.145	0.118	0.142285
COA1	0.0134606	0.0566626	0.219	0.203	1
SFT2D1	0.00651546	0.0565833	0.376	0.356	1
AC243829.1	0.000280349	0.0565693	0.109	0.091	1
SP2	0.00028567	0.0565231	0.109	0.091	1
BCAP31	0.00178032	0.0564261	0.394	0.373	1
FAM13B	1.80515e-05	0.0562981	0.27	0.239	0.660703
COPS4	4.90319e-05	0.0562794	0.106	0.086	1
COPB1	3.01796e-07	0.0562206	0.216	0.181	0.011046
SMARCB1	0.000472286	0.056198	0.207	0.185	1
PHIP	6.36062e-06	0.0560779	0.425	0.391	0.232805
U2AF1	3.78113e-05	0.0560422	0.241	0.214	1
URI1	3.84372e-08	0.0559881	0.225	0.187	0.00140684
GHITM	0.00409978	0.0559558	0.369	0.347	1
ZBED5	1.74268e-05	0.0559185	0.116	0.094	0.637837
CACUL1	1.59733e-05	0.0559095	0.298	0.265	0.584637
WBP11	1.55603e-06	0.0558632	0.227	0.195	0.0569521
COG3	4.58287e-05	0.0558329	0.173	0.148	1
PSMD7	0.000486159	0.0558135	0.362	0.337	1
PPP2CA	3.95028e-06	0.0557948	0.443	0.402	0.144584
CDC73	1.40498e-05	0.0556998	0.248	0.218	0.514236
PLD1	0.00901239	0.055486	0.129	0.116	1
EPSTI1	1.03513e-06	0.0553721	0.307	0.27	0.0378868
HNRNPUL2	1.03558e-06	0.0551738	0.281	0.245	0.0379034
CSF2RA	1.47895e-05	0.0550533	0.424	0.392	0.541312
CWC15	0.000237742	0.0549645	0.268	0.242	1
BTF3	0.000109762	0.0549347	0.814	0.757	1
DNAJC5	0.000163183	0.0548867	0.304	0.275	1
EAPP	2.93765e-07	0.0547913	0.252	0.216	0.0107521
KIAA2013	0.000331691	0.0545613	0.168	0.147	1
TOP2B	2.77677e-05	0.0545302	0.239	0.21	1
ANP32B	0.000202956	0.054407	0.56	0.53	1
ACOT9	0.000356497	0.0543893	0.239	0.216	1
ARHGAP15	0.000194159	0.0543701	0.559	0.53	1
TMEM87A	0.00498044	0.0542846	0.241	0.222	1
REXO1	6.21701e-07	0.0542208	0.125	0.098	0.0227549
ADPGK	4.91553e-05	0.0541992	0.373	0.341	1
TMX4	0.0166672	0.0541832	0.307	0.289	1
TBCB	0.000182251	0.0541399	0.375	0.345	1
KANSL3	9.95984e-06	0.0540513	0.139	0.114	0.36454
PRKCB	3.64557e-05	0.0539354	0.731	0.701	1
NORAD	5.27566e-05	0.0539044	0.337	0.308	1
YKT6	0.000157714	0.053883	0.133	0.113	1
PSMD2	0.00247371	0.0538588	0.22	0.201	1
DENND6A	0.000353394	0.0537003	0.185	0.163	1
KIAA1109	7.7854e-06	0.0536407	0.276	0.243	0.284954
LIMS1	0.000273882	0.0536383	0.512	0.479	1
RFTN1	0.000948337	0.0536132	0.243	0.221	1
ABCF1	5.38234e-07	0.0535922	0.254	0.218	0.0196999
UBE2I	0.000163304	0.0534488	0.419	0.386	1
DPYSL2	0.0287774	0.0533874	0.314	0.301	1
BTBD7	4.30204e-06	0.0533672	0.233	0.2	0.157459
GLMP	0.000101255	0.0533105	0.138	0.117	1
HLA-C	1.11098e-09	0.0532676	0.94	0.913	4.06629e-05
NDUFA12	0.00470942	0.0532479	0.411	0.388	1
PPP1R2	0.000857658	0.0531187	0.365	0.339	1
BCL10	1.67808e-05	0.0530621	0.202	0.174	0.614196
AL691403.1	0.00732817	0.0530528	0.342	0.321	1
APMAP	0.00405867	0.0530412	0.162	0.146	1
RAD51B	0.000239214	0.0530298	0.218	0.192	1
MORF4L1	8.2284e-07	0.0530225	0.614	0.578	0.0301168
RABGAP1L	0.00397157	0.0530129	0.556	0.539	1
TMEM63B	0.00311445	0.0530046	0.138	0.122	1
DEDD2	8.09186e-05	0.0529762	0.229	0.202	1
DCTN1	0.00016838	0.0529619	0.189	0.165	1
AGTPBP1	3.24571e-05	0.0528951	0.585	0.543	1
ZRANB1	0.0004835	0.0528753	0.105	0.088	1
RFFL	4.95707e-08	0.0527743	0.187	0.152	0.00181434
PDP1	9.88015e-07	0.0527649	0.135	0.108	0.0361623
FCER1G	0.0236627	0.0527236	0.876	0.835	1
CEP85L	0.00147058	0.0525369	0.264	0.241	1
ARL6IP5	0.00927327	0.0523454	0.53	0.515	1
XPO4	4.95575e-06	0.0523238	0.145	0.119	0.181385
C2CD5	0.000120823	0.0522762	0.154	0.131	1
DCTN4	0.00015231	0.0519848	0.238	0.212	1
CLIP4	2.94567e-05	0.0519182	0.173	0.148	1
MYL6	0.000136819	0.0518354	0.912	0.864	1
CRBN	0.000105363	0.0517574	0.198	0.175	1
LMBR1	0.000464226	0.0517267	0.198	0.176	1
UIMC1	0.000109332	0.0517235	0.258	0.229	1
ZFR	1.43238e-06	0.0517038	0.331	0.296	0.0524264
CDK16	0.0101432	0.0516466	0.16	0.145	1
GALNT7	0.00339893	0.0516099	0.226	0.206	1
ADAM9	0.000389561	0.0515937	0.126	0.107	1
LDHA	0.00141363	0.0515358	0.473	0.447	1
MALT1	2.57087e-05	0.0515248	0.257	0.227	0.940965
SLC43A3	0.00418052	0.0514226	0.178	0.161	1
CCDC82	0.000109542	0.0514029	0.117	0.098	1
LRP10	0.0123872	0.0513665	0.209	0.194	1
SAR1A	0.000718714	0.0513345	0.219	0.197	1
SPG21	0.000577971	0.0512517	0.385	0.359	1
TMBIM6	2.6104e-05	0.0512224	0.64	0.602	0.955431
SEL1L	0.000409808	0.0511185	0.175	0.153	1
HPRT1	0.000312885	0.0510556	0.124	0.105	1
GET4	3.15999e-05	0.0510553	0.111	0.09	1
PYROXD1	2.18434e-05	0.0509541	0.112	0.091	0.79949
ZBTB18	0.00336599	0.0508558	0.109	0.095	1
TNKS	8.7349e-05	0.0508494	0.216	0.19	1
PCBP1-AS1	4.52393e-05	0.0507112	0.255	0.226	1
MTMR6	1.27962e-05	0.0507095	0.232	0.201	0.468352
TFG	0.00722936	0.0507095	0.181	0.165	1
FOXO1	0.00177984	0.050695	0.336	0.31	1
AP3S1	0.00111606	0.0506737	0.264	0.242	1
BTN2A1	9.74303e-06	0.0506454	0.145	0.12	0.356605
GOLGA7	0.00407244	0.0505809	0.225	0.207	1
SMAD4	0.000456346	0.0504985	0.176	0.155	1
MGST3	0.00104351	0.0504419	0.345	0.318	1
TLNRD1	3.43124e-07	0.0503811	0.125	0.098	0.0125587
SVBP	0.0116154	0.0503291	0.215	0.199	1
CRY2	0.000129641	0.0502399	0.133	0.112	1
ITGB7	8.88085e-05	0.0501975	0.11	0.091	1
SLC20A1	0.000451802	0.0501929	0.247	0.222	1
TNFSF13B	0.00775046	0.0500446	0.563	0.541	1
CSK	0.000333077	0.049977	0.539	0.508	1
MPEG1	0.00402872	0.0498836	0.625	0.595	1
SSBP2	0.00231205	0.0498675	0.281	0.259	1
EPG5	1.83452e-05	0.0496886	0.153	0.129	0.671452
POLR2J	0.00324248	0.0495557	0.361	0.339	1
MOGS	3.39752e-06	0.0494992	0.12	0.096	0.124353
TMEM248	0.0013102	0.0494295	0.2	0.181	1
SELENON	0.000767007	0.0494134	0.109	0.093	1
CENPB	0.00230902	0.0493872	0.124	0.108	1
SEC63	0.000579029	0.0493853	0.28	0.255	1
SNW1	3.02228e-05	0.0493014	0.259	0.229	1
PRKD3	0.000209909	0.0492528	0.16	0.138	1
FPGS	7.73571e-05	0.0491652	0.146	0.123	1
MFSD1	0.0470867	0.0491508	0.329	0.316	1
ZC3HAV1	0.000188626	0.0490169	0.321	0.291	1
PTBP3	6.34225e-05	0.0490049	0.413	0.382	1
TTC17	0.00556512	0.0489521	0.31	0.289	1
SRF	4.96706e-05	0.0488181	0.118	0.097	1
GGA1	0.000658384	0.0487702	0.203	0.181	1
RABGAP1	0.000322487	0.048752	0.209	0.186	1
SNHG16	0.00366156	0.0487117	0.185	0.168	1
LYPLA1	0.00228026	0.0486902	0.276	0.255	1
UFM1	0.00146409	0.0484897	0.266	0.244	1
CCNK	0.00028989	0.0484362	0.314	0.286	1
PRDX6	0.0110198	0.0483523	0.402	0.38	1
HLA-B	9.7105e-08	0.04819	0.979	0.956	0.00355414
USP6NL	0.000119249	0.0481678	0.121	0.101	1
CHCHD2	0.000618806	0.0481571	0.747	0.702	1
KCTD20	0.000132473	0.0479421	0.219	0.194	1
EID1	0.000288205	0.0478615	0.504	0.468	1
PRELID3B	0.000201628	0.0478492	0.103	0.085	1
COX4I1	0.000279976	0.0478342	0.903	0.85	1
GUCD1	6.44226e-05	0.0478087	0.129	0.108	1
KCMF1	6.40958e-08	0.047795	0.27	0.228	0.00234597
ARHGEF2	0.000787548	0.0477586	0.305	0.279	1
SRP54	0.00207643	0.0476175	0.178	0.158	1
KDM5C	4.12169e-05	0.0476173	0.158	0.134	1
RPL4	0.00631183	0.0475187	0.865	0.824	1
TIMP2	1.76477e-05	0.0474517	0.53	0.49	0.645922
GOLT1B	0.000161786	0.0473597	0.103	0.085	1
SF3A2	2.40408e-05	0.0473155	0.23	0.201	0.879917
PURB	5.0186e-06	0.047306	0.145	0.119	0.183686
ST3GAL5	2.24545e-06	0.0472981	0.177	0.146	0.0821857
GALNT11	0.000150896	0.0472949	0.133	0.112	1
PER2	0.000127184	0.047284	0.11	0.091	1
VIRMA	4.2069e-05	0.0472511	0.118	0.097	1
CLIC1	0.000911475	0.0471377	0.821	0.788	1
APP	1.63999e-05	0.0471346	0.307	0.273	0.600252
PSMD6	0.00136088	0.0470849	0.199	0.178	1
RTF2	0.00218939	0.0470779	0.312	0.288	1
MRPS24	0.00659073	0.0470595	0.358	0.336	1
CORO1C	0.00242927	0.0469648	0.315	0.292	1
ADAP1	1.0004e-09	0.0469332	0.232	0.19	3.66155e-05
WBP2	4.3272e-05	0.0469154	0.265	0.234	1
PLCL2	1.63725e-05	0.0468899	0.388	0.352	0.599249
CSNK1G2	3.44265e-11	0.04686	0.327	0.274	1.26004e-06
DCUN1D1	0.000131659	0.0466691	0.128	0.108	1
HLA-F	5.81863e-06	0.0466015	0.547	0.507	0.212968
BNIP2	0.000106682	0.0464858	0.477	0.448	1
C1orf52	0.000215343	0.0461913	0.157	0.135	1
TLE3	2.61479e-05	0.0461213	0.26	0.228	0.957039
SLC9A3R1	6.22081e-05	0.0461182	0.322	0.291	1
NBPF26	2.5595e-07	0.0460524	0.634	0.593	0.00936804
SNX8	0.00414723	0.0460098	0.113	0.099	1
NDUFB8	0.00290513	0.0459925	0.476	0.452	1
SF3B2	5.8063e-05	0.0459811	0.487	0.455	1
UHRF1BP1L	5.21576e-05	0.045918	0.241	0.212	1
ERBIN	6.78726e-05	0.0458335	0.448	0.413	1
GMEB1	7.62394e-05	0.045628	0.123	0.102	1
PRCC	0.0254279	0.0455834	0.17	0.157	1
SIK3	2.70119e-05	0.0455557	0.706	0.661	0.988662
SRP72	0.00294872	0.0455414	0.284	0.263	1
PGGT1B	0.000366754	0.0454798	0.138	0.119	1
ZNF655	0.0339855	0.0453075	0.24	0.226	1
THAP12	0.000327394	0.0452408	0.132	0.112	1
PPHLN1	0.000306416	0.0452299	0.218	0.194	1
E2F4	5.56028e-05	0.0451457	0.201	0.174	1
PSMA1	0.0023793	0.0451218	0.378	0.357	1
PAM	0.0118487	0.0451171	0.106	0.093	1
ADH5	0.00171845	0.0450798	0.143	0.125	1
TRRAP	0.000421536	0.0449846	0.173	0.15	1
TMED2	0.0381726	0.0449416	0.237	0.224	1
ECI1	0.00049236	0.0449266	0.174	0.152	1
SAP18	0.000986719	0.0448862	0.481	0.451	1
STRN4	4.60967e-07	0.0448688	0.186	0.153	0.0168719
SMYD3	0.000469086	0.0448574	0.186	0.163	1
AL450992.3	1.60735e-05	0.0448183	0.104	0.083	0.588306
EVL	0.0103298	0.044719	0.245	0.228	1
SPCS2	0.0083903	0.0446873	0.278	0.259	1
SPOPL	0.00337942	0.0446768	0.268	0.245	1
HMGN1	0.00189086	0.0446582	0.285	0.259	1
KIDINS220	0.000728957	0.0446541	0.271	0.248	1
AC073332.1	1.29859e-05	0.0446535	0.143	0.118	0.475297
EGLN2	0.0218819	0.0445619	0.26	0.245	1
MYSM1	0.00198771	0.0442744	0.127	0.11	1
SLC38A1	9.28254e-06	0.0442655	0.111	0.089	0.33975
SRP14	0.00449225	0.0442106	0.701	0.666	1
OSBP	1.28037e-07	0.0440183	0.212	0.175	0.00468629
CNOT9	0.000547701	0.0439892	0.104	0.087	1
CD74	4.61661e-15	0.0439428	0.979	0.957	1.68973e-10
HERC1	6.488e-07	0.043942	0.392	0.35	0.0237467
SNHG32	0.0252748	0.0439214	0.182	0.169	1
GTF2IRD2B	0.00198916	0.0438487	0.127	0.11	1
HLA-DMA	0.00545973	0.0437869	0.529	0.501	1
USP7	0.000282037	0.0436188	0.268	0.241	1
AQR	3.79873e-07	0.0435843	0.153	0.123	0.0139037
CLPTM1	0.000485594	0.0435478	0.193	0.171	1
NBPF12	7.40519e-06	0.0434183	0.191	0.163	0.271037
MTCH1	0.00424487	0.0433781	0.375	0.35	1
EXOSC6	1.87731e-09	0.04334	0.107	0.077	6.87112e-05
CCNC	9.29851e-05	0.0431276	0.112	0.092	1
SLC35F5	0.0150594	0.043055	0.115	0.103	1
AKT1	4.08799e-07	0.0430427	0.217	0.182	0.0149624
PBXIP1	1.08984e-05	0.0430058	0.115	0.092	0.398891
NBPF10	9.82657e-07	0.0429428	0.199	0.168	0.0359662
EXOC6B	2.30118e-06	0.0428434	0.149	0.121	0.0842256
BIN3	0.00578028	0.0428009	0.198	0.179	1
CIR1	0.000114236	0.0427581	0.269	0.24	1
CCDC91	0.00748785	0.0427398	0.272	0.251	1
RUFY1	0.000104071	0.0427016	0.209	0.182	1
TNKS2	0.00108328	0.0426871	0.293	0.269	1
PLAAT4	0.000667164	0.0426476	0.287	0.26	1
STIM2	0.00126463	0.0425776	0.196	0.175	1
TSPYL1	1.55109e-06	0.0425674	0.153	0.124	0.0567714
UBA6	0.0194316	0.0425465	0.224	0.209	1
ERAP2	7.72651e-07	0.0425153	0.143	0.114	0.0282798
TAP2	0.000262855	0.0424358	0.218	0.193	1
PPP2R5C	0.0126379	0.0424253	0.329	0.31	1
CD2AP	7.42796e-05	0.0421813	0.127	0.106	1
MEF2A	0.0148528	0.042038	0.489	0.473	1
PPP1R15B	9.35872e-09	0.0418281	0.284	0.238	0.000342538
KMT2E	4.96832e-05	0.0417569	0.582	0.55	1
AC009093.2	0.0338509	0.0416903	0.295	0.279	1
TNIP2	0.000109099	0.0414788	0.164	0.141	1
NUS1	4.83553e-05	0.0414589	0.141	0.118	1
LINC00623	0.00250331	0.0414069	0.24	0.219	1
DAZAP1	9.89161e-05	0.0413392	0.257	0.229	1
SFSWAP	1.26481e-05	0.0412768	0.261	0.23	0.462934
SMNDC1	0.00508144	0.0412759	0.205	0.188	1
TM9SF2	0.0136546	0.0411797	0.397	0.377	1
RNF139	9.49589e-05	0.0411637	0.153	0.13	1
ILF2	0.00949186	0.0411393	0.275	0.256	1
AP3B1	0.000613827	0.0411095	0.415	0.388	1
TCERG1	5.02419e-05	0.0410959	0.243	0.213	1
APPL1	0.00168906	0.0410612	0.229	0.208	1
TLK2	0.0011391	0.0410567	0.221	0.199	1
COPE	0.00439004	0.040877	0.587	0.562	1
LINC01138	0.021761	0.0406653	0.192	0.177	1
CALR	0.00171403	0.0406365	0.446	0.419	1
FBL	0.0316318	0.0406332	0.312	0.296	1
TRIM8	3.228e-05	0.0405109	0.341	0.31	1
PKN1	0.00401301	0.0403348	0.397	0.377	1
MRPL47	0.000276337	0.0402898	0.166	0.144	1
SH3GLB2	2.50148e-08	0.040202	0.115	0.086	0.000915568
OTUB1	0.00641053	0.0401865	0.383	0.359	1
UFD1	0.0116912	0.0401807	0.236	0.218	1
DCAF15	2.11089e-06	0.0401441	0.123	0.097	0.0772606
SH3GLB1	0.00632848	0.0401198	0.367	0.346	1
NOTCH2	0.00163207	0.0399342	0.57	0.544	1
BORCS7	0.00111309	0.03993	0.225	0.203	1
EVI2B	0.00432138	0.0399203	0.644	0.617	1
SNX13	0.00365195	0.0397687	0.175	0.158	1
DNAJA1	2.17281e-05	0.0396518	0.636	0.596	0.795269
KDELR2	0.00911322	0.0396208	0.24	0.223	1
GRK6	0.000348931	0.0395871	0.335	0.309	1
CBLL1	2.35093e-05	0.0395809	0.106	0.085	0.860463
ARHGEF10L	0.0260888	0.0394418	0.227	0.212	1
DNAJB14	0.000540025	0.0394181	0.173	0.152	1
FBXO34	7.28724e-06	0.0393562	0.365	0.327	0.26672
RING1	0.000107451	0.0393547	0.127	0.106	1
AC016831.7	0.000176533	0.0392658	0.101	0.083	1
SYS1	0.000759944	0.0391433	0.134	0.116	1
EIF4E3	0.00429549	0.0390644	0.217	0.197	1
ATP5F1B	0.00184469	0.0390271	0.587	0.554	1
BROX	0.0149017	0.0390132	0.157	0.142	1
SHLD2	0.00282901	0.0389508	0.198	0.178	1
WIPF2	0.0135564	0.0388554	0.153	0.139	1
CPNE3	0.0123616	0.0388349	0.206	0.19	1
TESC	0.00356698	0.0388307	0.314	0.29	1
ENSA	0.000126432	0.0388102	0.508	0.468	1
CCDC50	0.00155986	0.0387848	0.13	0.113	1
CUX1	3.91307e-06	0.038756	0.716	0.674	0.143222
ZNF639	0.000126702	0.038611	0.103	0.084	1
PSMD14	0.00769955	0.0385362	0.134	0.12	1
RRN3	3.62301e-05	0.0384288	0.124	0.102	1
LRBA	0.0372169	0.038423	0.208	0.194	1
FIP1L1	9.77363e-05	0.0383053	0.193	0.167	1
MAPKAPK2	2.89011e-05	0.0381423	0.38	0.346	1
CRCP	0.00031283	0.0381278	0.159	0.137	1
UHRF1BP1	7.82609e-05	0.0380809	0.138	0.115	1
SHKBP1	0.000270417	0.0380661	0.439	0.411	1
IST1	0.00117869	0.0380347	0.328	0.301	1
RPL31	0.00240035	0.0380213	0.838	0.791	1
ORAI2	1.68787e-05	0.0379737	0.17	0.144	0.617777
MAPRE2	0.014601	0.0379513	0.224	0.208	1
POLR3GL	0.0204311	0.0379441	0.184	0.17	1
TOX4	0.00563263	0.0379415	0.252	0.233	1
RBM25	3.75614e-05	0.0378758	0.468	0.426	1
ARIH2	0.000156042	0.0378463	0.289	0.26	1
RNGTT	0.000563388	0.0377821	0.203	0.18	1
LPP	0.000231283	0.0376884	0.529	0.493	1
DCTN3	0.00523061	0.0376884	0.347	0.323	1
CYFIP2	4.03228e-05	0.0375651	0.206	0.179	1
LAPTM5	0.00124572	0.0375197	0.919	0.888	1
SMURF1	0.00169251	0.0375034	0.295	0.27	1
CLCN6	6.52255e-05	0.0374709	0.107	0.087	1
RNPEP	0.000846269	0.0373926	0.302	0.278	1
SUMO2	0.00293664	0.0373727	0.656	0.62	1
XPR1	0.00404968	0.0373373	0.204	0.184	1
SFT2D2	0.0359302	0.0372564	0.233	0.22	1
HIST1H1D	0.000375673	0.0371658	0.127	0.108	1
VMA21	0.000874297	0.0370716	0.253	0.227	1
DLD	0.000182781	0.0368884	0.154	0.133	1
TPPP3	0.00727529	0.0368599	0.123	0.109	1
LIMD1	0.00131868	0.0368319	0.163	0.144	1
FEM1B	0.00375051	0.0367586	0.111	0.096	1
BAG5	0.00928535	0.0367513	0.111	0.098	1
CHPT1	0.000158583	0.0366769	0.189	0.165	1
LGALS9	0.00870447	0.0366282	0.579	0.557	1
FAM126B	0.00467706	0.0365813	0.134	0.118	1
EIF3G	0.0116465	0.0365721	0.61	0.589	1
EDRF1	4.02212e-06	0.0364539	0.105	0.082	0.147213
ZDHHC6	0.00513782	0.0364155	0.12	0.105	1
TDRD7	0.0167969	0.0363905	0.1	0.089	1
CD79B	0.00416621	0.0362901	0.122	0.106	1
BAP1	0.00288335	0.0362849	0.116	0.1	1
ERH	0.000500241	0.0362825	0.364	0.334	1
NMI	0.0380258	0.0362479	0.25	0.237	1
OOEP	0.0213441	0.036217	0.191	0.176	1
SECISBP2	0.000870278	0.036207	0.235	0.211	1
PSMB7	0.0290562	0.0360898	0.301	0.285	1
TMED10	0.0137923	0.0359781	0.3	0.283	1
PIN1	0.00532222	0.0359194	0.242	0.223	1
DUS1L	2.18361e-06	0.0358688	0.177	0.148	0.0799223
FBRS	3.02091e-06	0.0358502	0.263	0.229	0.110568
PRKACB	0.000656711	0.0357878	0.104	0.088	1
RAB11B	0.00854314	0.0357331	0.307	0.288	1
PRKCA	0.00325181	0.0356962	0.219	0.197	1
MFN2	0.00256908	0.0356665	0.118	0.102	1
ACAT2	0.0238424	0.0356247	0.116	0.104	1
GPATCH8	0.000982626	0.0355468	0.325	0.3	1
RNF185	0.000279804	0.0354578	0.105	0.087	1
VDAC2	0.000691635	0.035446	0.402	0.373	1
RSRC2	0.0003147	0.035362	0.355	0.325	1
ZNF207	7.59517e-05	0.0353305	0.401	0.366	1
MON2	2.85529e-05	0.0352107	0.281	0.249	1
MAN2A1	0.000841898	0.0352031	0.311	0.284	1
RNF5	0.000905213	0.0351633	0.15	0.131	1
WDR41	0.0376413	0.035136	0.126	0.115	1
RNPS1	0.0141772	0.0351312	0.354	0.334	1
VPS13B	5.30393e-05	0.0350026	0.437	0.401	1
FBXW11	0.00130973	0.0349505	0.251	0.228	1
TMEM59	0.0219367	0.0348891	0.449	0.43	1
AEBP2	9.64578e-06	0.0348059	0.205	0.175	0.353045
IP6K1	0.0432867	0.0347817	0.173	0.161	1
PRXL2C	3.799e-05	0.0346371	0.128	0.106	1
MAPK14	0.00360621	0.0343829	0.371	0.346	1
MAPK3	0.00112489	0.034365	0.122	0.104	1
NOCT	0.0305807	0.0342978	0.147	0.134	1
RAN	0.012626	0.0342905	0.441	0.417	1
POGK	0.000653885	0.034289	0.132	0.113	1
TAF1D	0.00239821	0.0341741	0.318	0.294	1
SMAP1	0.0270924	0.0341513	0.294	0.277	1
ARL5B	0.00816976	0.0339968	0.168	0.152	1
DRAM2	0.0129516	0.0339649	0.239	0.223	1
RNF11	0.00021714	0.0338706	0.223	0.197	1
CDK2AP1	0.020272	0.0338439	0.211	0.195	1
CSTB	6.25551e-09	0.0338223	0.657	0.595	0.000228958
ARFGEF1	0.000396621	0.0338045	0.344	0.314	1
HCLS1	0.000328789	0.033749	0.73	0.702	1
POLR2A	8.6532e-05	0.0337321	0.331	0.3	1
ABHD13	0.000308296	0.0336213	0.105	0.087	1
PLD4	0.00348546	0.0335863	0.119	0.104	1
CIZ1	0.000348935	0.0335312	0.136	0.116	1
DHX8	5.58109e-05	0.0334995	0.168	0.143	1
ASGR2	0.0445058	0.0334946	0.175	0.164	1
SHARPIN	0.00128793	0.0334531	0.183	0.163	1
CHMP4B	2.55628e-05	0.0333725	0.462	0.425	0.935626
ULK1	3.12688e-06	0.0333655	0.228	0.194	0.114447
ZNF410	0.0128898	0.0332185	0.158	0.144	1
BRD1	0.000296983	0.0329896	0.128	0.108	1
GANAB	0.0012067	0.0329665	0.159	0.14	1
PHF1	1.1156e-08	0.032949	0.1	0.073	0.00040832
VAMP7	0.0203028	0.0329373	0.104	0.093	1
NDUFA6	0.00270057	0.0328656	0.401	0.375	1
TCF25	0.00177622	0.0328599	0.642	0.612	1
PQBP1	0.0196623	0.0328495	0.294	0.276	1
MFSD6	1.37218e-06	0.0328165	0.101	0.077	0.0502232
RBBP7	0.00938516	0.0327894	0.16	0.145	1
WAC-AS1	0.0278859	0.0326279	0.179	0.165	1
RAB8A	0.00531293	0.032605	0.327	0.306	1
CCNG1	0.0377183	0.0324989	0.131	0.12	1
SEC31A	0.00106556	0.0324984	0.344	0.316	1
AL135905.2	4.00965e-05	0.0323834	0.141	0.117	1
EMC7	0.00120298	0.0323778	0.193	0.171	1
RGS12	0.00231472	0.0323023	0.1	0.084	1
2025-03-05	0.00419647	0.0322905	0.165	0.148	1
TTYH3	0.000181291	0.0322881	0.276	0.245	1
VPS26A	1.5255e-05	0.0321188	0.214	0.185	0.558348
SLC25A12	0.00964692	0.0318206	0.112	0.098	1
PARP6	2.51252e-06	0.0317722	0.139	0.113	0.0919608
COPG1	0.00459791	0.0317492	0.132	0.117	1
RO60	0.0345679	0.0317259	0.141	0.13	1
KIF2A	0.0141587	0.0317063	0.216	0.2	1
AP2M1	0.0344465	0.0316782	0.444	0.426	1
POM121C	0.000568604	0.0316458	0.183	0.16	1
TCF4	0.0146234	0.0315746	0.122	0.109	1
PHF11	0.00359743	0.0315515	0.264	0.244	1
UBA2	0.00158937	0.0314736	0.216	0.195	1
TWF1	0.00120343	0.0314536	0.114	0.097	1
MAGT1	0.00120948	0.0314426	0.199	0.178	1
KPNA1	0.000717956	0.0313767	0.231	0.207	1
AKT2	0.0292914	0.0313196	0.132	0.12	1
PER1	0.0147139	0.0311957	0.356	0.338	1
IDH3G	0.0199119	0.0311829	0.317	0.299	1
TCP11L2	1.33633e-07	0.0311406	0.128	0.098	0.0048911
ATP6V1F	0.0392053	0.0311402	0.602	0.576	1
NOL10	0.0192227	0.031138	0.13	0.117	1
CPSF7	0.00346915	0.0311074	0.192	0.173	1
IKBKE	0.00428298	0.0310375	0.139	0.123	1
EIF2B1	0.0144641	0.0308631	0.153	0.139	1
BSDC1	0.01449	0.0307069	0.137	0.123	1
KPNA4	0.000492537	0.030683	0.324	0.298	1
ZNF580	0.00311321	0.0306134	0.169	0.151	1
SAMD8	2.22155e-05	0.0305408	0.246	0.216	0.81311
GPBP1L1	0.000993546	0.0305291	0.262	0.238	1
POLR2G	0.0197309	0.0304764	0.298	0.281	1
TYW3	0.0157465	0.0304573	0.104	0.092	1
PPP2R3C	0.0188487	0.0303217	0.223	0.206	1
C5AR1	0.0317682	0.0301435	0.347	0.328	1
UBE2R2	0.00290742	0.0301395	0.546	0.522	1
SYNC	0.0177057	0.0299377	0.102	0.09	1
TAF2	0.0387734	0.0298193	0.162	0.15	1
YBX1	0.00256217	0.0298177	0.788	0.752	1
IRF9	0.000172869	0.0298066	0.291	0.263	1
GINM1	0.00702481	0.0297888	0.189	0.172	1
CLIP1	0.00195928	0.02977	0.346	0.318	1
ARSD	0.00209468	0.029685	0.101	0.086	1
HMGN2	0.000514713	0.0295831	0.642	0.608	1
TOMM7	0.00431203	0.0295688	0.775	0.735	1
NGDN	0.00519109	0.0295403	0.129	0.113	1
TRAPPC1	0.0154127	0.0295171	0.543	0.517	1
NSMF	9.04946e-06	0.0294645	0.146	0.12	0.331219
YPEL2	0.0297987	0.0294311	0.242	0.226	1
WAPL	0.00205262	0.0294212	0.322	0.297	1
CLK4	0.0081933	0.0293331	0.115	0.102	1
CHD4	0.00024801	0.0292345	0.347	0.315	1
UBE2A	0.0115783	0.0287317	0.259	0.241	1
PRKAA1	0.0030201	0.0287193	0.127	0.11	1
CDK11A	2.72462e-05	0.028713	0.246	0.215	0.997237
EIF3H	0.00995147	0.0287126	0.659	0.623	1
BRK1	0.000966026	0.0287062	0.607	0.563	1
PARP9	0.0163586	0.028683	0.202	0.186	1
DDX19B	0.0242689	0.0286264	0.111	0.099	1
CERS5	0.00026961	0.028625	0.123	0.103	1
MXI1	0.000950326	0.028613	0.15	0.13	1
PFDN6	0.0334901	0.0285192	0.155	0.143	1
EIF4E2	0.0415331	0.0284448	0.362	0.346	1
KDM3A	1.69492e-05	0.0283993	0.118	0.096	0.620359
TRIM26	0.000728607	0.0282847	0.199	0.176	1
AC096667.1	0.0143954	0.0280616	0.224	0.207	1
HGSNAT	0.0282668	0.0278514	0.197	0.183	1
SH3BP5	0.0180786	0.0277762	0.226	0.21	1
WWP2	0.0003934	0.0277683	0.351	0.32	1
NFKBIB	0.000324309	0.0277615	0.252	0.225	1
GPHN	8.27517e-05	0.0277078	0.114	0.093	1
NSUN2	0.0209085	0.0274348	0.132	0.119	1
PI4KB	0.00353206	0.0274276	0.188	0.169	1
TNFSF12	0.00171178	0.0273284	0.238	0.214	1
CDS2	0.000123373	0.0273284	0.196	0.17	1
UQCRB	0.0159984	0.0272906	0.723	0.689	1
PSMA3	0.0271357	0.0272832	0.214	0.2	1
ITCH	0.000571093	0.027068	0.346	0.316	1
CSNK2A2	0.0196979	0.026968	0.133	0.12	1
GGNBP2	9.97377e-05	0.0268984	0.416	0.382	1
CDC14A	0.00593189	0.0267286	0.211	0.192	1
RAF1	0.00293767	0.026237	0.337	0.312	1
EPN1	0.0102368	0.025971	0.327	0.305	1
KLHL2	0.00929046	0.0259641	0.214	0.196	1
SLC7A7	0.0219658	0.0259082	0.496	0.474	1
LRPPRC	0.0013892	0.0258569	0.181	0.16	1
TGFB1	9.31362e-07	0.0258549	0.705	0.658	0.0340888
TASOR2	4.84581e-05	0.025736	0.222	0.194	1
PPDPF	0.0221252	0.0257054	0.612	0.584	1
RILP	0.0151563	0.0256647	0.111	0.099	1
QRICH1	0.00031342	0.0256262	0.233	0.207	1
PEX16	0.0284633	0.0255533	0.176	0.163	1
MAP2K7	0.00777763	0.0254023	0.149	0.133	1
MGAT4A	0.000256559	0.0254005	0.129	0.109	1
ASXL1	1.10573e-06	0.0253664	0.234	0.199	0.0404707
MTA2	0.0382647	0.0253397	0.106	0.095	1
PARP12	0.000444492	0.0252893	0.211	0.187	1
PTS	0.00104943	0.0252579	0.22	0.197	1
C9orf16	0.021888	0.0252458	0.465	0.442	1
NUP93	0.0310989	0.0252333	0.147	0.135	1
IPO5	0.01875	0.0249043	0.117	0.105	1
EDEM1	0.0201534	0.0247861	0.164	0.15	1
WASHC2A	0.00317	0.0245503	0.211	0.191	1
FAM91A1	0.00101549	0.024521	0.176	0.155	1
ATG5	0.0120834	0.0244997	0.216	0.198	1
SRPRA	0.0453405	0.0244243	0.216	0.203	1
ATL3	0.00356228	0.0243795	0.127	0.111	1
HIST1H1E	0.017095	0.0243526	0.427	0.406	1
ENTPD4	0.000102111	0.0243074	0.149	0.126	1
SDHA	0.0334438	0.0242684	0.19	0.176	1
OSBPL2	0.00293104	0.0242663	0.112	0.097	1
OAF	0.00181001	0.0242214	0.147	0.129	1
CCDC93	0.0443469	0.0241858	0.191	0.177	1
TENT4A	0.0250861	0.0241507	0.172	0.158	1
TSTD1	0.0121047	0.024142	0.107	0.094	1
SNIP1	2.65146e-05	0.0240341	0.137	0.113	0.970461
TNPO1	0.0426157	0.0239603	0.176	0.163	1
AC007384.1	0.0411291	0.0238974	0.162	0.15	1
SYNJ1	0.00311262	0.0238179	0.175	0.157	1
CMTR1	0.00680718	0.0237045	0.104	0.09	1
PPP4R3A	0.00480469	0.0236887	0.324	0.3	1
DCAF1	0.00845829	0.0236027	0.126	0.111	1
DEGS1	0.0156668	0.0235213	0.142	0.128	1
GUK1	0.00387029	0.0234737	0.593	0.564	1
HERC3	0.00194284	0.0233146	0.209	0.187	1
SUZ12	0.0127553	0.0232397	0.199	0.181	1
LSM3	0.0165906	0.0231911	0.27	0.251	1
ATP8A1	0.00116746	0.0231042	0.116	0.099	1
C6orf226	0.00410065	0.0230453	0.114	0.098	1
PSMC3	0.00623953	0.0229828	0.204	0.185	1
MS4A7	2.38111e-12	0.0229144	0.518	0.447	8.71511e-08
DCP1A	0.00311233	0.0228497	0.228	0.206	1
OSGIN2	3.82119e-05	0.0227595	0.131	0.108	1
NAA15	0.0207661	0.0227006	0.173	0.157	1
HELZ2	2.06863e-06	0.0226414	0.112	0.088	0.0757138
CTBP1	0.00344413	0.0225731	0.303	0.281	1
TBL1XR1	0.0213288	0.0224434	0.285	0.268	1
BCL2	0.00404433	0.0224298	0.12	0.105	1
KAT5	0.0196517	0.0224274	0.125	0.112	1
NR2C2	0.0300432	0.0224271	0.16	0.147	1
RETREG2	0.00900027	0.0223723	0.164	0.147	1
LDB1	1.00654e-05	0.0223484	0.117	0.094	0.368402
MIOS	0.00337723	0.0222289	0.169	0.151	1
PPP1R12A	0.0418078	0.0222289	0.477	0.455	1
SENP7	0.00290874	0.0221882	0.151	0.133	1
NUBP1	0.0374083	0.0221714	0.145	0.133	1
SNRNP200	0.00820692	0.0221224	0.247	0.227	1
SPPL3	0.039854	0.0220459	0.306	0.29	1
AXIN1	0.00469126	0.0218484	0.113	0.099	1
TMEM138	0.0159952	0.0218424	0.107	0.096	1
ULK4	0.0120994	0.0218197	0.115	0.102	1
PML	0.00957245	0.0215811	0.189	0.172	1
VAV3	0.0272175	0.0215708	0.323	0.303	1
CCNT2	0.0221284	0.0214814	0.174	0.16	1
DUSP22	0.0165649	0.0212227	0.239	0.22	1
DNASE2	0.0232186	0.0212002	0.121	0.108	1
ELK4	0.000220563	0.0211289	0.119	0.099	1
COX6B1	0.041937	0.0209326	0.79	0.752	1
STX2	0.000403171	0.0209252	0.103	0.085	1
AC009226.1	0.0326328	0.0208881	0.156	0.143	1
USP25	0.0150985	0.0208709	0.338	0.318	1
MGAT4B	0.00734056	0.0208256	0.127	0.112	1
ISCU	0.0178448	0.0206161	0.316	0.296	1
DCAF5	0.000323051	0.0205902	0.22	0.194	1
NAA50	0.00337781	0.02052	0.216	0.195	1
EAF1	0.00716502	0.0203917	0.19	0.171	1
EEF1A1	1.28806e-07	0.0203174	0.976	0.957	0.00471441
SDE2	0.0340173	0.0201973	0.112	0.101	1
VAMP3	0.0356478	0.0200872	0.267	0.251	1
NRBP1	0.00439518	0.0199832	0.266	0.245	1
ARRDC2	0.00472314	0.0198529	0.184	0.166	1
PPP2R2A	0.0301803	0.0198379	0.302	0.284	1
DPP9	0.00139404	0.0196024	0.16	0.14	1
PTAR1	0.0048169	0.0195695	0.15	0.134	1
AL139246.5	0.0128539	0.0195058	0.157	0.143	1
PFDN1	0.0198021	0.0194246	0.188	0.173	1
FAM50A	0.0406011	0.0193435	0.314	0.297	1
MCMBP	0.0201649	0.019283	0.201	0.186	1
NCOA6	0.00746451	0.0191402	0.21	0.191	1
ITGAX	1.78767e-06	0.0190645	0.463	0.421	0.0654307
ZNF787	0.0015831	0.0188271	0.194	0.173	1
EPS15L1	0.0163844	0.0187551	0.15	0.135	1
ROCK1	0.0425254	0.0187243	0.591	0.567	1
DPM1	0.0158593	0.0186507	0.117	0.104	1
RRP36	0.0112083	0.0185041	0.12	0.106	1
ZBED1	0.0448398	0.0183849	0.114	0.104	1
PLAAT3	0.0388163	0.0183314	0.103	0.092	1
RAB43	0.0186184	0.0181067	0.1	0.089	1
SAT1	1.9932e-05	0.0180506	0.97	0.952	0.72953
BECN1	0.0327805	0.0180181	0.212	0.196	1
PJA2	0.000751165	0.017972	0.365	0.337	1
PLEKHA3	0.0268841	0.0179007	0.126	0.114	1
CALCOCO2	0.0042728	0.0178111	0.374	0.348	1
CARS	0.0492423	0.017606	0.142	0.131	1
TMCC1	0.00148524	0.0174446	0.247	0.221	1
UNC93B1	0.000556645	0.0174311	0.381	0.351	1
SMAD2	0.0304101	0.0173401	0.264	0.247	1
AGAP3	0.000644822	0.017331	0.187	0.165	1
U2AF2	0.0030958	0.017215	0.21	0.19	1
RNF19A	0.00348632	0.0171713	0.244	0.221	1
DCTN5	0.0109082	0.0169869	0.115	0.102	1
KIF1B	0.0216418	0.0168622	0.236	0.218	1
PPM1L	0.0482877	0.0168168	0.221	0.207	1
ACTN4	0.0181075	0.0168072	0.41	0.391	1
MT-ND6	1.14024e-15	0.0166874	0.497	0.434	4.17341e-11
PTOV1	0.0317824	0.0166053	0.174	0.16	1
ANKRD13C	0.00886255	0.016484	0.103	0.089	1
ILKAP	0.00831928	0.0164416	0.211	0.192	1
RALGAPA1	0.00215808	0.0162577	0.151	0.132	1
TMEM8A	0.000205885	0.0162358	0.142	0.12	1
LDLRAD4	0.0168529	0.0161581	0.361	0.339	1
CSTA	0.0270463	0.0159373	0.701	0.671	1
SRSF2	0.00461212	0.015932	0.487	0.462	1
CPEB2	0.0330879	0.015818	0.194	0.179	1
SP140	0.000546375	0.0157547	0.118	0.099	1
HTT	0.0393058	0.015543	0.273	0.261	1
BTG1	0.0242784	0.0154859	0.804	0.788	1
AKIRIN2	0.0143381	0.015459	0.414	0.39	1
NFKBIE	1.7788e-05	0.0154197	0.268	0.234	0.65106
DTD1	0.0158478	0.0152008	0.145	0.13	1
SERTAD1	0.0499347	0.0149697	0.261	0.246	1
TBC1D1	0.0103018	0.0146296	0.369	0.347	1
DESI2	0.0493696	0.0145281	0.13	0.119	1
METTL16	0.0112064	0.0145032	0.114	0.1	1
[truncated: 111 more rows]
