# Supplementary material for: Single‐cell transcriptomics reveal circulating skin‐homing CLA+ CTSW+ cytotoxic CD4+ T cells contribute to relapse of psoriasis
Source: Clin Transl Med. 2025 Nov 17;15(11):e70518. doi: 10.1002/ctm2.70518 (PMC12623151; doi:10.1002/ctm2.70518)
Supplement: Supplementary file 22 — Supporting Information [file CTM2-15-e70518-s020.xlsx]

## Sheet: fm_mono_relpase_0late (4)
Table S11. Complete list of differentially expressed genes (DEG) upregulated in monocytes from patients with late relapse.
Gene name	p_val	avg_log2FC	pct.1	pct.2	p_val_adj
PTCH2	2.73398e-172	-0.896947	0.357	0.554	1.00066e-167
MT-ATP8	9.13611e-86	-0.771327	0.876	0.894	3.34391e-81
JUN	4.09831e-291	-0.735396	0.833	0.948	1.50002e-286
RETN	2.02005e-147	-0.712857	0.242	0.418	7.39357e-143
EGR1	1.22502e-179	-0.702104	0.376	0.605	4.48369e-175
Z93241.1	3.2213e-139	-0.701469	0.385	0.561	1.17903e-134
FP236383.3	1.4235e-18	-0.700088	0.993	0.977	5.21014e-14
HLA-DRB5	3.24577e-165	-0.684553	0.348	0.541	1.18799e-160
IER2	5.64178e-277	-0.67635	0.916	0.959	2.06495e-272
RHOB	3.06422e-160	-0.647635	0.521	0.701	1.12154e-155
SOX4	4.81399e-52	-0.634765	0.254	0.356	1.76197e-47
MT-ND3	8.6136e-207	-0.619779	0.972	0.987	3.15266e-202
CD300LB	5.49684e-98	-0.611925	0.196	0.334	2.0119e-93
AC012447.1	8.91824e-98	-0.596947	0.311	0.461	3.26416e-93
SLC38A2	7.26659e-81	-0.588171	0.418	0.542	2.65965e-76
MT-ND4	4.96017e-129	-0.571831	0.938	0.96	1.81547e-124
MAFF	5.96174e-99	-0.562167	0.218	0.361	2.18206e-94
FP671120.4	3.38066e-07	-0.557899	0.875	0.803	0.0123735
MT-ND4L	4.19943e-55	-0.54336	0.779	0.815	1.53703e-50
MT-ND1	1.59619e-82	-0.533472	0.974	0.976	5.8422e-78
MT-ATP6	1.03603e-74	-0.523456	0.94	0.954	3.79199e-70
MT-ND2	7.94432e-63	-0.505918	0.938	0.949	2.9077e-58
AL021155.5	6.40022e-50	-0.490574	0.344	0.441	2.34254e-45
AL627171.2	5.97723e-67	-0.487347	0.129	0.229	2.18773e-62
MNDA	6.31452e-129	-0.471304	0.679	0.801	2.31118e-124
PDE3A	6.12107e-49	-0.47	0.146	0.233	2.24037e-44
LINC00278	1.73695e-105	-0.464122	0.23	0.387	6.35743e-101
AC105402.3	1.97179e-72	-0.448777	0.144	0.254	7.21695e-68
MT-CYB	9.18082e-18	-0.443378	0.94	0.934	3.36027e-13
RPS26	7.32443e-61	-0.44252	0.837	0.825	2.68081e-56
MT-CO2	1.71633e-52	-0.422422	0.994	0.992	6.28193e-48
RCSD1	1.0193e-78	-0.421131	0.556	0.674	3.73075e-74
PRAM1	1.42301e-55	-0.416146	0.474	0.577	5.20834e-51
CCNL1	1.08285e-82	-0.407304	0.776	0.833	3.96333e-78
EIF4A3	5.96627e-37	-0.406198	0.265	0.348	2.18371e-32
NAIP	1.65445e-70	-0.405918	0.419	0.547	6.05547e-66
SQSTM1	4.79244e-35	-0.401494	0.671	0.722	1.75408e-30
MT-CO1	1.24006e-30	-0.401019	0.997	0.998	4.53875e-26
JUNB	2.40192e-135	-0.400818	0.908	0.932	8.79128e-131
MYLIP	1.94681e-54	-0.397167	0.339	0.445	7.12554e-50
DUSP1	3.65612e-155	-0.396404	0.937	0.946	1.33818e-150
RSRP1	6.16267e-56	-0.395072	0.546	0.641	2.2556e-51
MAP1LC3B	8.14878e-85	-0.391297	0.578	0.691	2.98254e-80
KMT2E-AS1	6.90233e-64	-0.390973	0.281	0.401	2.52632e-59
RBFOX2	7.31597e-61	-0.386831	0.72	0.73	2.67772e-56
NXF1	5.06329e-36	-0.385444	0.398	0.478	1.85322e-31
TRIB1	3.27301e-43	-0.385119	0.258	0.347	1.19795e-38
PLIN2	5.55344e-50	-0.382759	0.296	0.396	2.03262e-45
AC091271.1	4.93602e-57	-0.374572	0.121	0.211	1.80663e-52
DHFR	2.24837e-57	-0.368476	0.133	0.227	8.22927e-53
TNFSF10	8.62237e-68	-0.367151	0.374	0.504	3.15587e-63
RABGEF1	1.00044e-48	-0.364573	0.614	0.694	3.6617e-44
AFF4	2.23667e-29	-0.361946	0.515	0.57	8.18643e-25
PSTPIP1	7.03344e-44	-0.359902	0.34	0.437	2.57431e-39
WSB1	7.83064e-56	-0.359632	0.6	0.677	2.86609e-51
RPS10-NUDT3	7.17426e-67	-0.353717	0.187	0.294	2.62585e-62
CALHM6	1.32902e-34	-0.353589	0.327	0.404	4.86433e-30
NFE2	2.64969e-62	-0.352702	0.232	0.349	9.69814e-58
JAML	2.68121e-64	-0.350567	0.553	0.661	9.81351e-60
S100Z	6.7983e-52	-0.350486	0.192	0.291	2.48824e-47
KLHL15	4.63121e-45	-0.349052	0.158	0.244	1.69507e-40
MT-ND5	6.71679e-09	-0.346155	0.852	0.858	0.000245841
AKAP13	1.98714e-59	-0.34293	0.69	0.784	7.27312e-55
ZFP36L2	1.91318e-82	-0.336809	0.624	0.763	7.00243e-78
S100A8	2.45787e-13	-0.332559	0.867	0.832	8.99603e-09
TRA2B	5.60736e-57	-0.332239	0.635	0.71	2.05235e-52
MT-CO3	2.54084e-25	-0.321102	0.988	0.985	9.29972e-21
RNF138	5.20358e-40	-0.314484	0.268	0.357	1.90456e-35
CREB5	1.12964e-36	-0.312887	0.343	0.437	4.13461e-32
C9orf72	7.57821e-45	-0.312531	0.614	0.687	2.7737e-40
HSP90AA1	6.22177e-42	-0.310725	0.71	0.761	2.27723e-37
WDR74	2.09366e-14	-0.309917	0.496	0.533	7.663e-10
AC103591.3	3.67534e-31	-0.309232	0.213	0.288	1.34521e-26
Z93930.2	2.88678e-59	-0.308623	0.085	0.167	1.05659e-54
ERICH1	1.11272e-29	-0.307296	0.4	0.476	4.07266e-25
HSPA8	9.94286e-41	-0.305598	0.548	0.618	3.63918e-36
MBP	8.34333e-57	-0.303056	0.534	0.644	3.05374e-52
CLK1	5.69467e-26	-0.300585	0.398	0.467	2.08431e-21
BTG2	4.87747e-18	-0.299457	0.515	0.556	1.7852e-13
KDM4B	1.60854e-06	-0.296541	0.288	0.316	0.0588743
ZNF609	2.25153e-34	-0.295196	0.286	0.371	8.24084e-30
GIMAP8	4.60464e-74	-0.294037	0.152	0.269	1.68535e-69
KIAA0319L	6.85375e-26	-0.293046	0.198	0.264	2.50854e-21
FCN1	4.35914e-66	-0.291376	0.889	0.902	1.59549e-61
HIST1H4C	7.04872e-26	-0.290801	0.335	0.409	2.5799e-21
SMIM25	0.000127528	-0.290174	0.415	0.428	1
DDX3Y	2.03626e-34	-0.290012	0.323	0.412	7.45292e-30
IPCEF1	1.13594e-33	-0.287889	0.188	0.268	4.15766e-29
IL6R	9.92244e-33	-0.286911	0.315	0.403	3.63171e-28
CCDC88B	2.17192e-16	-0.285324	0.33	0.383	7.94946e-12
HFM1	1.03703e-11	-0.284111	0.195	0.237	3.79563e-07
GLRX	2.72729e-46	-0.283633	0.459	0.556	9.98216e-42
ADGRE2	7.6032e-13	-0.281606	0.437	0.476	2.78285e-08
PADI4	4.58451e-26	-0.281599	0.153	0.217	1.67798e-21
ANKRD13D	8.3175e-26	-0.280449	0.381	0.455	3.04429e-21
FLI1	4.24615e-39	-0.280422	0.395	0.488	1.55413e-34
NQO2	2.31817e-43	-0.279842	0.164	0.249	8.48475e-39
SETDB2	1.46802e-41	-0.279809	0.103	0.174	5.37308e-37
AC004687.1	3.87116e-33	-0.279774	0.297	0.38	1.41688e-28
GIMAP7	1.06569e-54	-0.279025	0.285	0.407	3.90052e-50
SSH2	9.05651e-36	-0.278994	0.613	0.693	3.31477e-31
RAB7A	1.84279e-27	-0.278563	0.681	0.712	6.74478e-23
VSTM1	4.65774e-61	-0.278351	0.097	0.186	1.70478e-56
CSF3R	1.19775e-11	-0.27645	0.704	0.729	4.38389e-07
DYNLL1	4.30876e-43	-0.275742	0.436	0.534	1.57705e-38
FOS	1.25687e-60	-0.272947	0.962	0.951	4.60027e-56
UBXN11	3.69346e-13	-0.27209	0.467	0.505	1.35184e-08
INPP5D	7.86802e-32	-0.271745	0.422	0.507	2.87978e-27
ADAMTSL4-AS1	1.85821e-15	-0.270482	0.475	0.523	6.80123e-11
RERE	1.21272e-24	-0.270417	0.32	0.389	4.43867e-20
CXCL2	9.86052e-27	-0.269772	0.285	0.364	3.60905e-22
FES	1.0781e-33	-0.269293	0.258	0.344	3.94597e-29
RNF213	4.5433e-08	-0.269216	0.725	0.74	0.00166289
RELT	9.27578e-18	-0.269155	0.432	0.491	3.39503e-13
AC020911.2	6.80514e-08	-0.268798	0.127	0.155	0.00249075
WASHC1	6.25026e-19	-0.267679	0.278	0.334	2.28766e-14
NSUN6	1.28515e-27	-0.266649	0.168	0.236	4.70378e-23
LONRF3	8.67185e-25	-0.26586	0.091	0.142	3.17398e-20
TOM1	5.2095e-08	-0.264222	0.631	0.648	0.00190673
SLC39A10	5.61188e-29	-0.264077	0.194	0.265	2.054e-24
FYB1	6.34626e-39	-0.260623	0.731	0.787	2.32279e-34
FGD3	6.95257e-24	-0.258207	0.345	0.415	2.54471e-19
NDRG1	4.30116e-11	-0.257871	0.19	0.23	1.57427e-06
CYBC1	1.92481e-27	-0.25753	0.251	0.323	7.04499e-23
CD300LF	2.52843e-35	-0.256782	0.218	0.302	9.25429e-31
THUMPD3-AS1	4.8038e-19	-0.255789	0.249	0.307	1.75824e-14
ZNF710	3.93009e-20	-0.255549	0.263	0.324	1.43845e-15
TPCN1	9.3475e-25	-0.25459	0.168	0.231	3.42128e-20
IER3	1.70523e-08	-0.254323	0.598	0.606	0.000624131
MYO15B	1.21182e-09	-0.253733	0.271	0.308	4.43537e-05
MIS18BP1	8.47783e-29	-0.251059	0.36	0.439	3.10297e-24
MLKL	6.87534e-21	-0.251048	0.135	0.189	2.51644e-16
MYOSLID	7.91627e-12	-0.250022	0.138	0.175	2.89743e-07
CARD8	6.78824e-33	-0.249954	0.222	0.302	2.48456e-28
LAT2	2.66554e-28	-0.249651	0.316	0.394	9.75614e-24
CROCC	2.94402e-23	-0.249587	0.514	0.573	1.07754e-18
SEMA4D	6.43029e-23	-0.248801	0.271	0.336	2.35355e-18
SCIMP	1.46152e-34	-0.247798	0.253	0.336	5.34931e-30
STAB1	8.8163e-10	-0.245767	0.295	0.335	3.22685e-05
SLC11A1	1.20925e-13	-0.245253	0.564	0.601	4.42596e-09
JAK2	1.73778e-12	-0.244745	0.446	0.49	6.36044e-08
APBB1IP	6.03469e-29	-0.244184	0.508	0.583	2.20876e-24
ARHGAP27	9.01521e-21	-0.243343	0.287	0.353	3.29966e-16
AC011446.2	1.42464e-21	-0.241725	0.073	0.116	5.21433e-17
SPECC1	1.69039e-23	-0.241571	0.256	0.324	6.18701e-19
FAM157C	6.1322e-08	-0.240697	0.182	0.214	0.00224445
JMJD1C	1.91927e-28	-0.240531	0.635	0.694	7.02473e-24
MPHOSPH8	1.349e-17	-0.239823	0.279	0.338	4.93748e-13
GIMAP1	4.48829e-45	-0.239157	0.225	0.325	1.64276e-40
SLCO5A1	1.11768e-05	-0.238734	0.196	0.222	0.409084
AC025164.1	2.26203e-13	-0.23774	0.126	0.166	8.27924e-09
PLCB2	6.65438e-13	-0.237668	0.402	0.447	2.43557e-08
TBC1D2	4.46642e-26	-0.23752	0.13	0.19	1.63475e-21
LACTB2	6.23273e-45	-0.23734	0.086	0.158	2.28124e-40
ARID5A	5.73291e-10	-0.236639	0.251	0.289	2.0983e-05
ARHGEF18	3.46079e-20	-0.235876	0.18	0.236	1.26669e-15
HERPUD1	5.55625e-24	-0.235382	0.438	0.505	2.03364e-19
DGKZ	7.75754e-21	-0.234945	0.317	0.383	2.83934e-16
MYO1F	7.35936e-17	-0.234414	0.774	0.807	2.6936e-12
SLC25A33	3.16486e-19	-0.233816	0.191	0.246	1.15837e-14
ZNF143	2.38724e-19	-0.233532	0.141	0.191	8.73753e-15
RAB1A	3.77333e-12	-0.232349	0.508	0.54	1.38108e-07
COLGALT1	2.67557e-16	-0.232335	0.214	0.267	9.79287e-12
AC087239.1	6.30376e-23	-0.232282	0.165	0.226	2.30724e-18
DLEU2	6.78413e-20	-0.231483	0.597	0.647	2.48306e-15
GLS	8.56085e-09	-0.23121	0.363	0.394	0.000313336
TNRC18	9.88339e-10	-0.229378	0.326	0.364	3.61742e-05
YME1L1	2.16244e-09	-0.229119	0.446	0.478	7.91474e-05
IL17RA	1.73928e-18	-0.227448	0.544	0.598	6.36595e-14
MAP3K3	4.94036e-17	-0.227311	0.374	0.429	1.80822e-12
BTN3A2	5.44625e-45	-0.227224	0.124	0.204	1.99338e-40
PIK3CD	1.20623e-17	-0.226921	0.327	0.386	4.41493e-13
HRH2	2.90477e-25	-0.225677	0.301	0.377	1.06318e-20
CBX4	0.0186	-0.223738	0.213	0.222	1
DDX39A	1.34385e-07	-0.223577	0.316	0.346	0.00491862
MICU1	5.67978e-20	-0.223282	0.315	0.379	2.07886e-15
SLC16A3	3.49601e-22	-0.223148	0.329	0.4	1.27957e-17
CCDC18	5.2566e-22	-0.222848	0.132	0.187	1.92397e-17
SNHG1	1.08347e-21	-0.22269	0.19	0.247	3.96562e-17
AKAP9	4.38162e-11	-0.222564	0.357	0.397	1.60371e-06
NDUFA3	1.25302e-25	-0.220746	0.468	0.534	4.58618e-21
RNF149	1.00625e-19	-0.220089	0.537	0.594	3.68299e-15
RGS19	2.78826e-20	-0.218983	0.464	0.519	1.02053e-15
ATP5F1E	3.14349e-61	-0.218632	0.927	0.877	1.15055e-56
NDUFB1	3.06478e-29	-0.218128	0.478	0.553	1.12174e-24
HLA-DRB1	3.95104e-08	-0.218068	0.852	0.837	0.00144612
SAP25	1.96832e-20	-0.217187	0.085	0.13	7.20423e-16
RBP7	2.77067e-13	-0.2171	0.311	0.357	1.01409e-08
HNRNPU	2.16598e-07	-0.214435	0.724	0.729	0.00792769
DNAJB9	2.47077e-20	-0.213656	0.124	0.175	9.04327e-16
PLCB1	3.91502e-11	-0.213183	0.411	0.455	1.43294e-06
NLRP12	4.10747e-19	-0.212658	0.177	0.233	1.50337e-14
DYNC1H1	1.08953e-08	-0.212009	0.403	0.436	0.000398781
ATG16L2	2.40708e-12	-0.211921	0.427	0.475	8.81014e-08
SLA	1.04689e-29	-0.211599	0.244	0.324	3.83174e-25
VMP1	1.71708e-21	-0.211541	0.611	0.667	6.2847e-17
IER5L	0.00107915	-0.210504	0.141	0.156	1
KSR1	5.9264e-13	-0.209664	0.207	0.253	2.16912e-08
TNFRSF10B	3.02304e-10	-0.209663	0.291	0.333	1.10646e-05
NAGK	5.85364e-23	-0.20924	0.42	0.49	2.14249e-18
SNHG8	5.64411e-22	-0.208694	0.301	0.366	2.0658e-17
SLC3A2	1.0877e-13	-0.208213	0.301	0.348	3.9811e-09
SIRPB2	2.22146e-32	-0.207371	0.141	0.212	8.13078e-28
GPBAR1	7.86422e-23	-0.207163	0.222	0.286	2.87838e-18
ARGLU1	1.24597e-05	-0.206762	0.5	0.519	0.456036
NLRC5	1.14507e-09	-0.206455	0.225	0.261	4.19106e-05
P2RX1	3.08948e-11	-0.205808	0.237	0.279	1.13078e-06
SNHG9	1.04791e-27	-0.205807	0.11	0.168	3.83547e-23
ABHD5	9.06689e-12	-0.205788	0.184	0.226	3.31857e-07
BICRAL	4.17754e-13	-0.204538	0.251	0.299	1.52902e-08
CD1D	1.96807e-27	-0.203962	0.169	0.236	7.20332e-23
SNRNP70	1.42216e-07	-0.203326	0.341	0.37	0.00520523
GSDMD	5.71537e-21	-0.203167	0.199	0.259	2.09188e-16
PTK2B	1.23362e-14	-0.202648	0.436	0.488	4.51518e-10
UPF2	7.06506e-10	-0.201945	0.237	0.276	2.58588e-05
MED29	1.5896e-07	-0.201854	0.199	0.232	0.0058181
STAT6	4.98957e-13	-0.20176	0.402	0.451	1.82623e-08
MAPK8IP3	0.000334217	-0.201608	0.257	0.277	1
MRPL33	4.3395e-30	-0.201526	0.348	0.434	1.5883e-25
TFCP2	2.88482e-19	-0.200796	0.214	0.275	1.05587e-14
KCTD12	2.12471e-24	-0.20064	0.321	0.395	7.77665e-20
HOOK2	1.14254e-11	-0.20048	0.457	0.496	4.1818e-07
LINC00513	2.93585e-15	-0.200346	0.121	0.164	1.07455e-10
ATF3	8.57811e-10	-0.199656	0.468	0.511	3.13968e-05
CARS2	2.02221e-15	-0.199476	0.236	0.288	7.4015e-11
CLEC7A	1.28438e-14	-0.199214	0.63	0.661	4.70095e-10
SLC9A1	4.48802e-12	-0.199072	0.184	0.226	1.64266e-07
RBM6	1.1149e-14	-0.198931	0.367	0.416	4.08063e-10
TUBA1C	5.55653e-07	-0.197656	0.263	0.294	0.0203374
HERC4	9.75709e-19	-0.197289	0.202	0.258	3.57119e-14
ARHGAP9	2.50959e-11	-0.197087	0.323	0.369	9.18536e-07
MKKS	1.21332e-39	-0.19684	0.139	0.218	4.44089e-35
LFNG	3.32651e-09	-0.196501	0.369	0.41	0.000121754
PAK1	9.47006e-21	-0.195876	0.442	0.507	3.46614e-16
FKBP15	6.46637e-15	-0.195852	0.266	0.319	2.36676e-10
SLC24A4	1.33304e-14	-0.19526	0.261	0.312	4.87906e-10
UBXN2A	3.81575e-16	-0.194953	0.173	0.223	1.3966e-11
CPPED1	7.71323e-23	-0.194054	0.551	0.621	2.82312e-18
INPP4A	1.3904e-12	-0.193844	0.29	0.338	5.08899e-08
TUBA4A	5.45256e-15	-0.193767	0.206	0.254	1.99569e-10
MLXIP	2.77356e-13	-0.19341	0.239	0.287	1.01515e-08
CYCS	6.34243e-12	-0.193264	0.317	0.359	2.32139e-07
STAT2	1.01031e-07	-0.193208	0.364	0.397	0.00369784
MSRB1	2.5926e-22	-0.192677	0.291	0.362	9.48919e-18
NUFIP2	0.000243723	-0.192579	0.486	0.495	1
ZBTB11	3.74739e-14	-0.192461	0.199	0.246	1.37158e-09
IRF5	7.06873e-25	-0.192141	0.235	0.305	2.58723e-20
RRP12	1.37315e-14	-0.191897	0.311	0.363	5.02588e-10
NLRP1	2.89986e-08	-0.191839	0.468	0.505	0.00106138
RAB11FIP1	1.66467e-14	-0.191764	0.52	0.569	6.09287e-10
ABHD3	5.5033e-14	-0.191695	0.177	0.223	2.01426e-09
NADK	4.90635e-15	-0.191165	0.382	0.436	1.79577e-10
ST6GAL1	1.43048e-18	-0.190729	0.184	0.24	5.23569e-14
EEA1	1.8832e-20	-0.19052	0.214	0.273	6.8927e-16
C1orf162	5.53741e-17	-0.189995	0.636	0.656	2.02675e-12
ZNF821	1.62891e-08	-0.189531	0.11	0.14	0.000596198
SKAP2	2.03715e-20	-0.189373	0.385	0.455	7.45618e-16
TNFAIP8L2	3.50018e-40	-0.189071	0.166	0.252	1.2811e-35
DDIT3	2.45226e-18	-0.189028	0.153	0.204	8.97551e-14
CREM	5.14876e-08	-0.1887	0.205	0.237	0.0018845
RAP1GAP2	1.04548e-08	-0.188052	0.367	0.404	0.000382658
AL499604.1	3.79163e-20	-0.187075	0.088	0.133	1.38777e-15
CHD9	6.55043e-11	-0.186888	0.265	0.307	2.39752e-06
SNHG25	1.62003e-35	-0.186806	0.081	0.143	5.92946e-31
ADK	1.0916e-12	-0.18669	0.422	0.474	3.99535e-08
RHOT1	3.77817e-18	-0.186465	0.184	0.239	1.38285e-13
HK3	7.7677e-05	-0.186137	0.41	0.432	1
AL450998.2	6.41968e-15	-0.185148	0.117	0.159	2.34967e-10
SMIM14	8.56994e-19	-0.184933	0.19	0.245	3.13668e-14
METTL6	1.61585e-23	-0.184833	0.11	0.164	5.91417e-19
PNPLA2	0.00240713	-0.184682	0.379	0.393	1
GZF1	4.14838e-16	-0.184548	0.094	0.133	1.51835e-11
TNRC6B	1.79347e-13	-0.18441	0.426	0.475	6.56427e-09
UBL5	8.23797e-23	-0.184276	0.709	0.725	3.01518e-18
IGF2R	2.40458e-10	-0.184256	0.328	0.368	8.80101e-06
DYNLT1	2.62394e-23	-0.183797	0.324	0.398	9.60387e-19
PPP1R10	1.8697e-14	-0.183651	0.281	0.335	6.84331e-10
HSPA6	1.79644e-27	-0.183335	0.09	0.144	6.57514e-23
FAM43A	1.54925e-32	-0.183239	0.055	0.105	5.67042e-28
RTF1	1.57759e-09	-0.18295	0.3	0.337	5.77413e-05
CCNL2	1.14107e-06	-0.182915	0.192	0.219	0.0417643
RSBN1L	1.24661e-16	-0.182905	0.225	0.28	4.56273e-12
AMD1	7.62902e-13	-0.182802	0.266	0.312	2.7923e-08
KIAA0513	4.04135e-16	-0.182802	0.233	0.286	1.47917e-11
ATP5ME	1.40728e-15	-0.182025	0.576	0.61	5.15079e-11
MEGF9	5.6113e-19	-0.181827	0.466	0.531	2.05379e-14
SAE1	3.637e-10	-0.181683	0.137	0.171	1.33118e-05
CIITA	7.31752e-11	-0.181653	0.226	0.267	2.67829e-06
P2RY13	4.00793e-33	-0.181504	0.16	0.237	1.46694e-28
LUC7L3	2.51552e-09	-0.181385	0.305	0.344	9.20706e-05
LPXN	3.18118e-10	-0.180155	0.32	0.363	1.16434e-05
CRISPLD2	1.73856e-18	-0.179629	0.127	0.177	6.36329e-14
FGD2	1.03863e-12	-0.179627	0.264	0.311	3.80148e-08
ROGDI	5.50634e-13	-0.179554	0.223	0.27	2.01537e-08
HSPA5	3.35948e-06	-0.179477	0.379	0.406	0.12296
SNHG29	7.0004e-12	-0.179375	0.59	0.605	2.56221e-07
PITPNC1	6.18867e-11	-0.179281	0.311	0.358	2.26511e-06
ADPGK-AS1	1.74549e-22	-0.178966	0.074	0.118	6.38866e-18
CD36	7.65384e-14	-0.178171	0.468	0.517	2.80138e-09
USP36	3.50752e-08	-0.17817	0.232	0.264	0.00128379
IFRD1	2.07578e-10	-0.17811	0.306	0.347	7.59756e-06
FRY	1.00354e-08	-0.177831	0.376	0.416	0.000367307
CELF2	5.42326e-16	-0.17739	0.61	0.664	1.98497e-11
GIMAP4	4.13901e-25	-0.176541	0.324	0.405	1.51492e-20
B3GNT2	1.48834e-22	-0.176512	0.133	0.189	5.44749e-18
COPS9	8.01659e-17	-0.1764	0.444	0.495	2.93415e-12
CRLF3	1.09553e-11	-0.175637	0.193	0.234	4.00977e-07
POLR2L	9.44807e-17	-0.174507	0.64	0.67	3.45809e-12
RASSF1	1.92045e-16	-0.173577	0.184	0.235	7.02903e-12
INTS6	3.63852e-07	-0.173491	0.222	0.253	0.0133173
SELENOH	2.8303e-14	-0.17346	0.536	0.575	1.03592e-09
PIBF1	1.61062e-13	-0.17306	0.142	0.183	5.89504e-09
IFI16	1.42175e-12	-0.173049	0.365	0.412	5.20375e-08
TACC3	9.10219e-15	-0.173022	0.17	0.217	3.33149e-10
CD300A	1.97422e-15	-0.172422	0.266	0.32	7.22586e-11
ATP6V1B2	4.75712e-20	-0.172401	0.336	0.406	1.74115e-15
NFATC3	6.25703e-09	-0.172322	0.242	0.278	0.000229014
CCNG2	8.11329e-07	-0.172203	0.138	0.163	0.0296955
PAXBP1	2.52962e-08	-0.172134	0.166	0.199	0.000925867
C5orf56	9.31243e-05	-0.171548	0.248	0.269	1
NOP10	9.43932e-16	-0.171493	0.5	0.551	3.45489e-11
LRRC8D	2.19835e-10	-0.171427	0.219	0.259	8.04619e-06
ILF3-DT	3.63534e-12	-0.171354	0.137	0.177	1.33057e-07
RPS4Y1	2.94842e-26	-0.1713	0.569	0.667	1.07915e-21
MEF2C	3.1942e-15	-0.171298	0.413	0.472	1.16911e-10
USP32	6.07993e-11	-0.171272	0.329	0.373	2.22531e-06
TRMT1	1.16896e-13	-0.171101	0.301	0.352	4.27851e-09
AC015912.3	4.36163e-15	-0.171085	0.165	0.214	1.5964e-10
FAM53C	8.1603e-12	-0.170793	0.197	0.241	2.98675e-07
ATXN2	8.89911e-18	-0.170158	0.194	0.249	3.25716e-13
MRPS6	9.41151e-19	-0.169992	0.178	0.233	3.44471e-14
MEPCE	1.77376e-10	-0.169846	0.184	0.224	6.49214e-06
ZMYND8	2.13471e-11	-0.169803	0.134	0.17	7.81326e-07
RAB24	2.65334e-09	-0.169675	0.39	0.426	9.71147e-05
LCP2	2.66447e-07	-0.169454	0.647	0.667	0.00975224
SETX	2.10105e-07	-0.169078	0.394	0.428	0.00769006
COQ7	2.22925e-12	-0.168894	0.111	0.148	8.15929e-08
IFFO1	1.46888e-08	-0.168794	0.116	0.146	0.000537626
APAF1	2.32117e-18	-0.168349	0.226	0.286	8.49572e-14
ZBTB10	2.28887e-05	-0.168322	0.262	0.288	0.837749
SAT2	2.08295e-12	-0.168251	0.377	0.424	7.62381e-08
R3HDM2	1.48964e-05	-0.168223	0.372	0.396	0.545224
AC104695.2	4.98269e-16	-0.168218	0.113	0.157	1.82372e-11
PADI2	5.7158e-26	-0.168134	0.058	0.102	2.09204e-21
LINC00910	2.01053e-08	-0.168055	0.607	0.622	0.000735875
PIEZO1	3.00315e-05	-0.168051	0.242	0.267	1
MTMR10	1.94466e-13	-0.167974	0.197	0.244	7.11763e-09
MRPL52	2.40583e-16	-0.167916	0.358	0.415	8.80556e-12
DENND10	3.90996e-12	-0.167613	0.311	0.354	1.43108e-07
DLEU1	2.1874e-06	-0.167478	0.228	0.258	0.0800611
PSMB9	1.06348e-12	-0.167477	0.539	0.569	3.89246e-08
TNFRSF10D	2.22572e-05	-0.167246	0.084	0.103	0.814637
SULF2	2.01335e-07	-0.166977	0.43	0.464	0.00736905
ARHGAP4	0.00698874	-0.16689	0.517	0.528	1
NDE1	1.59232e-06	-0.166679	0.264	0.293	0.0582806
DGKG	4.73851e-11	-0.16661	0.139	0.176	1.73434e-06
OSBPL1A	1.1871e-20	-0.16656	0.079	0.122	4.3449e-16
KRCC1	8.90486e-20	-0.166342	0.148	0.202	3.25927e-15
RPL6	7.11835e-28	-0.16616	0.917	0.879	2.60539e-23
NARS	3.56948e-18	-0.165819	0.166	0.22	1.30646e-13
LINC01366	7.83352e-29	-0.165705	0.056	0.102	2.86715e-24
MTIF3	3.95462e-20	-0.165404	0.21	0.27	1.44743e-15
SPG11	2.18575e-09	-0.16525	0.284	0.323	8.00006e-05
AP5Z1	4.2067e-08	-0.16474	0.174	0.207	0.00153969
CYTH4	7.8655e-08	-0.164128	0.35	0.385	0.00287885
UBAP1	4.09171e-05	-0.164014	0.433	0.453	1
MFSD14C	2.44027e-10	-0.164006	0.24	0.28	8.93163e-06
GAK	0.00312769	-0.163928	0.314	0.328	1
QKI	0.00178963	-0.163785	0.822	0.795	1
C1orf43	1.17224e-14	-0.163614	0.351	0.406	4.29052e-10
CHMP4A	1.15995e-13	-0.163576	0.287	0.338	4.24552e-09
OSCAR	3.7406e-14	-0.16335	0.291	0.346	1.3691e-09
MBD6	3.33249e-16	-0.163317	0.128	0.174	1.21972e-11
EDEM3	2.52335e-16	-0.163115	0.137	0.184	9.23571e-12
IPMK	1.6408e-09	-0.162986	0.334	0.375	6.00548e-05
NUP214	7.6439e-15	-0.162761	0.538	0.584	2.79774e-10
MBNL2	2.55441e-08	-0.162532	0.203	0.238	0.000934941
BHLHE40-AS1	1.29937e-09	-0.162049	0.118	0.15	4.75582e-05
SON	6.29304e-07	-0.161849	0.69	0.702	0.0230331
CLCN7	1.64539e-05	-0.161831	0.205	0.231	0.602229
ERO1B	0.00310266	-0.161398	0.152	0.167	1
SLC25A3	2.30847e-10	-0.161105	0.639	0.651	8.44924e-06
ANKS1A	9.80589e-13	-0.160971	0.185	0.229	3.58905e-08
TMEM131L	5.695e-11	-0.160854	0.301	0.347	2.08443e-06
RPL39	1.20937e-42	-0.160757	0.941	0.889	4.42642e-38
SLC2A9	3.31438e-15	-0.160732	0.133	0.179	1.21309e-10
AP002381.2	7.36409e-09	-0.160478	0.108	0.138	0.000269533
MRPL41	6.52355e-16	-0.160161	0.335	0.389	2.38769e-11
TNK2	2.81209e-07	-0.160017	0.242	0.275	0.0102925
ZKSCAN1	1.06065e-15	-0.15954	0.151	0.198	3.88209e-11
ENGASE	3.37766e-12	-0.159126	0.074	0.105	1.23626e-07
CORO7	0.000154816	-0.159079	0.354	0.372	1
OSBPL11	4.86344e-13	-0.158754	0.257	0.308	1.78007e-08
ITGAL	3.19256e-05	-0.158383	0.431	0.455	1
HM13	1.51217e-11	-0.158346	0.444	0.487	5.53468e-07
COMMD6	1.04458e-13	-0.158333	0.718	0.716	3.82328e-09
ADCY9	1.07298e-14	-0.158299	0.094	0.133	3.9272e-10
KLF4	1.70978e-14	-0.158005	0.598	0.644	6.25797e-10
SLC22A15	0.000949339	-0.157975	0.148	0.165	1
PHACTR2	2.80471e-08	-0.15793	0.306	0.344	0.00102655
HDAC4	6.09257e-07	-0.157824	0.324	0.355	0.0222994
PARVG	7.18607e-09	-0.157688	0.512	0.538	0.000263017
POLD4	9.52651e-10	-0.157644	0.492	0.526	3.4868e-05
TUBB4B	0.00235688	-0.157541	0.396	0.408	1
BPTF	4.89052e-05	-0.157114	0.411	0.436	1
PARP8	4.20645e-09	-0.156952	0.342	0.381	0.00015396
PDCD4	5.00038e-06	-0.1569	0.379	0.404	0.183019
MFSD14B	4.20891e-10	-0.15677	0.253	0.294	1.5405e-05
RAB20	1.59227e-10	-0.156397	0.215	0.257	5.82786e-06
CTSD	2.27387e-11	-0.156384	0.786	0.792	8.32258e-07
BAZ2B	9.04905e-11	-0.156196	0.359	0.405	3.31204e-06
SNHG12	2.16627e-10	-0.155924	0.096	0.127	7.92878e-06
CALHM2	3.87914e-25	-0.155804	0.133	0.193	1.4198e-20
PWWP2A	3.2494e-11	-0.155773	0.137	0.174	1.18931e-06
CMIP	1.47712e-05	-0.155593	0.49	0.514	0.540641
CCDC88C	7.21481e-06	-0.155554	0.268	0.295	0.264069
LMO4	9.18958e-22	-0.155447	0.148	0.206	3.36348e-17
RB1	0.00293585	-0.154826	0.443	0.451	1
IRF2	3.80213e-14	-0.15476	0.251	0.303	1.39162e-09
PABPC4	8.49349e-07	-0.154373	0.352	0.383	0.031087
LPAR2	2.00056e-10	-0.154301	0.079	0.107	7.32225e-06
TBRG1	4.17432e-10	-0.154199	0.268	0.309	1.52784e-05
C12orf57	4.21973e-05	-0.153327	0.474	0.485	1
LILRB3	9.66945e-06	-0.153122	0.42	0.45	0.353912
SNHG5	3.14992e-07	-0.152881	0.438	0.466	0.011529
DENND4B	3.45301e-07	-0.152684	0.261	0.293	0.0126384
RNASE6	8.44542e-15	-0.152581	0.238	0.292	3.09111e-10
NHSL2	7.25667e-16	-0.152307	0.147	0.196	2.65602e-11
ME2	8.3438e-11	-0.152251	0.215	0.255	3.05391e-06
ACAP3	7.5288e-07	-0.152237	0.121	0.147	0.0275561
DNM2	0.00856492	-0.152123	0.403	0.412	1
TMEM176B	4.01348e-10	-0.151872	0.373	0.413	1.46897e-05
DGLUCY	5.50829e-10	-0.151704	0.212	0.252	2.01609e-05
INSR	3.30047e-06	-0.151397	0.172	0.199	0.120801
PCBP2	2.7829e-08	-0.151239	0.621	0.625	0.00101857
SPG7	5.83742e-06	-0.151164	0.226	0.255	0.213655
TSPYL2	0.0295705	-0.15107	0.123	0.133	1
YWHAG	1.30525e-10	-0.150995	0.254	0.298	4.77736e-06
NDUFB5	1.54145e-15	-0.150991	0.286	0.341	5.64185e-11
STK38	1.56914e-09	-0.150892	0.376	0.417	5.74322e-05
JMJD6	2.84169e-06	-0.150861	0.212	0.24	0.104009
P4HB	2.87958e-08	-0.150857	0.489	0.519	0.00105395
CKLF	9.57342e-15	-0.150782	0.478	0.529	3.50397e-10
MGST2	1.19131e-21	-0.150369	0.157	0.216	4.36031e-17
PPP6R2	0.000160508	-0.150343	0.249	0.272	1
MAML3	1.04308e-08	-0.150118	0.404	0.444	0.000381778
TMEM165	4.41215e-10	-0.149997	0.4	0.444	1.61489e-05
PNPLA6	8.09326e-06	-0.149881	0.249	0.278	0.296221
MRPS34	1.83673e-15	-0.14981	0.295	0.352	6.72263e-11
RGS2	4.89669e-10	-0.149252	0.587	0.623	1.79224e-05
MOB3A	5.56111e-06	-0.149227	0.415	0.445	0.203542
AC092944.1	4.07515e-20	-0.149141	0.091	0.137	1.49155e-15
IRF3	3.82308e-15	-0.149001	0.148	0.195	1.39929e-10
UQCR10	5.18455e-11	-0.148947	0.581	0.602	1.8976e-06
STXBP2	2.01495e-10	-0.148807	0.788	0.785	7.37492e-06
NUP50-DT	3.61287e-21	-0.148563	0.073	0.116	1.32235e-16
AC008875.3	6.97519e-17	-0.148489	0.101	0.143	2.55299e-12
RAB5IF	4.83396e-13	-0.148411	0.507	0.552	1.76928e-08
CYTOR	1.26335e-15	-0.14829	0.213	0.266	4.62399e-11
CCND3	4.2261e-10	-0.148271	0.384	0.422	1.5468e-05
TNS3	9.71782e-07	-0.148161	0.241	0.273	0.0355682
RTN1	8.29621e-08	-0.148098	0.277	0.311	0.00303649
ATRX	0.00064274	-0.147987	0.377	0.396	1
MPP7	3.33134e-11	-0.147862	0.275	0.322	1.2193e-06
NFIL3	9.54001e-05	-0.147826	0.244	0.266	1
ATP1B3	6.78002e-06	-0.14776	0.434	0.462	0.248156
LINC00963	2.54372e-10	-0.147756	0.137	0.173	9.31028e-06
VEGFA	1.67635e-11	-0.14774	0.158	0.2	6.1356e-07
LAMTOR2	2.23917e-12	-0.147566	0.407	0.455	8.19558e-08
SYNRG	9.65458e-09	-0.147526	0.179	0.215	0.000353367
ATP6V1E1	2.82556e-11	-0.14735	0.212	0.256	1.03418e-06
ZNF331	2.0743e-06	-0.14686	0.153	0.18	0.0759216
HSPD1	9.82675e-14	-0.146667	0.247	0.297	3.59669e-09
RPS6KA4	7.05685e-09	-0.146541	0.23	0.268	0.000258288
TUFM	6.37156e-11	-0.146335	0.347	0.388	2.33205e-06
SIGLEC9	2.58239e-12	-0.146214	0.223	0.27	9.45179e-08
ZSWIM7	1.77795e-13	-0.145922	0.208	0.255	6.50747e-09
PI4K2A	1.43095e-06	-0.145692	0.136	0.161	0.0523744
TNFRSF1A	5.69125e-19	-0.145618	0.252	0.318	2.08306e-14
ZNF516	1.48717e-09	-0.145463	0.235	0.276	5.44321e-05
TRAF3IP3	3.24531e-10	-0.145455	0.342	0.383	1.18782e-05
SLC27A1	4.71893e-14	-0.14541	0.091	0.128	1.72718e-09
PHF14	6.95331e-11	-0.145375	0.174	0.215	2.54498e-06
ZNF106	1.03097e-06	-0.145165	0.447	0.477	0.0377346
NEU1	1.01527e-07	-0.145112	0.208	0.242	0.00371597
MAVS	8.091e-14	-0.144695	0.1	0.138	2.96139e-09
TMA7	8.11689e-17	-0.144368	0.803	0.788	2.97086e-12
TBCK	6.59126e-14	-0.144119	0.132	0.175	2.41247e-09
ENY2	1.59688e-10	-0.144035	0.458	0.499	5.84472e-06
TMEM154	2.1368e-10	-0.143989	0.279	0.325	7.8209e-06
LARP4B	3.5944e-07	-0.143912	0.332	0.367	0.0131559
GTF2A1	2.9163e-09	-0.143204	0.094	0.123	0.00010674
CNTRL	1.44801e-07	-0.143087	0.248	0.283	0.00529987
CEBPA	9.21737e-11	-0.143087	0.251	0.295	3.37365e-06
MRPL55	5.3072e-13	-0.142949	0.186	0.231	1.94249e-08
NUP210	4.40471e-08	-0.142861	0.206	0.239	0.00161217
NRBF2	1.97174e-15	-0.142839	0.199	0.252	7.21678e-11
ITGA5	5.84646e-08	-0.14277	0.203	0.237	0.00213986
ITPR1	5.95887e-08	-0.142768	0.199	0.233	0.00218101
SPTLC2	1.70726e-09	-0.142696	0.364	0.407	6.24873e-05
TMTC2	3.65756e-10	-0.142693	0.282	0.326	1.3387e-05
TDG	1.48788e-15	-0.142587	0.149	0.197	5.44578e-11
HERC2	4.16572e-11	-0.142499	0.145	0.183	1.52469e-06
AGTRAP	5.18316e-12	-0.142409	0.572	0.61	1.89709e-07
RAB27A	2.40816e-09	-0.142396	0.264	0.305	8.81412e-05
EIF3J	8.63275e-10	-0.142292	0.18	0.218	3.15967e-05
PIGX	6.39375e-12	-0.14223	0.177	0.219	2.34018e-07
MIR4435-2HG	4.17054e-09	-0.142058	0.239	0.278	0.000152646
TOM1L2	1.2833e-11	-0.141922	0.1	0.135	4.69702e-07
PFDN2	4.60553e-14	-0.141868	0.251	0.303	1.68567e-09
INPPL1	6.06923e-05	-0.141142	0.225	0.25	1
LRP1	0.000330865	-0.140935	0.595	0.609	1
VPS53	0.00749378	-0.140697	0.269	0.282	1
MROH1	3.94453e-11	-0.140616	0.12	0.155	1.44374e-06
LINC02062	1.41725e-12	-0.140523	0.097	0.132	5.18728e-08
DOP1B	3.8275e-07	-0.140393	0.132	0.159	0.014009
RTN3	5.46655e-09	-0.140376	0.469	0.506	0.000200081
CLNS1A	6.1676e-09	-0.140166	0.262	0.299	0.00022574
HNRNPAB	6.43616e-06	-0.140053	0.296	0.322	0.23557
GARS-DT	9.14007e-06	-0.140032	0.209	0.236	0.334536
CTBP2	1.34531e-06	-0.139931	0.357	0.389	0.0492398
AKNA	1.69641e-05	-0.139408	0.392	0.418	0.620901
MRPL51	4.05154e-20	-0.139166	0.282	0.349	1.4829e-15
DNAJC1	4.87857e-05	-0.139161	0.324	0.351	1
GCNT2	2.14603e-12	-0.139037	0.106	0.142	7.85468e-08
DECR1	7.39507e-07	-0.1389	0.345	0.375	0.0270667
NRROS	3.133e-11	-0.13883	0.156	0.196	1.14671e-06
SESN1	2.03485e-05	-0.13865	0.165	0.188	0.744777
SERF2	9.61996e-23	-0.138115	0.928	0.886	3.521e-18
ABL1	1.02072e-07	-0.138028	0.119	0.146	0.00373593
PREB	1.74403e-23	-0.138024	0.089	0.139	6.38334e-19
GCA	9.03118e-13	-0.137641	0.335	0.389	3.3055e-08
FTX	2.85874e-08	-0.137398	0.309	0.347	0.00104633
MKNK2	0.00367883	-0.137345	0.362	0.375	1
ANKRD17	0.000784599	-0.137257	0.4	0.417	1
COX5B	8.83023e-11	-0.136811	0.736	0.735	3.23195e-06
PPIF	1.76777e-05	-0.136431	0.372	0.404	0.64702
RARA	1.76822e-05	-0.136399	0.41	0.435	0.647186
PRR14L	6.10096e-08	-0.136252	0.192	0.225	0.00223301
TMEM91	2.08279e-13	-0.136245	0.149	0.194	7.62322e-09
ADCY7	1.11144e-06	-0.13621	0.277	0.31	0.0406799
SLTM	2.51309e-09	-0.136113	0.41	0.449	9.19817e-05
TSPO	6.83192e-10	-0.136076	0.871	0.836	2.50055e-05
RGS14	2.27701e-11	-0.135952	0.181	0.223	8.33408e-07
HPCAL1	4.36598e-10	-0.135769	0.299	0.343	1.59799e-05
HHEX	4.57992e-11	-0.135706	0.197	0.239	1.6763e-06
RREB1	2.59638e-07	-0.135588	0.265	0.298	0.00950301
ZNHIT1	1.95285e-10	-0.135396	0.358	0.399	7.14764e-06
MLEC	9.60368e-14	-0.135037	0.189	0.236	3.51504e-09
ARHGAP45	0.0418967	-0.135015	0.437	0.444	1
PRPSAP1	7.56061e-10	-0.134934	0.091	0.121	2.76726e-05
MTLN	3.92588e-14	-0.134831	0.169	0.214	1.43691e-09
LSM10	3.80856e-12	-0.134621	0.298	0.346	1.39397e-07
KIF13A	5.11729e-06	-0.134518	0.295	0.327	0.187298
USO1	8.82049e-10	-0.134362	0.169	0.205	3.22839e-05
FAM78A	3.29272e-15	-0.134309	0.096	0.136	1.20517e-10
HSPH1	7.46479e-18	-0.134304	0.111	0.157	2.73219e-13
ZMYM4	5.10505e-07	-0.134159	0.194	0.225	0.018685
DGCR2	1.27408e-07	-0.134029	0.152	0.183	0.00466324
LTB4R	1.76127e-08	-0.134016	0.105	0.134	0.000644641
RRP7A	2.25683e-13	-0.133802	0.206	0.253	8.26023e-09
COX19	1.86853e-05	-0.133724	0.207	0.233	0.683902
PFKFB4	9.95948e-08	-0.133553	0.123	0.151	0.00364527
MLLT10	9.34004e-08	-0.133369	0.212	0.245	0.00341855
NUP42	2.86255e-19	-0.133352	0.099	0.145	1.04772e-14
BORCS5	0.000195653	-0.133295	0.165	0.186	1
NR4A2	3.37276e-06	-0.133245	0.429	0.455	0.123446
TBC1D8	2.34229e-06	-0.133233	0.22	0.25	0.08573
PDSS2	8.22524e-08	-0.13311	0.159	0.19	0.00301052
TLR1	5.50635e-12	-0.13307	0.157	0.198	2.01538e-07
PATL2	3.32307e-09	-0.133032	0.168	0.203	0.000121628
ARF4	0.000113002	-0.133008	0.416	0.435	1
ARFGAP1	1.48792e-06	-0.1326	0.096	0.119	0.0544592
CD164	7.65436e-07	-0.132465	0.421	0.452	0.0280157
AL360012.1	1.33856e-13	-0.132366	0.103	0.143	4.89926e-09
HDAC5	1.52493e-05	-0.132323	0.168	0.192	0.558138
CACNA2D3	2.14919e-21	-0.132219	0.085	0.132	7.86623e-17
MSH3	7.92094e-08	-0.132166	0.132	0.162	0.00289914
MEF2D	4.91047e-06	-0.132009	0.265	0.294	0.179728
CCT4	4.94959e-09	-0.13194	0.29	0.329	0.00018116
TOB1	5.12274e-06	-0.13189	0.169	0.196	0.187497
CD302	4.27923e-08	-0.131758	0.603	0.623	0.00156624
NOP56	4.38214e-08	-0.131718	0.141	0.17	0.00160391
TMA16	3.26373e-18	-0.131655	0.078	0.119	1.19456e-13
GAA	2.20179e-06	-0.131208	0.294	0.327	0.0805876
TTC1	8.26564e-10	-0.130838	0.2	0.238	3.02531e-05
USP48	1.20008e-06	-0.130704	0.235	0.266	0.0439242
ZNF467	2.50886e-10	-0.130652	0.21	0.253	9.18269e-06
CDK2AP2	5.74851e-09	-0.130635	0.255	0.291	0.000210401
LPIN2	5.06149e-08	-0.130567	0.158	0.189	0.00185256
TRIM69	2.34511e-11	-0.130414	0.151	0.19	8.58334e-07
MRPL12	1.46612e-14	-0.13029	0.152	0.198	5.36613e-10
PHF21A	6.00363e-06	-0.130243	0.379	0.407	0.219739
AFF1	3.20607e-06	-0.130195	0.226	0.255	0.117345
AC040970.1	5.99168e-12	-0.130193	0.091	0.125	2.19301e-07
KCNK6	1.27827e-13	-0.130065	0.128	0.169	4.67858e-09
FAM111A	4.40381e-12	-0.130039	0.162	0.204	1.61184e-07
ESF1	1.44848e-12	-0.130014	0.087	0.12	5.30157e-08
SNX27	1.41854e-07	-0.129928	0.265	0.302	0.00519199
CEP63	5.59643e-11	-0.129559	0.164	0.204	2.04835e-06
FBXL5	2.84202e-07	-0.129503	0.488	0.523	0.0104021
DDT	2.41467e-08	-0.129446	0.337	0.372	0.000883793
NDST1	1.88397e-11	-0.129276	0.089	0.121	6.89552e-07
FOSL2	0.000313581	-0.128621	0.373	0.394	1
AC084871.1	0.0139527	-0.128479	0.109	0.121	1
SERTAD2	2.5994e-06	-0.128417	0.28	0.311	0.0951408
RPS6KA1	4.91718e-08	-0.128232	0.299	0.337	0.00179974
DOCK8	5.83798e-08	-0.128019	0.715	0.743	0.00213676
DIP2B	5.51106e-05	-0.127966	0.277	0.3	1
2025-03-01	3.7218e-11	-0.12763	0.448	0.502	1.36222e-06
OSER1	2.98473e-06	-0.127464	0.264	0.293	0.109244
SUFU	6.59181e-11	-0.127341	0.107	0.141	2.41267e-06
AP5B1	0.00070552	-0.127337	0.172	0.191	1
ATM	0.000120754	-0.127321	0.302	0.325	1
SMIM7	7.14267e-13	-0.127191	0.241	0.29	2.61429e-08
VAMP8	1.60254e-12	-0.126998	0.661	0.678	5.86544e-08
OTUD6B-AS1	7.80172e-18	-0.126977	0.092	0.135	2.85551e-13
ERF	2.38306e-07	-0.126854	0.129	0.157	0.00872224
ACYP2	1.57765e-10	-0.126827	0.153	0.191	5.77435e-06
FBXL20	0.000654251	-0.126795	0.205	0.224	1
GPR155	8.22717e-14	-0.126738	0.076	0.11	3.01123e-09
ABCA7	1.5824e-08	-0.126552	0.147	0.179	0.000579176
IMP3	1.61094e-16	-0.126532	0.199	0.252	5.89622e-12
RNF216	0.00553545	-0.12649	0.227	0.242	1
TCHP	2.3667e-09	-0.126325	0.133	0.166	8.66236e-05
DAPK3	1.61905e-12	-0.126214	0.087	0.121	5.92587e-08
SNX10	2.23402e-08	-0.126167	0.462	0.496	0.000817673
H2AFZ	2.98593e-07	-0.126031	0.508	0.532	0.0109288
DIP2A	6.35879e-05	-0.125819	0.156	0.178	1
MRPL18	2.07036e-13	-0.125732	0.161	0.206	7.57771e-09
RPS21	8.22065e-23	-0.125705	0.921	0.875	3.00884e-18
STX5	0.000130297	-0.125679	0.336	0.361	1
OXR1	1.06297e-06	-0.125498	0.226	0.257	0.0389058
KANSL1	0.000345588	-0.125453	0.352	0.372	1
ARL11	1.54344e-20	-0.12519	0.089	0.135	5.64914e-16
SND1	1.72767e-06	-0.125159	0.389	0.422	0.0632344
EIF2AK3	0.000908261	-0.125064	0.193	0.212	1
CLTA	2.65574e-08	-0.125024	0.501	0.532	0.000972029
DUSP6	1.18127e-12	-0.124968	0.492	0.549	4.32356e-08
LAMTOR4	4.91382e-10	-0.124943	0.786	0.782	1.79851e-05
HK1	8.62141e-07	-0.124913	0.33	0.364	0.0315552
TYMP	0.0116593	-0.124866	0.906	0.897	1
TMC8	0.00112867	-0.124744	0.17	0.188	1
UTY	6.54764e-11	-0.124671	0.307	0.359	2.3965e-06
RPS10	1.77107e-09	-0.124584	0.347	0.388	6.48231e-05
AC006001.2	5.51963e-09	-0.124547	0.109	0.14	0.000202024
FAM13A	9.00475e-16	-0.124547	0.104	0.147	3.29583e-11
SLFN12	1.42762e-15	-0.124511	0.07	0.106	5.22523e-11
PISD	2.87955e-09	-0.124437	0.189	0.226	0.000105394
CMC1	5.98241e-12	-0.124199	0.167	0.209	2.18962e-07
NDUFV3	7.66981e-11	-0.124063	0.226	0.27	2.80723e-06
RPS28	7.98397e-29	-0.123953	0.947	0.901	2.92221e-24
SLC37A2	3.00046e-11	-0.123904	0.113	0.148	1.0982e-06
LIMD2	4.57092e-06	-0.123858	0.715	0.716	0.1673
AC022217.3	0.02243	-0.123831	0.54	0.537	1
C20orf27	2.79787e-09	-0.123453	0.418	0.456	0.000102405
C1orf35	2.78291e-08	-0.123294	0.122	0.151	0.00101857
NFIA	3.63479e-08	-0.123247	0.088	0.114	0.00133037
TNFRSF14	2.74576e-05	-0.123187	0.393	0.418	1
USP15	0.000636719	-0.123017	0.708	0.718	1
SIL1	0.000105092	-0.122915	0.184	0.207	1
ZNF335	0.00283528	-0.122793	0.132	0.147	1
ASGR1	1.42711e-08	-0.122643	0.336	0.379	0.000522337
TRPM2	1.44454e-06	-0.122591	0.104	0.128	0.0528717
PAM16	1.17718e-10	-0.122477	0.124	0.16	4.3086e-06
ARID4B	0.0243079	-0.122108	0.597	0.594	1
ARHGAP24	3.71838e-07	-0.122072	0.281	0.317	0.0136096
ASH1L	0.00408433	-0.121894	0.454	0.469	1
SRBD1	3.61509e-09	-0.121852	0.112	0.143	0.000132316
ARPC4	3.13538e-07	-0.121777	0.606	0.616	0.0114758
CBFA2T3	2.14998e-07	-0.121612	0.143	0.171	0.00786915
CHKA	3.96159e-08	-0.121518	0.157	0.189	0.00144998
GTF2I	0.000142224	-0.121433	0.337	0.359	1
HIKESHI	8.73922e-13	-0.121348	0.163	0.206	3.19864e-08
TRA2A	0.00137773	-0.121158	0.402	0.417	1
BICD2	4.29148e-06	-0.120997	0.204	0.232	0.157072
SLC45A4	0.000260002	-0.12065	0.103	0.12	1
DESI1	1.25662e-08	-0.120569	0.146	0.179	0.000459937
DENND1A	4.04811e-06	-0.120535	0.55	0.571	0.148165
KCNE3	2.9536e-16	-0.12053	0.224	0.283	1.08105e-11
MCM3AP	0.00497989	-0.120387	0.154	0.169	1
FCGRT	1.00268e-07	-0.120346	0.712	0.731	0.0036699
KLHL18	1.75654e-09	-0.120251	0.182	0.22	6.42912e-05
TAOK1	0.000136193	-0.120206	0.281	0.305	1
GSTO1	2.99811e-07	-0.120132	0.52	0.549	0.0109734
SDCCAG8	3.11433e-08	-0.120118	0.248	0.286	0.00113988
ELL	0.0492523	-0.120052	0.213	0.222	1
OST4	7.7757e-08	-0.120048	0.707	0.701	0.00284599
ZNF703	1.20674e-08	-0.119825	0.13	0.162	0.00044168
DPEP2	6.62563e-07	-0.119598	0.263	0.296	0.0242505
GRK2	0.00655267	-0.119578	0.584	0.593	1
BAZ1B	1.3071e-05	-0.119547	0.187	0.213	0.478412
NBPF14	0.0300119	-0.119387	0.429	0.441	1
TGFBI	2.96949e-07	-0.119309	0.483	0.513	0.0108686
INTS3	9.54199e-08	-0.119223	0.112	0.139	0.00349246
PRCP	4.98593e-09	-0.119214	0.291	0.332	0.00018249
LRCH4	0.0143144	-0.119059	0.228	0.242	1
NEK6	0.000190384	-0.119046	0.155	0.175	1
TRERF1	4.37118e-06	-0.119038	0.17	0.198	0.15999
ZNF593	5.10877e-12	-0.11899	0.155	0.196	1.86986e-07
KDM5A	0.00158498	-0.118945	0.351	0.372	1
TMEM181	2.22467e-05	-0.118677	0.127	0.15	0.814253
OTULINL	1.11413e-08	-0.118612	0.187	0.223	0.000407784
MRPL23	1.17053e-17	-0.118602	0.104	0.151	4.28427e-13
SRPK2	6.27984e-05	-0.118434	0.44	0.465	1
UBE2D3	3.21865e-06	-0.118388	0.775	0.774	0.117806
CBL	0.00108211	-0.118351	0.317	0.338	1
RNF181	1.79468e-07	-0.11816	0.414	0.445	0.00656871
HLA-DPA1	5.08788e-07	-0.118153	0.7	0.636	0.0186221
PURA	6.24724e-07	-0.118068	0.12	0.146	0.0228655
SLFN11	1.81194e-08	-0.118016	0.115	0.144	0.000663189
SPTSSA	1.44362e-10	-0.118003	0.129	0.164	5.28379e-06
SAMHD1	9.99142e-12	-0.117842	0.758	0.78	3.65696e-07
SH3TC1	3.05819e-07	-0.11784	0.189	0.221	0.0111933
ZBTB7B	6.90287e-09	-0.117828	0.145	0.178	0.000252652
TMEM71	3.89062e-07	-0.117775	0.178	0.209	0.0142401
KCNE1	4.22023e-08	-0.117708	0.08	0.105	0.00154465
IRF1	0.000383754	-0.117647	0.671	0.691	1
LINC02256	8.79969e-05	-0.117589	0.208	0.232	1
LYL1	1.88652e-08	-0.117589	0.237	0.276	0.000690483
DPP7	8.34863e-06	-0.117553	0.369	0.397	0.305568
C14orf119	5.97726e-14	-0.117463	0.124	0.166	2.18774e-09
MAPKAP1	0.000227382	-0.11733	0.251	0.273	1
ATRN	1.96552e-05	-0.117272	0.111	0.132	0.719401
SMCHD1	2.04443e-05	-0.117141	0.613	0.639	0.748281
PNP	1.34377e-06	-0.117141	0.198	0.229	0.0491835
CHCHD10	3.48221e-05	-0.116965	0.433	0.454	1
TRIM56	1.67563e-05	-0.116859	0.132	0.155	0.613298
ZC3H4	1.13999e-06	-0.116383	0.15	0.178	0.0417247
GGA3	6.26388e-06	-0.116352	0.165	0.192	0.229264
ATP5PO	6.8247e-05	-0.11631	0.547	0.555	1
MICOS10	1.05829e-05	-0.116287	0.569	0.581	0.387344
WIPI1	0.00837008	-0.116253	0.106	0.118	1
TRIM44	0.0432806	-0.115879	0.354	0.364	1
CBR1	1.47094e-14	-0.115633	0.164	0.212	5.38379e-10
KLHL24	5.65017e-05	-0.115542	0.213	0.236	1
MFNG	7.10234e-12	-0.115447	0.212	0.258	2.59953e-07
EIF4E	0.00237082	-0.115436	0.225	0.242	1
WDR6	4.37595e-06	-0.115299	0.081	0.102	0.160164
PDIA3	0.000743954	-0.115227	0.543	0.553	1
ZFAS1	3.12568e-06	-0.115204	0.724	0.724	0.114403
COA3	7.80988e-12	-0.115203	0.216	0.261	2.85849e-07
AP1S2	2.14353e-06	-0.114982	0.642	0.648	0.0784554
TCIRG1	0.0140415	-0.114832	0.623	0.63	1
TFEB	1.79218e-06	-0.114561	0.236	0.267	0.0655955
ZFAND5	0.000464759	-0.114476	0.682	0.686	1
RAI1	2.27864e-05	-0.114393	0.102	0.122	0.834003
EIF2B3	7.82247e-12	-0.114277	0.084	0.116	2.8631e-07
MIEN1	3.05962e-07	-0.114257	0.328	0.361	0.0111985
PYCARD	1.68232e-07	-0.114179	0.753	0.751	0.00615745
RNASEH2C	8.70208e-08	-0.114118	0.241	0.276	0.00318505
SNX19	2.60416e-06	-0.114114	0.123	0.147	0.0953148
FAM193B	0.000118864	-0.114089	0.113	0.133	1
GLA	2.59383e-10	-0.113946	0.126	0.161	9.49367e-06
HLA-DQA2	5.90198e-23	-0.113769	0.08	0.128	2.16019e-18
PAGR1	2.39249e-10	-0.113692	0.163	0.202	8.75677e-06
EIF5B	0.000138098	-0.11334	0.2	0.221	1
ASXL2	2.14088e-08	-0.113184	0.165	0.198	0.000783584
NDUFA1	1.52886e-07	-0.113125	0.658	0.669	0.00559577
NCKAP5L	1.53361e-07	-0.113078	0.124	0.153	0.00561318
NFAM1	1.64519e-05	-0.112842	0.316	0.344	0.602155
DEF8	0.00310352	-0.112679	0.186	0.203	1
CARD9	3.65075e-06	-0.11256	0.206	0.235	0.133621
GASK1B	0.00018255	-0.112466	0.15	0.171	1
MTDH	2.10928e-05	-0.112465	0.662	0.674	0.772019
CREBRF	0.000377121	-0.112454	0.24	0.26	1
RPS19BP1	1.1828e-08	-0.112346	0.269	0.307	0.000432916
AHCYL1	4.29288e-06	-0.112043	0.195	0.223	0.157124
PPP1R21	7.09977e-11	-0.112013	0.144	0.183	2.59859e-06
SIRT7	0.000863797	-0.111974	0.168	0.187	1
KIF22	6.85871e-09	-0.111879	0.171	0.207	0.000251036
UQCR11	4.03148e-08	-0.111752	0.794	0.772	0.00147556
NISCH	0.00483589	-0.111692	0.123	0.137	1
HDAC9	5.66961e-05	-0.111624	0.34	0.363	1
EIF2S2	4.73896e-08	-0.111615	0.337	0.377	0.00173451
AP000943.2	0.000230431	-0.111563	0.085	0.102	1
NCOA7	4.38107e-07	-0.111451	0.153	0.182	0.0160352
TRAPPC12	1.22922e-07	-0.111441	0.158	0.189	0.00449907
RCBTB2	2.32902e-08	-0.111387	0.178	0.213	0.000852445
TSPAN4	1.98149e-12	-0.111361	0.133	0.173	7.25244e-08
MAT2A	8.02058e-07	-0.11129	0.205	0.237	0.0293561
MRPS12	2.07473e-06	-0.111258	0.19	0.218	0.075937
TGOLN2	0.000377103	-0.110983	0.466	0.485	1
TRIM27	8.51927e-10	-0.110873	0.153	0.19	3.11814e-05
TBC1D22A	0.0245462	-0.110838	0.471	0.482	1
CAMK2G	5.91608e-10	-0.110825	0.12	0.155	2.16534e-05
GRAMD1B	2.33122e-09	-0.110822	0.09	0.118	8.53252e-05
ELP4	6.77538e-05	-0.1106	0.13	0.151	1
AC007952.4	2.39432e-09	-0.110512	0.387	0.321	8.76346e-05
SIGLEC7	9.25525e-14	-0.110504	0.099	0.137	3.38751e-09
CDK10	3.32154e-09	-0.110487	0.099	0.129	0.000121572
ROCK2	4.81202e-07	-0.110435	0.139	0.166	0.0176125
ZCWPW2	5.34571e-11	-0.110407	0.108	0.143	1.95658e-06
TAF11	8.94257e-10	-0.110368	0.171	0.209	3.27307e-05
RUNX1	0.000535689	-0.11033	0.447	0.465	1
SPOP	2.66462e-09	-0.110296	0.198	0.237	9.75276e-05
TRIM25	8.71788e-05	-0.110259	0.224	0.249	1
TMEM60	9.64323e-20	-0.110207	0.075	0.117	3.52952e-15
FBXO9	0.000587871	-0.110175	0.223	0.244	1
TOP1	0.000568167	-0.110162	0.507	0.525	1
REEP4	7.13915e-08	-0.110119	0.13	0.16	0.002613
AC079305.1	4.84762e-14	-0.109998	0.102	0.142	1.77428e-09
STIM1	0.0191761	-0.109947	0.31	0.322	1
ARHGEF3	0.00174914	-0.109945	0.164	0.18	1
CEP164	2.75033e-07	-0.109805	0.122	0.149	0.0100665
SPART	1.0561e-06	-0.109549	0.127	0.154	0.0386541
ZC3H13	2.00422e-06	-0.109152	0.213	0.243	0.0733566
ZBTB20	1.38597e-06	-0.109076	0.399	0.435	0.0507277
CNIH4	9.68683e-07	-0.108814	0.231	0.262	0.0354548
SLC7A6	3.23506e-08	-0.108707	0.099	0.127	0.00118406
RGS18	1.53186e-13	-0.108601	0.217	0.269	5.60676e-09
NPC1	1.49792e-06	-0.108598	0.102	0.125	0.0548253
AGGF1	2.07095e-13	-0.108534	0.127	0.168	7.57987e-09
ZBTB1	0.00182247	-0.108507	0.255	0.274	1
OSBPL9	0.0178044	-0.108475	0.296	0.31	1
TUT7	1.35372e-05	-0.10846	0.326	0.358	0.495475
HEIH	3.32757e-13	-0.108362	0.114	0.152	1.21792e-08
ITGAE	4.34945e-11	-0.108347	0.182	0.225	1.59194e-06
AC027097.2	1.04485e-05	-0.108282	0.089	0.11	0.382426
DENND2D	4.11965e-10	-0.108247	0.079	0.108	1.50783e-05
PUM3	5.21018e-07	-0.108194	0.094	0.118	0.0190698
ROMO1	4.91375e-07	-0.10804	0.509	0.535	0.0179848
MAST3	0.00401522	-0.10803	0.194	0.21	1
TMEM223	2.01428e-17	-0.107956	0.064	0.101	7.37246e-13
MAD1L1	0.00320596	-0.107876	0.266	0.283	1
RPL7L1	4.19826e-10	-0.107842	0.134	0.169	1.5366e-05
PPID	1.56741e-11	-0.107716	0.118	0.154	5.73689e-07
ARIH1	0.0310654	-0.10766	0.576	0.568	1
ANAPC16	5.47299e-07	-0.107623	0.416	0.446	0.0200317
LTA4H	0.0033966	-0.107495	0.532	0.536	1
AKAP10	1.15906e-07	-0.107407	0.167	0.198	0.00424229
SEPHS2	5.08393e-13	-0.107396	0.109	0.147	1.86077e-08
SLC38A10	0.00978337	-0.107354	0.241	0.256	1
IKBIP	2.31359e-10	-0.107347	0.136	0.172	8.46796e-06
SLC27A3	0.000112467	-0.107342	0.151	0.173	1
P2RX7	0.0232207	-0.107283	0.184	0.197	1
ZNF131	0.00652165	-0.107203	0.196	0.211	1
MRPL34	2.78726e-10	-0.107047	0.187	0.226	1.02017e-05
HLA-DMB	5.41588e-05	-0.107022	0.348	0.372	1
KANSL1L	6.72776e-07	-0.106967	0.12	0.146	0.0246243
ATP5PF	1.39365e-06	-0.106836	0.468	0.494	0.0510088
JMY	0.0165842	-0.106789	0.163	0.174	1
HEXB	9.53779e-05	-0.106705	0.333	0.36	1
PTPRE	0.000352311	-0.106692	0.725	0.73	1
CCDC159	8.68797e-05	-0.106657	0.144	0.165	1
CRYBG3	2.63795e-05	-0.106638	0.128	0.15	0.965517
ZNF217	3.11045e-05	-0.106539	0.274	0.304	1
NDUFB2	1.60839e-05	-0.106389	0.621	0.624	0.588688
AKR1A1	3.61982e-08	-0.106334	0.328	0.367	0.00132489
TRIP11	1.94641e-08	-0.105967	0.148	0.18	0.000712404
AL355075.4	6.84043e-18	-0.10594	0.238	0.301	2.50367e-13
ADAP2	0.000269363	-0.105936	0.233	0.257	1
DHRS4L2	3.27795e-10	-0.105847	0.106	0.139	1.19976e-05
IL16	2.92428e-07	-0.105602	0.203	0.235	0.0107031
2025-03-01	1.58414e-08	-0.10537	0.087	0.114	0.000579812
PSD4	0.00418704	-0.105356	0.138	0.152	1
SUMF2	8.66221e-07	-0.105311	0.162	0.19	0.0317046
RPL41	2.63559e-15	-0.105309	0.925	0.878	9.64651e-11
DOK2	4.83894e-05	-0.105233	0.429	0.457	1
EMSY	1.73715e-07	-0.105159	0.092	0.117	0.00635815
DCXR	1.40547e-05	-0.10515	0.231	0.257	0.514415
MOSPD2	3.90548e-10	-0.105144	0.106	0.138	1.42945e-05
PHYKPL	0.000530245	-0.105118	0.259	0.281	1
CX3CR1	6.21256e-07	-0.10502	0.202	0.235	0.0227386
RIC8A	1.09105e-06	-0.104894	0.151	0.179	0.0399334
DNAJB2	8.50458e-10	-0.104763	0.083	0.111	3.11276e-05
AC119396.1	0.000158308	-0.104744	0.139	0.159	1
KCNAB2	9.23981e-06	-0.104649	0.368	0.402	0.338186
STX3	1.69441e-07	-0.104618	0.101	0.127	0.00620171
N4BP2L2	0.000320924	-0.104526	0.411	0.438	1
DALRD3	0.000118644	-0.104472	0.134	0.155	1
SREK1IP1	7.511e-08	-0.104365	0.169	0.201	0.0027491
THAP2	6.11773e-14	-0.104339	0.068	0.101	2.23915e-09
TBXAS1	1.37662e-05	-0.10428	0.673	0.702	0.503858
IL27RA	6.23175e-07	-0.104279	0.175	0.206	0.0228088
ST6GALNAC3	1.08438e-05	-0.104227	0.132	0.157	0.396895
DYNLL2	0.00315046	-0.104183	0.157	0.173	1
LMTK2	0.000648441	-0.10406	0.107	0.124	1
RPL36A	6.45807e-11	-0.104043	0.885	0.842	2.36372e-06
BANP	0.000492009	-0.103994	0.208	0.23	1
PANK2	0.000138128	-0.103886	0.26	0.285	1
FRAT2	4.5229e-08	-0.103854	0.184	0.219	0.00165543
TIAM1	0.0230048	-0.103808	0.306	0.319	1
TXNIP	5.0935e-14	-0.103776	0.756	0.805	1.86427e-09
BRD3	7.15843e-10	-0.103767	0.125	0.158	2.62006e-05
ATP5PD	5.48428e-07	-0.103743	0.544	0.57	0.020073
STX7	5.02459e-06	-0.103481	0.276	0.307	0.183905
PRNP	6.23194e-05	-0.103479	0.288	0.314	1
VAC14	0.000937197	-0.10347	0.108	0.124	1
NDUFAB1	8.49161e-06	-0.103447	0.338	0.365	0.310801
SLIRP	2.73137e-07	-0.103421	0.343	0.376	0.00999709
IKBKB	0.00196096	-0.103354	0.18	0.199	1
ARPC1B	7.07701e-08	-0.10334	0.879	0.848	0.00259026
LYSMD2	4.36435e-09	-0.103261	0.182	0.218	0.00015974
PSMA7	2.24809e-07	-0.103185	0.664	0.674	0.00822822
LUZP1	4.40041e-08	-0.103097	0.116	0.145	0.00161059
ZBTB48	9.03454e-06	-0.103083	0.091	0.112	0.330673
TRIM14	1.29846e-06	-0.102968	0.165	0.194	0.0475249
CPVL	2.59402e-05	-0.102639	0.567	0.584	0.949437
ASCC3	0.0214311	-0.102506	0.205	0.219	1
NUDT16	9.55896e-08	-0.102408	0.263	0.299	0.00349867
GATD3B	3.67803e-17	-0.102398	0.106	0.152	1.3462e-12
DCAF12	8.53664e-13	-0.10234	0.1	0.138	3.1245e-08
ECHDC1	4.82818e-08	-0.102317	0.203	0.238	0.00176716
EIF4G3	0.0326322	-0.10224	0.353	0.361	1
PDZD8	0.00188935	-0.102237	0.193	0.21	1
SS18L1	3.50288e-06	-0.102229	0.081	0.102	0.128209
TGIF1	2.63845e-08	-0.102229	0.138	0.17	0.000965698
NSD1	0.00183765	-0.102209	0.324	0.345	1
TRPS1	2.24167e-06	-0.102149	0.401	0.431	0.0820475
RPS7	7.47609e-15	-0.102134	0.924	0.881	2.73632e-10
RBMX	3.85817e-05	-0.102079	0.297	0.322	1
ARL6IP1	0.0282458	-0.102066	0.332	0.343	1
M6PR	0.000185516	-0.101888	0.389	0.412	1
TK2	8.07355e-07	-0.10175	0.134	0.162	0.02955
POLB	1.47585e-13	-0.101582	0.093	0.13	5.40175e-09
HSP90AB1	0.000123438	-0.101562	0.611	0.626	1
CRYBG1	0.000182888	-0.101503	0.233	0.257	1
SLC9A9	0.00150233	-0.101435	0.277	0.299	1
CHCHD1	2.78913e-09	-0.101431	0.16	0.196	0.000102085
TMEM176A	3.21362e-07	-0.10134	0.239	0.276	0.0117622
MRPS5	1.34708e-06	-0.10127	0.228	0.26	0.0493046
NDUFAF3	2.25513e-05	-0.101131	0.259	0.285	0.825401
SFXN5	4.67283e-09	-0.100986	0.109	0.139	0.00017103
NPEPL1	0.00249838	-0.100981	0.2	0.218	1
ANO10	0.000476119	-0.100952	0.123	0.143	1
DNAJC13	4.58933e-06	-0.100902	0.17	0.198	0.167974
ATP5MD	3.9857e-05	-0.100843	0.544	0.558	1
GSE1	0.000239005	-0.100754	0.224	0.246	1
MTG1	6.5302e-06	-0.100738	0.108	0.131	0.239012
C19orf25	3.43851e-07	-0.100638	0.135	0.164	0.0125853
DCAF7	1.15737e-06	-0.100586	0.236	0.27	0.042361
ZNF638	0.0205112	-0.100527	0.298	0.311	1
PPIB	0.000414786	-0.100442	0.637	0.634	1
CAMKMT	3.4946e-05	-0.100437	0.173	0.198	1
PRKY	4.98784e-12	-0.100373	0.112	0.149	1.8256e-07
TMEM258	7.42454e-05	-0.100227	0.606	0.612	1
LINC01004	0.000104472	-0.100217	0.163	0.185	1
ARID1B	0.0412599	-0.100135	0.415	0.422	1
NUP50	5.11695e-15	-0.100107	0.145	0.192	1.87286e-10
GMDS-DT	2.87231e-05	-0.100087	0.12	0.142	1
TANGO6	1.00799e-06	-0.100053	0.113	0.138	0.0368935
SIN3B	0.000592931	-0.10005	0.167	0.186	1
MRPL36	2.85807e-14	-0.100011	0.144	0.189	1.04608e-09
IFI30	5.52784e-05	-0.0999958	0.93	0.91	1
QSER1	4.38651e-09	-0.0999824	0.107	0.138	0.000160551
XPO1	1.83662e-05	-0.0999682	0.219	0.246	0.672223
STK38L	3.09245e-07	-0.0999118	0.156	0.187	0.0113187
CCDC18-AS1	1.41997e-05	-0.0999094	0.116	0.138	0.519723
TNFSF13	2.7382e-07	-0.0998413	0.413	0.45	0.0100221
STARD3	9.51531e-06	-0.0997816	0.147	0.173	0.34827
TXNDC17	8.06678e-08	-0.0997685	0.324	0.363	0.00295252
AUP1	0.00605619	-0.0997557	0.356	0.373	1
PDCD6	2.18633e-07	-0.0997486	0.322	0.357	0.00800217
AIMP1	9.88998e-05	-0.0996682	0.267	0.292	1
RPL34	5.35363e-21	-0.0995875	0.944	0.897	1.95948e-16
TYW1B	2.69861e-06	-0.0995607	0.085	0.107	0.098772
C16orf72	0.0315921	-0.0994437	0.234	0.246	1
HVCN1	9.76643e-05	-0.0994421	0.228	0.253	1
PSMB8	3.45137e-05	-0.0994316	0.508	0.525	1
SIDT2	0.000843134	-0.0991825	0.151	0.169	1
ZCCHC7	5.15984e-06	-0.0991499	0.256	0.286	0.188855
PRPF38B	0.00435643	-0.0990482	0.278	0.295	1
C11orf98	3.20618e-10	-0.0989816	0.153	0.19	1.17349e-05
DGCR6L	1.53412e-07	-0.0989116	0.19	0.222	0.00561504
MIIP	1.21804e-05	-0.0987811	0.194	0.221	0.445814
TBC1D7	3.37478e-10	-0.0986362	0.106	0.139	1.2352e-05
VPS36	0.00020055	-0.098555	0.223	0.247	1
CNPY3	8.5392e-05	-0.0985391	0.647	0.653	1
PPFIA1	4.59401e-05	-0.098468	0.252	0.28	1
BX284668.5	2.32423e-13	-0.0984022	0.157	0.203	8.50691e-09
TSPAN32	1.09513e-05	-0.0983537	0.195	0.221	0.400827
NDUFC1	1.46338e-05	-0.0983202	0.339	0.368	0.535614
IL6ST	0.00578106	-0.0982379	0.246	0.262	1
DOK1	7.64275e-14	-0.0982162	0.132	0.176	2.79732e-09
RPS27	5.95829e-18	-0.0981824	0.941	0.919	2.1808e-13
ACAP2	4.75958e-07	-0.0980664	0.689	0.715	0.0174205
TOP3A	8.76649e-05	-0.0979131	0.104	0.123	1
RPLP0	0.000255908	-0.0978652	0.885	0.848	1
SYNCRIP	0.0201112	-0.0978535	0.352	0.364	1
VPS4B	2.02889e-06	-0.0977183	0.265	0.3	0.0742594
RBIS	1.82209e-07	-0.0976918	0.38	0.416	0.00666904
SAP30	9.19037e-08	-0.097656	0.123	0.152	0.00336377
PSMB5	1.90396e-14	-0.0975641	0.112	0.153	6.96867e-10
HSPE1	4.90143e-06	-0.0975363	0.242	0.271	0.179397
ATG2A	0.00151061	-0.0974531	0.164	0.182	1
PARP10	0.0436544	-0.0973015	0.193	0.205	1
RNF166	0.0334613	-0.0972798	0.334	0.347	1
TXNDC11	0.0343644	-0.0971652	0.271	0.281	1
VPS8	0.000795277	-0.0969631	0.193	0.212	1
IRS2	0.00657834	-0.09694	0.276	0.293	1
NDUFA13	0.000414131	-0.0968666	0.648	0.656	1
ATP5MF	2.64153e-05	-0.0967985	0.606	0.61	0.966827
BLVRB	4.81183e-06	-0.0967962	0.568	0.597	0.176118
REV3L	0.0126374	-0.0967512	0.223	0.237	1
SLC12A9	0.0303058	-0.0967423	0.219	0.23	1
TXNRD2	0.00726552	-0.0966981	0.135	0.149	1
TBRG4	2.01615e-09	-0.0966763	0.096	0.125	7.37932e-05
STX10	0.000165306	-0.0966483	0.37	0.395	1
RNH1	3.60915e-05	-0.0966341	0.567	0.586	1
RAB14	1.62513e-05	-0.0966048	0.267	0.296	0.594814
RNF24	1.43046e-06	-0.0965157	0.256	0.29	0.0523563
HK2	3.4318e-05	-0.0962962	0.197	0.224	1
HDAC10	5.03233e-05	-0.095981	0.108	0.129	1
CMC2	1.05691e-08	-0.09597	0.184	0.219	0.00038684
ZNF804A	0.00395303	-0.0958455	0.17	0.186	1
NBEAL2	0.0267056	-0.0957907	0.383	0.356	1
UBN1	0.00877998	-0.0957496	0.245	0.262	1
UBQLN1	0.00256439	-0.0956284	0.285	0.303	1
ATP6V1A	0.000103442	-0.095599	0.222	0.247	1
ZBTB25	1.91316e-06	-0.0955613	0.09	0.113	0.0700237
CCAR1	0.00634963	-0.0955005	0.237	0.252	1
KPNA2	7.78536e-10	-0.0954345	0.1	0.13	2.84952e-05
PHKG2	0.000193855	-0.0953935	0.163	0.184	1
MAP2K5	5.68058e-08	-0.0952828	0.146	0.177	0.00207915
PTRH2	1.17228e-10	-0.0952041	0.085	0.116	4.29067e-06
TMEM205	0.000405266	-0.0951963	0.335	0.359	1
GOPC	4.93093e-10	-0.0950229	0.115	0.149	1.80477e-05
TGIF2	0.00199733	-0.0949613	0.167	0.184	1
SSNA1	8.57942e-05	-0.0948377	0.316	0.342	1
CLK3	0.00648935	-0.0947567	0.177	0.192	1
FIG4	3.00831e-07	-0.0946519	0.108	0.135	0.0110107
SCAF4	0.00774132	-0.0946111	0.255	0.271	1
STX16	0.0183841	-0.0945587	0.23	0.243	1
DDX27	0.000416726	-0.0945448	0.162	0.182	1
AC015871.1	5.54841e-08	-0.0945135	0.089	0.116	0.00203077
RPL19	7.9086e-14	-0.0943275	0.94	0.899	2.89463e-09
CHCHD7	1.59583e-06	-0.0942922	0.139	0.165	0.0584089
FCHO1	5.77948e-05	-0.0942883	0.137	0.159	1
AF213884.3	1.32277e-07	-0.0942285	0.093	0.119	0.00484146
TBC1D5	0.0018388	-0.0942095	0.465	0.482	1
MCOLN1	0.000396468	-0.0941277	0.133	0.152	1
TPI1	3.39428e-05	-0.0940279	0.706	0.704	1
USP10	0.00856085	-0.0939265	0.235	0.248	1
PARP4	0.0212495	-0.0939151	0.279	0.291	1
VDAC3	2.39255e-10	-0.0937025	0.183	0.223	8.75696e-06
LRRK2	0.000260905	-0.0936611	0.411	0.435	1
ING1	1.08462e-06	-0.0936423	0.127	0.154	0.0396983
WIPI2	0.0182601	-0.0935624	0.244	0.256	1
BAG1	0.000816165	-0.0935367	0.313	0.333	1
METTL21A	2.31924e-09	-0.0935271	0.113	0.144	8.48865e-05
COQ2	1.16046e-05	-0.0934761	0.125	0.149	0.424739
PIP5K1B	2.51161e-07	-0.0934646	0.092	0.117	0.00919273
EIF3A	0.000669855	-0.0931999	0.526	0.542	1
FAM53B	0.00164511	-0.0931881	0.203	0.221	1
OSTC	3.51739e-07	-0.0931746	0.253	0.287	0.012874
PRR12	0.000186027	-0.0930516	0.098	0.116	1
SAMD9L	8.15638e-07	-0.0930246	0.137	0.164	0.0298532
ATE1	0.00147091	-0.0930143	0.131	0.147	1
VPS50	4.07443e-05	-0.0929342	0.093	0.112	1
EIF4EBP2	4.20641e-05	-0.0927003	0.33	0.359	1
UBE2K	0.000539444	-0.0926249	0.318	0.34	1
PDE7A	0.00174941	-0.0926208	0.176	0.194	1
DCAF11	0.000795542	-0.0926135	0.144	0.162	1
AC068587.4	2.73853e-05	-0.0925895	0.12	0.143	1
GIT2	0.000231162	-0.0925459	0.321	0.348	1
FGD6	0.000497394	-0.0923711	0.107	0.125	1
MPDU1	1.4161e-05	-0.092246	0.175	0.201	0.518306
SIAH2-AS1	0.000291456	-0.0921415	0.098	0.116	1
SLC25A36	0.00466583	-0.0921414	0.206	0.223	1
NDUFB3	1.61743e-06	-0.0920427	0.318	0.351	0.0591997
STIP1	0.000474952	-0.0920412	0.132	0.151	1
COQ8A	7.49932e-05	-0.0915824	0.096	0.115	1
FMC1	1.96942e-11	-0.0914867	0.084	0.115	7.20829e-07
TSNAX	7.2501e-07	-0.0914007	0.127	0.154	0.0265361
MRPS18C	7.42559e-08	-0.0913003	0.187	0.22	0.00271784
EXOC6	0.0036739	-0.091252	0.161	0.177	1
BST2	2.71049e-05	-0.0912384	0.534	0.559	0.992067
RPS3A	1.45472e-06	-0.0909906	0.927	0.876	0.0532442
ATP11A	0.00199644	-0.0909519	0.354	0.375	1
ATP10D	4.30012e-08	-0.0908073	0.109	0.138	0.00157389
PIN4	6.54696e-10	-0.0907853	0.144	0.181	2.39625e-05
CBFA2T2	0.000573856	-0.0907456	0.133	0.151	1
COX14	3.67724e-05	-0.0907358	0.344	0.371	1
ERLIN2	4.85311e-09	-0.0907288	0.104	0.134	0.000177629
INTS8	0.000764006	-0.0906607	0.088	0.104	1
MRPS25	2.84017e-07	-0.0906045	0.123	0.151	0.0103953
CXorf21	4.66006e-08	-0.0905353	0.132	0.162	0.00170563
GMDS	0.0151942	-0.0904508	0.225	0.238	1
CTSB	0.000634497	-0.0903963	0.697	0.698	1
ZNF524	5.3397e-06	-0.090388	0.212	0.24	0.195438
CST3	0.00418161	-0.0903802	0.939	0.887	1
JADE1	6.80568e-11	-0.0902711	0.078	0.108	2.49095e-06
C4orf48	5.48117e-05	-0.0902594	0.597	0.612	1
DDX52	7.35071e-09	-0.0902017	0.099	0.129	0.000269043
EXOC1	0.000868396	-0.0901574	0.161	0.18	1
LINC01410	2.30695e-08	-0.0900225	0.082	0.107	0.000844368
FBH1	0.000139265	-0.0900109	0.108	0.126	1
SNTB1	0.00709176	-0.0899736	0.217	0.234	1
RPL5	1.97473e-05	-0.0899307	0.857	0.81	0.72277
TBC1D14	0.00266871	-0.089895	0.19	0.207	1
DISC1	0.0049909	-0.0898809	0.296	0.314	1
EMC8	1.12603e-10	-0.0897456	0.128	0.164	4.1214e-06
PHF20L1	1.28319e-05	-0.0897388	0.284	0.314	0.469662
HCST	0.0483736	-0.0897102	0.737	0.711	1
TEPSIN	0.000500534	-0.0897093	0.09	0.107	1
FGL2	3.37845e-06	-0.089693	0.624	0.648	0.123655
HEXD	0.00413241	-0.0896047	0.128	0.142	1
NDUFB4	7.91389e-05	-0.0895564	0.43	0.448	1
APEX1	1.83998e-06	-0.089491	0.238	0.269	0.0673451
RAE1	1.87828e-06	-0.0894487	0.135	0.162	0.068747
LINC02245	7.45412e-09	-0.0894135	0.09	0.118	0.000272828
EEF1B2	0.000230203	-0.089273	0.75	0.735	1
MBOAT1	0.000109814	-0.0891862	0.158	0.18	1
AL096870.8	7.68136e-11	-0.0891691	0.091	0.123	2.81146e-06
CDC26	3.05801e-05	-0.0890655	0.148	0.171	1
PAXX	0.00183631	-0.0890137	0.313	0.335	1
CLPB	2.65548e-08	-0.0890047	0.087	0.114	0.000971933
NSL1	1.76618e-10	-0.0889908	0.131	0.169	6.46438e-06
TECPR1	0.0067064	-0.08891	0.126	0.14	1
CDIP1	0.000380793	-0.0887655	0.098	0.115	1
RENBP	0.000480588	-0.0887247	0.121	0.14	1
ARL2	1.1632e-07	-0.0887122	0.118	0.147	0.00425742
MBD3	0.00171858	-0.088698	0.111	0.127	1
NDUFS7	0.00173841	-0.0886872	0.444	0.46	1
ATG4C	2.43034e-17	-0.0886709	0.074	0.113	8.8953e-13
TIMM17A	4.64017e-06	-0.08857	0.174	0.202	0.169835
DDX18	0.000234755	-0.0885422	0.288	0.311	1
KATNBL1	7.76874e-11	-0.0885235	0.092	0.124	2.84344e-06
SIGIRR	0.00222146	-0.0884998	0.264	0.284	1
STX8	0.007379	-0.0883884	0.289	0.307	1
UQCRQ	0.000353618	-0.0882677	0.556	0.566	1
S100PBP	9.335e-08	-0.0882354	0.082	0.107	0.0034167
LARS	0.000130776	-0.0882031	0.161	0.184	1
CASP9	2.46198e-08	-0.0881339	0.087	0.113	0.000901108
UBE4B	0.00299706	-0.0880844	0.184	0.202	1
FAM214B	1.24586e-06	-0.0879657	0.139	0.167	0.0455999
UQCC3	4.76319e-07	-0.0879351	0.119	0.146	0.0174338
NACA	0.00286375	-0.0879264	0.901	0.848	1
CREBZF	2.29518e-05	-0.087909	0.083	0.102	0.840059
NMT1	0.000128346	-0.0878932	0.146	0.168	1
RMND5A	0.00958834	-0.0878883	0.157	0.171	1
ATXN7L1	5.56567e-06	-0.0878792	0.162	0.189	0.203709
SGK3	0.00133294	-0.087826	0.287	0.309	1
HS1BP3	0.00126161	-0.0878158	0.116	0.131	1
TALDO1	0.000186035	-0.0877428	0.753	0.75	1
NPL	2.09615e-05	-0.0876168	0.159	0.184	0.767211
PDLIM2	8.12837e-06	-0.0875907	0.221	0.25	0.297507
RPL22	4.30832e-10	-0.0875784	0.878	0.84	1.57689e-05
AHCY	4.30436e-06	-0.087524	0.124	0.148	0.157544
LY96	0.000222091	-0.0875178	0.293	0.318	1
ATP5IF1	9.6978e-05	-0.0875176	0.452	0.473	1
NAAA	0.00396972	-0.0874862	0.416	0.431	1
MIF4GD	2.10555e-06	-0.0873623	0.162	0.19	0.0770654
MON1B	2.95695e-07	-0.0873208	0.127	0.156	0.0108227
TWF2	9.43333e-05	-0.0871273	0.396	0.421	1
SETD7	0.000307648	-0.0870678	0.154	0.175	1
HEATR5A	0.000415352	-0.0870677	0.096	0.112	1
NUDT22	8.66138e-06	-0.0870001	0.188	0.217	0.317015
NDUFS6	0.000197646	-0.0869447	0.439	0.463	1
GPD2	2.91125e-06	-0.0869421	0.137	0.164	0.106555
ABI3	0.000119413	-0.0868758	0.246	0.272	1
ZNF433-AS1	0.000616438	-0.0867609	0.138	0.157	1
RNF44	2.9497e-05	-0.0867248	0.209	0.236	1
DDX23	1.2907e-06	-0.0867097	0.112	0.138	0.0472408
SEM1	6.72759e-05	-0.0867026	0.458	0.479	1
AC139099.2	3.81552e-06	-0.0866995	0.089	0.111	0.139652
FRMD4B	0.00434302	-0.0866517	0.234	0.253	1
LAMTOR1	0.00118766	-0.0865966	0.593	0.603	1
HSD17B11	0.00105283	-0.0865507	0.346	0.368	1
RGL2	1.99112e-05	-0.0863841	0.12	0.144	0.728771
AC011472.2	2.12819e-05	-0.0862019	0.096	0.117	0.77894
TAZ	0.00109077	-0.0861763	0.144	0.162	1
ABRACL	0.00116332	-0.0861592	0.381	0.402	1
NIT1	6.82657e-10	-0.0860893	0.092	0.122	2.49859e-05
EIF4EBP1	7.99647e-05	-0.0860892	0.345	0.372	1
COA4	2.5277e-11	-0.0860871	0.142	0.182	9.25165e-07
ENTPD6	0.000248859	-0.0858892	0.093	0.111	1
GIMAP6	1.1886e-11	-0.0858276	0.075	0.105	4.35041e-07
ZBTB2	8.7855e-05	-0.0857567	0.092	0.111	1
NT5C	3.96379e-05	-0.0857335	0.18	0.205	1
AHCYL2	1.58912e-05	-0.0857296	0.143	0.167	0.581634
RBKS	2.96413e-08	-0.0856764	0.084	0.11	0.0010849
TIMM8B	2.12312e-05	-0.0855986	0.33	0.36	0.777082
TPRKB	1.01878e-08	-0.0854607	0.13	0.162	0.000372885
BAK1	7.098e-13	-0.0854126	0.072	0.104	2.59794e-08
FIS1	0.000762689	-0.0854041	0.423	0.439	1
ERLEC1	2.6195e-08	-0.0853074	0.111	0.14	0.000958764
LRRK1	0.000206397	-0.0852414	0.166	0.188	1
FOSL1	0.0328471	-0.085241	0.118	0.129	1
SUCLG1	1.32769e-06	-0.0851711	0.206	0.237	0.0485949
DLGAP4	0.00332926	-0.0850864	0.173	0.19	1
CCDC57	0.0181212	-0.0850797	0.168	0.181	1
MID1IP1	0.000643098	-0.0850241	0.257	0.279	1
TTC13	3.08774e-07	-0.0849737	0.083	0.107	0.0113014
NDUFS8	0.000371438	-0.0848815	0.332	0.353	1
SKP1	0.0059447	-0.0848793	0.571	0.579	1
ZC3H6	3.40371e-08	-0.0848688	0.086	0.112	0.00124579
RNF113A	2.94551e-07	-0.0848239	0.093	0.118	0.0107808
ATP5MC3	0.00578278	-0.0848101	0.543	0.545	1
NMRAL1	1.69969e-07	-0.084708	0.132	0.162	0.00622102
CXXC1	0.00056836	-0.084695	0.11	0.128	1
GNAQ	0.000538753	-0.0846825	0.532	0.551	1
ATP2B4	0.00586972	-0.0846243	0.167	0.183	1
RANBP2	0.0276486	-0.0845743	0.379	0.391	1
TLR5	1.65777e-07	-0.0845589	0.086	0.111	0.00606762
SIPA1L3	0.00957004	-0.084517	0.198	0.212	1
AP2S1	0.000153061	-0.0843699	0.689	0.684	1
TASOR	0.0245447	-0.0843559	0.236	0.249	1
CCDC174	1.48033e-05	-0.0842597	0.121	0.145	0.541814
EXT1	0.00101592	-0.0842192	0.371	0.392	1
NDUFA8	2.80449e-10	-0.0839136	0.127	0.162	1.02647e-05
HSPA1A	3.21333e-05	-0.0838219	0.224	0.254	1
KLHDC3	0.0002467	-0.0838059	0.161	0.182	1
ULK2	0.000149266	-0.0837072	0.105	0.124	1
HDHD5	1.62458e-05	-0.083651	0.127	0.151	0.594614
MRPL57	0.000328921	-0.0835986	0.296	0.32	1
ZNRD1	1.16981e-08	-0.0835554	0.155	0.189	0.000428162
SLC39A11	0.0462522	-0.0835315	0.292	0.305	1
KIAA0100	0.0493651	-0.0834912	0.223	0.234	1
MRPS7	2.5793e-06	-0.0834715	0.165	0.193	0.0944049
MBD4	0.0273476	-0.0834223	0.19	0.202	1
PA2G4	0.000151552	-0.0832471	0.316	0.343	1
MRPL27	3.02243e-09	-0.0832254	0.147	0.183	0.000110624
OGFR	0.00287653	-0.0831977	0.337	0.357	1
CKS2	2.69213e-08	-0.0830867	0.092	0.12	0.000985347
SERP1	0.00449261	-0.0830732	0.801	0.768	1
POLG2	0.0488041	-0.0829801	0.117	0.127	1
AGO3	0.00803562	-0.0829741	0.249	0.265	1
NARF	0.00111357	-0.0829577	0.131	0.149	1
GLIPR1	0.000817193	-0.0829108	0.564	0.576	1
MGAT1	0.00114455	-0.0826492	0.514	0.531	1
VPS35	5.76349e-05	-0.0826492	0.272	0.3	1
KLHL8	1.33608e-06	-0.0826331	0.092	0.115	0.0489018
DAGLB	0.000326836	-0.0826318	0.137	0.158	1
COMMD3	1.04383e-07	-0.082548	0.152	0.183	0.00382053
PPT1	0.000296812	-0.0825092	0.499	0.515	1
YDJC	2.65092e-10	-0.0823868	0.084	0.114	9.70265e-06
ARFGAP2	0.000416921	-0.0823235	0.182	0.203	1
SLC35E2B	3.24309e-05	-0.0822585	0.097	0.117	1
RNF34	0.000337115	-0.0822481	0.101	0.119	1
NSUN5	4.37152e-09	-0.0822249	0.081	0.109	0.000160002
DDX50	0.00105991	-0.0821953	0.143	0.161	1
LRRC25	0.00270248	-0.0821854	0.446	0.466	1
SMIM26	0.000443116	-0.0821756	0.374	0.395	1
TARS	8.76467e-09	-0.0821152	0.082	0.109	0.000320796
PLEKHJ1	1.66791e-05	-0.0821093	0.214	0.242	0.610471
MRPS18B	9.01768e-08	-0.081847	0.132	0.162	0.00330056
GARS	0.00226518	-0.081802	0.171	0.188	1
PSMB10	0.000299038	-0.0817757	0.546	0.563	1
YIPF4	1.56155e-06	-0.0817533	0.179	0.211	0.0571542
COPB2	0.0031669	-0.0817437	0.199	0.218	1
PPP1R12B	0.00425621	-0.0816435	0.135	0.15	1
CDR2	0.0026463	-0.0816402	0.163	0.18	1
PNKD	0.00190405	-0.0816129	0.261	0.282	1
ANKFY1	0.000573786	-0.0814654	0.16	0.179	1
MCU	0.017341	-0.0814521	0.115	0.126	1
FASTK	7.9718e-07	-0.0814407	0.123	0.15	0.0291776
USP42	0.0383997	-0.0814173	0.132	0.143	1
GGCT	1.13133e-14	-0.0814133	0.085	0.123	4.14079e-10
DPY30	2.8276e-07	-0.0813569	0.138	0.167	0.0103493
REX1BD	0.00038782	-0.0813479	0.387	0.412	1
AIMP2	3.78006e-10	-0.0813291	0.104	0.137	1.38354e-05
SNRPE	2.69604e-06	-0.0813161	0.262	0.295	0.0986777
PPCS	5.71383e-05	-0.0813051	0.251	0.277	1
ZNF280D	1.00246e-05	-0.0812135	0.12	0.143	0.36691
PLEKHA2	0.0109524	-0.0811057	0.249	0.264	1
AZI2	0.000647409	-0.0810861	0.215	0.236	1
RAD50	0.000254948	-0.0810114	0.123	0.143	1
PDPK1	0.000542538	-0.0809822	0.213	0.235	1
SDHAF1	1.04115e-12	-0.0809716	0.074	0.107	3.81072e-08
PSMB8-AS1	5.34864e-07	-0.0809662	0.177	0.208	0.0195766
CDC16	0.000292047	-0.080925	0.096	0.113	1
IWS1	9.67635e-05	-0.0808831	0.16	0.183	1
GYG1	0.000332094	-0.0808674	0.19	0.212	1
SNX29	0.0388031	-0.0808355	0.411	0.423	1
DHRS7B	0.00154738	-0.0807615	0.132	0.149	1
EIF4A1	2.45229e-06	-0.0807359	0.86	0.85	0.0897561
RFX1	3.38521e-05	-0.0807355	0.1	0.121	1
ANKMY1	9.26438e-06	-0.0806783	0.083	0.103	0.339086
PIGBOS1	5.5684e-07	-0.0806355	0.134	0.162	0.0203809
CIAO2A	0.000108764	-0.0805727	0.327	0.353	1
MSL2	0.00456538	-0.0805074	0.205	0.221	1
GNL1	0.02613	-0.080447	0.141	0.152	1
HDAC7	0.000342778	-0.0804153	0.154	0.174	1
CAB39	0.0120839	-0.0803968	0.348	0.362	1
PRKAR2A	0.0254472	-0.0803364	0.229	0.242	1
TYW1	0.000140515	-0.0802984	0.13	0.15	1
FAM200B	4.03366e-06	-0.0802455	0.277	0.311	0.147636
SH3BP1	0.0203229	-0.0802368	0.315	0.329	1
TOMM5	3.34317e-05	-0.0802013	0.266	0.294	1
USP22	0.000130781	-0.0801991	0.256	0.281	1
ARRDC1	0.0392285	-0.080181	0.28	0.293	1
CPEB3	0.00210731	-0.0801718	0.134	0.151	1
ATP6V0E1	0.000104567	-0.0801177	0.624	0.637	1
LRRC23	0.00203301	-0.0801147	0.113	0.13	1
NBR1	0.000577712	-0.0800652	0.162	0.182	1
GIGYF2	0.012751	-0.0800644	0.205	0.22	1
SLBP	0.000159995	-0.0800586	0.132	0.153	1
IL10RB-DT	5.52486e-10	-0.0799233	0.081	0.11	2.02216e-05
SRP19	2.66616e-05	-0.0797994	0.208	0.234	0.975841
MXD3	0.000913604	-0.0797454	0.115	0.132	1
RPL36	4.54619e-11	-0.0796854	0.923	0.88	1.66395e-06
ARFRP1	3.72241e-07	-0.079676	0.099	0.125	0.0136244
RAB37	0.00016753	-0.0795773	0.097	0.115	1
TPD52L2	0.0071696	-0.0795341	0.262	0.28	1
LSM4	0.00206238	-0.0794757	0.303	0.321	1
PHC2	0.0184545	-0.0794467	0.194	0.207	1
CIDEB	1.79633e-05	-0.0794411	0.097	0.118	0.657474
NDUFB7	0.000346966	-0.0793945	0.517	0.54	1
FBXW5	0.00486719	-0.0792728	0.273	0.29	1
WNK1	0.00299526	-0.0790435	0.402	0.419	1
DUS2	0.00153065	-0.0789902	0.115	0.131	1
APOL6	0.00713175	-0.0788576	0.2	0.215	1
PPP5C	6.2459e-07	-0.0787936	0.098	0.123	0.0228606
LONP1	0.0176544	-0.0787288	0.096	0.107	1
MSL3	0.00178936	-0.0786742	0.231	0.251	1
NDUFA2	0.00274551	-0.0786679	0.469	0.482	1
NKAP	0.0031082	-0.0786342	0.135	0.15	1
ZCCHC8	0.00416788	-0.0786322	0.138	0.153	1
HMGXB3	0.000181565	-0.0786263	0.131	0.152	1
IVD	3.80323e-08	-0.0785912	0.101	0.129	0.00139202
TET3	0.00473945	-0.07855	0.289	0.309	1
NCEH1	4.4728e-05	-0.0784712	0.09	0.11	1
PITHD1	0.00160797	-0.0784661	0.122	0.138	1
RNASET2	0.00765989	-0.0784397	0.721	0.719	1
GCN1	0.00194297	-0.0783179	0.093	0.107	1
SAR1B	0.000160906	-0.0781841	0.166	0.188	1
RFK	1.68638e-08	-0.0781025	0.079	0.105	0.000617232
GTF2A2	0.000231871	-0.0780871	0.278	0.302	1
GMCL1	1.30178e-06	-0.0780482	0.094	0.118	0.0476466
HPS5	0.000362162	-0.0780442	0.113	0.132	1
SELENOS	0.000507651	-0.0780389	0.24	0.263	1
WDR46	0.00100183	-0.0780334	0.088	0.103	1
CHORDC1	2.41902e-07	-0.0779646	0.112	0.139	0.00885387
TTC19	0.0267007	-0.0778929	0.169	0.181	1
DCLRE1C	3.79855e-06	-0.0778568	0.102	0.124	0.139031
TIGAR	0.00116117	-0.0778324	0.132	0.15	1
FXN	1.55599e-08	-0.0777634	0.079	0.104	0.000569506
RNF31	0.0091827	-0.0777502	0.113	0.126	1
ANTKMT	7.51565e-05	-0.0776809	0.208	0.232	1
NDFIP1	0.0072594	-0.0775833	0.399	0.412	1
CLEC4A	0.000379737	-0.0775827	0.308	0.331	1
TSC22D4	0.0204783	-0.0774653	0.267	0.28	1
LY86	1.07132e-05	-0.077463	0.41	0.445	0.392116
ANAPC11	0.0236857	-0.0774201	0.494	0.5	1
APC	0.00174398	-0.077317	0.214	0.233	1
RAB29	1.46565e-06	-0.0773127	0.105	0.129	0.0536443
RPL24	1.71356e-07	-0.0772768	0.888	0.856	0.00627181
LILRA6	1.0309e-05	-0.0771612	0.168	0.196	0.377319
GATAD1	2.06801e-05	-0.0771282	0.114	0.136	0.756912
RASSF4	0.008233	-0.0770234	0.351	0.369	1
DHX16	0.00761188	-0.0770028	0.105	0.118	1
ARHGAP25	0.000173745	-0.0769452	0.268	0.295	1
ARFIP1	2.30922e-05	-0.0769189	0.129	0.152	0.845197
AC138123.1	0.00477558	-0.0768388	0.483	0.493	1
UTP18	2.95577e-05	-0.0768105	0.129	0.152	1
ATF7	0.0012497	-0.0767332	0.153	0.172	1
PSMA5	0.000518268	-0.076706	0.323	0.347	1
KLHDC10	0.00152118	-0.0766784	0.114	0.13	1
KIAA0930	0.00124925	-0.0766484	0.308	0.331	1
NEK1	0.000174356	-0.0766474	0.093	0.111	1
FAM135A	0.00269986	-0.0765168	0.097	0.111	1
SLC17A5	0.00184096	-0.0764853	0.106	0.121	1
HSPBAP1	5.94191e-06	-0.0764397	0.14	0.167	0.21748
MESD	0.000631041	-0.0764246	0.163	0.182	1
RNF146	1.72491e-05	-0.0762687	0.101	0.123	0.631335
NSFL1C	9.90123e-06	-0.0762317	0.187	0.214	0.362395
NUDT4	0.000247482	-0.076171	0.145	0.166	1
ARL16	0.00255528	-0.0760665	0.094	0.108	1
LINC01504	6.83474e-10	-0.0759727	0.112	0.145	2.50158e-05
RBM26	0.00907614	-0.0759519	0.227	0.243	1
PLPBP	2.08113e-06	-0.0759278	0.144	0.171	0.0761713
CDK19	0.000381915	-0.0758434	0.237	0.261	1
TRANK1	0.000269228	-0.0758431	0.124	0.143	1
RPL26L1	8.05297e-06	-0.0758378	0.123	0.148	0.294747
TEP1	0.011146	-0.0758082	0.129	0.142	1
SLC35A1	1.77124e-06	-0.0757165	0.113	0.138	0.064829
TPST2	0.0107072	-0.0756915	0.232	0.247	1
NCF4	0.0116242	-0.0756553	0.338	0.356	1
TXNRD1	0.00642077	-0.075585	0.202	0.218	1
MRPS26	6.1934e-12	-0.0755702	0.104	0.14	2.26685e-07
SP110	0.00366166	-0.0755146	0.413	0.435	1
CISD2	4.88119e-05	-0.0754313	0.129	0.152	1
PSMA3-AS1	0.0309365	-0.0753409	0.177	0.189	1
GOLGA1	0.000903382	-0.0753037	0.086	0.101	1
DNPEP	0.00192126	-0.0753005	0.153	0.171	1
MBTD1	0.00110633	-0.0751983	0.128	0.145	1
MCEMP1	7.90096e-06	-0.0750123	0.141	0.168	0.289183
THADA	0.00376188	-0.0749775	0.188	0.206	1
HDAC8	0.00694104	-0.0749245	0.137	0.151	1
ACTN1	0.0288722	-0.0749222	0.227	0.241	1
ZNF846	2.55656e-08	-0.0748905	0.082	0.108	0.000935725
BCL2L13	0.00506426	-0.0748214	0.179	0.195	1
SNX17	4.54644e-05	-0.074785	0.339	0.368	1
COX7C	0.000191567	-0.0746353	0.79	0.76	1
NEAT1	0.00584549	-0.0746165	0.975	0.969	1
VSIR	1.55963e-05	-0.0745816	0.774	0.788	0.570841
DPM3	1.14895e-05	-0.0745515	0.234	0.265	0.420529
UQCC2	9.99336e-07	-0.0745396	0.134	0.162	0.0365767
ARMCX3	1.9858e-06	-0.0745091	0.079	0.101	0.0726824
EAF2	0.00168827	-0.0744342	0.131	0.148	1
SNRPD2	0.000723384	-0.0744083	0.605	0.617	1
IGFLR1	0.00101405	-0.0743838	0.323	0.345	1
CLEC16A	0.0290662	-0.0743515	0.16	0.172	1
FARSA	4.55051e-07	-0.0742998	0.102	0.127	0.0166553
NDUFS2	4.71357e-05	-0.0741594	0.239	0.266	1
PDIA4	0.00038675	-0.0740588	0.132	0.151	1
NHP2	0.0019859	-0.074057	0.264	0.283	1
VPS45	1.35822e-05	-0.0739941	0.089	0.109	0.497122
TIMM13	3.71257e-06	-0.0739332	0.252	0.283	0.135884
P4HA1	0.0250793	-0.0738118	0.187	0.201	1
FAM174C	0.00155354	-0.0738117	0.284	0.304	1
ELOVL1	0.000219052	-0.0738009	0.224	0.248	1
TMX2	0.000787364	-0.0737366	0.144	0.163	1
TES	0.000621721	-0.0737062	0.277	0.3	1
CLK2	0.000111207	-0.0736579	0.086	0.104	1
SLC50A1	0.0150089	-0.0736253	0.112	0.124	1
IRAK4	0.048428	-0.0736027	0.14	0.15	1
CSNK2A1	0.00178129	-0.0735965	0.214	0.234	1
METTL17	2.03466e-05	-0.0735746	0.084	0.104	0.744707
COMT	0.00187951	-0.0735208	0.465	0.486	1
CCDC112	9.71914e-07	-0.0734988	0.084	0.108	0.035573
CYHR1	0.00839012	-0.0733259	0.111	0.124	1
SMARCA5	0.0399949	-0.0732825	0.258	0.268	1
GFPT1	0.0017691	-0.0732572	0.09	0.104	1
WIPF1	0.000848528	-0.0732309	0.438	0.461	1
LMBR1L	0.000862641	-0.0731564	0.105	0.122	1
BZW2	0.00054772	-0.0730544	0.138	0.158	1
ATP5MPL	0.00267578	-0.0730422	0.636	0.638	1
MITD1	3.63849e-06	-0.0728851	0.094	0.116	0.133172
DGUOK	0.00123145	-0.0728535	0.289	0.309	1
RNASEH2B	0.000156389	-0.0728435	0.183	0.208	1
FBXL15	0.000690735	-0.0727305	0.139	0.158	1
COX7B	0.00976481	-0.0726256	0.545	0.546	1
MRPL4	6.30611e-05	-0.072424	0.166	0.191	1
CD84	2.54405e-06	-0.0724077	0.087	0.109	0.0931148
METTL7A	2.32971e-05	-0.0723537	0.168	0.194	0.852696
TTYH2	0.000788526	-0.0721961	0.115	0.132	1
ZNF700	0.0162959	-0.0721259	0.091	0.102	1
CTCF	0.0261441	-0.0721219	0.195	0.206	1
CWC27	0.00147311	-0.0719827	0.129	0.145	1
CNOT3	0.000186215	-0.071914	0.09	0.107	1
GABARAPL2	0.000182465	-0.0718534	0.369	0.392	1
CYB5R1	8.66115e-08	-0.0718368	0.091	0.117	0.00317007
SMCR8	0.00347459	-0.0717912	0.104	0.119	1
BLOC1S1	0.00448603	-0.0717631	0.646	0.644	1
RETREG3	0.00197282	-0.0717416	0.117	0.132	1
LBR	0.00441096	-0.0716276	0.18	0.197	1
JPT1	0.00185213	-0.0715873	0.326	0.347	1
SMIM15	1.57379e-10	-0.0715567	0.088	0.119	5.76022e-06
TMEM175	0.0177938	-0.0715184	0.117	0.129	1
DYNC1I2	0.00596434	-0.0714326	0.142	0.157	1
SNRPB2	0.00389761	-0.0713139	0.247	0.265	1
GPAA1	1.5144e-05	-0.0712902	0.163	0.189	0.554286
PTPN22	2.4163e-06	-0.0712527	0.089	0.112	0.0884388
ACTR1B	0.00113725	-0.0712487	0.097	0.113	1
COPS3	3.11504e-05	-0.0712225	0.173	0.199	1
TFEC	1.86673e-05	-0.0712144	0.171	0.199	0.683242
TM2D3	0.000501747	-0.0711775	0.131	0.15	1
ATG12	0.00234818	-0.0711592	0.184	0.201	1
LCORL	0.0297041	-0.0710697	0.222	0.234	1
IDI1	0.00225462	-0.0710036	0.189	0.207	1
ATF1	3.07725e-06	-0.07094	0.1	0.124	0.11263
CSNK1G1	0.00881078	-0.0708678	0.155	0.17	1
TSEN34	4.31112e-07	-0.0707874	0.195	0.229	0.0157791
RER1	0.0218432	-0.0707736	0.317	0.33	1
NOD2	0.00558285	-0.0707594	0.16	0.177	1
SLC35C2	0.00616054	-0.0707177	0.145	0.161	1
MLX	4.49244e-05	-0.0705698	0.234	0.26	1
NEK9	0.00277406	-0.0705484	0.151	0.168	1
ISG20L2	0.00232472	-0.0705018	0.109	0.125	1
SPNS1	0.018359	-0.070498	0.202	0.216	1
TOLLIP	0.00695331	-0.0704911	0.241	0.259	1
EEFSEC	0.0103557	-0.0703785	0.133	0.146	1
ZNF276	0.0125023	-0.0701305	0.111	0.123	1
MVB12A	3.83886e-05	-0.0700991	0.134	0.157	1
HNRNPF	0.00549763	-0.0700771	0.492	0.502	1
BTN3A1	1.32526e-05	-0.0700405	0.098	0.119	0.48506
GTF2E2	0.0082121	-0.0698125	0.144	0.159	1
DIPK2A	0.00292471	-0.0697518	0.136	0.152	1
MRPL19	0.000184284	-0.0697129	0.083	0.1	1
SIGLEC1	0.0166437	-0.069661	0.15	0.135	1
SLC19A1	5.02794e-07	-0.0696267	0.094	0.119	0.0184028
TFAM	1.15635e-05	-0.0696002	0.182	0.209	0.423234
TMEM219	0.0155274	-0.0695244	0.537	0.544	1
STAU2	0.0153206	-0.0694917	0.133	0.146	1
APTX	0.000432164	-0.0694558	0.121	0.14	1
CREB3L2	3.34417e-06	-0.0694494	0.09	0.112	0.1224
SPTBN1	0.000384001	-0.069376	0.087	0.103	1
FAM117A	0.0375827	-0.0693094	0.094	0.104	1
MRPS36	0.000307208	-0.0692932	0.23	0.255	1
UBE2V2	0.000183516	-0.0692893	0.138	0.159	1
VRK3	3.44467e-05	-0.0691453	0.116	0.138	1
LPAR6	0.000272248	-0.0691098	0.126	0.147	1
NOSIP	0.0010412	-0.0690056	0.248	0.27	1
TMEM160	0.010638	-0.0688431	0.33	0.346	1
TRIM38	0.00040751	-0.0688298	0.287	0.313	1
SF3B5	0.0111636	-0.0687836	0.545	0.556	1
SIRT2	0.0273863	-0.0686725	0.219	0.233	1
TSC2	0.0205304	-0.0686293	0.097	0.108	1
MSRB2	3.02599e-05	-0.068484	0.156	0.181	1
PCCA	0.0262463	-0.0684261	0.132	0.143	1
NEDD8	0.00028951	-0.0683833	0.51	0.527	1
MAPKAPK3	0.0145297	-0.0683801	0.334	0.351	1
TMCO1	0.000116516	-0.0683635	0.201	0.226	1
RELCH	0.0315152	-0.0683502	0.186	0.198	1
LSM7	0.00254238	-0.0683045	0.457	0.474	1
KHDC4	0.00419089	-0.0680895	0.094	0.107	1
ELMSAN1	0.013451	-0.0680713	0.246	0.261	1
TMEM170A	1.93577e-05	-0.0680051	0.123	0.145	0.708511
CHURC1	0.00323803	-0.0679864	0.367	0.385	1
HIVEP2	0.0241104	-0.0679363	0.271	0.285	1
EMC6	0.000203001	-0.0679234	0.21	0.232	1
SLC66A3	6.64818e-05	-0.0678446	0.197	0.222	1
FAM192A	0.00183142	-0.0677693	0.2	0.219	1
CGAS	1.58074e-05	-0.067707	0.11	0.132	0.578565
FAM222B	0.00349919	-0.0676605	0.09	0.104	1
GTF2H5	1.24698e-06	-0.0676218	0.155	0.184	0.0456406
LSM2	9.26925e-08	-0.0674279	0.167	0.201	0.00339264
METAP2	0.0451499	-0.0674038	0.23	0.242	1
HEXA	0.0337033	-0.0672509	0.264	0.277	1
ATP6V0A1	0.00117208	-0.0671754	0.187	0.208	1
CORO1A	4.66635e-05	-0.0671503	0.848	0.844	1
PIK3C3	0.0185662	-0.0667687	0.157	0.17	1
METTL22	0.0137375	-0.0666295	0.145	0.158	1
EVI2A	0.000934558	-0.0665889	0.248	0.271	1
PARL	0.0133035	-0.0663752	0.225	0.242	1
AC118549.1	0.000240503	-0.0663506	0.11	0.129	1
IARS2	0.000280924	-0.0662911	0.164	0.185	1
RPP38	6.61908e-06	-0.0661843	0.083	0.104	0.242265
MTFR1L	0.0125775	-0.0661597	0.105	0.117	1
CCNI	0.0484576	-0.0661398	0.73	0.704	1
NT5DC1	0.000281691	-0.0660807	0.088	0.105	1
MAN2A2	0.00568072	-0.0660237	0.104	0.117	1
PGD	0.00726564	-0.0658612	0.529	0.538	1
ICE2	0.00058045	-0.0658211	0.097	0.113	1
ZNF791	0.0182032	-0.0658146	0.099	0.11	1
STYXL1	0.00316152	-0.0657365	0.116	0.131	1
ADSS	0.00215943	-0.0657318	0.263	0.285	1
PYCR2	0.0018133	-0.0657288	0.116	0.131	1
PTPA	0.000352375	-0.0656882	0.113	0.131	1
ING4	2.34079e-07	-0.0656875	0.092	0.118	0.00856752
S1PR4	0.00721608	-0.0656011	0.259	0.276	1
OARD1	6.88763e-05	-0.0655442	0.102	0.122	1
MICOS13	0.0141158	-0.0654745	0.351	0.364	1
TRAPPC3	1.93986e-05	-0.0654412	0.222	0.25	0.710008
RNF111	0.0164633	-0.0654341	0.24	0.254	1
MGA	0.000460258	-0.0653929	0.104	0.122	1
SYVN1	0.000190655	-0.0652801	0.091	0.109	1
GAB3	0.00176963	-0.0650824	0.138	0.155	1
ATP5MC1	0.00502824	-0.0650438	0.292	0.31	1
ABCD1	0.00989331	-0.0650337	0.089	0.101	1
ADGRE5	0.0246735	-0.0649689	0.635	0.65	1
LTBR	0.000405616	-0.0649415	0.257	0.283	1
PHPT1	0.00962039	-0.0649136	0.322	0.339	1
FUOM	0.000761255	-0.064867	0.192	0.213	1
LMNB1	2.94792e-05	-0.0648005	0.127	0.151	1
GMPPA	0.0136307	-0.0647342	0.093	0.104	1
CPSF3	2.51638e-06	-0.0647192	0.09	0.113	0.0921021
CD33	0.00227428	-0.0645813	0.285	0.306	1
FLYWCH2	2.64501e-06	-0.06455	0.088	0.111	0.0968099
MTCH2	0.000314469	-0.0644768	0.21	0.233	1
TST	2.79874e-06	-0.0644143	0.097	0.121	0.102437
RASAL3	0.0279803	-0.0643225	0.148	0.16	1
PLBD1	1.56998e-05	-0.0641815	0.433	0.467	0.574628
TUBGCP3	0.00381489	-0.0641196	0.161	0.178	1
UPF1	0.0225672	-0.0640848	0.166	0.179	1
NDUFA11	0.015492	-0.0639048	0.657	0.65	1
LRRC58	5.12623e-05	-0.0638796	0.097	0.117	1
RPUSD3	7.14635e-07	-0.0638717	0.094	0.118	0.0261564
C15orf61	2.76099e-05	-0.0638546	0.133	0.157	1
ARMC10	3.45608e-07	-0.0638234	0.107	0.133	0.0126496
PRMT9	0.00118865	-0.0638106	0.086	0.101	1
BRAT1	0.00198887	-0.0636734	0.128	0.146	1
COASY	7.29532e-05	-0.0636134	0.099	0.119	1
TMEM87B	0.0186031	-0.0636004	0.113	0.124	1
DAXX	0.000150147	-0.063512	0.105	0.124	1
SLC1A5	0.0063724	-0.0633897	0.119	0.133	1
COA8	4.42303e-07	-0.0633669	0.111	0.138	0.0161887
SNAPC5	4.88178e-06	-0.0632907	0.084	0.105	0.178678
SNAPC3	3.8516e-05	-0.0632187	0.082	0.1	1
DHRS7	0.015348	-0.0632164	0.338	0.352	1
COMMD9	0.000106902	-0.0631844	0.251	0.277	1
UGP2	0.00233138	-0.0631271	0.185	0.204	1
HLA-DPB1	0.000446435	-0.0630541	0.659	0.616	1
SUPT20H	0.000113491	-0.0630502	0.126	0.148	1
SNAPIN	3.3554e-07	-0.0630248	0.128	0.158	0.0122811
CPNE8	0.0163829	-0.0629875	0.252	0.269	1
CD2BP2	0.000573256	-0.0629729	0.139	0.159	1
PMVK	8.62163e-09	-0.0629726	0.117	0.149	0.00031556
HEBP1	4.84471e-06	-0.0628814	0.217	0.249	0.177321
SLC25A11	0.000221419	-0.062851	0.187	0.21	1
MPPE1	0.000715702	-0.0627974	0.141	0.161	1
BCKDK	6.38311e-05	-0.0627963	0.203	0.23	1
EXOSC4	1.10875e-07	-0.0626366	0.102	0.129	0.00405815
HLA-DQA1	0.000229574	-0.0625926	0.467	0.421	1
SMARCD2	0.00154944	-0.0625363	0.159	0.177	1
FOLR3	6.55243e-06	-0.0625085	0.105	0.128	0.239826
ARL15	0.00303755	-0.0624944	0.345	0.365	1
GSR	0.0399414	-0.0623981	0.174	0.186	1
STK39	0.00850223	-0.0622609	0.132	0.146	1
CRTC1	0.0429686	-0.0620278	0.112	0.122	1
NNT	0.0299384	-0.0619503	0.13	0.141	1
ANKRD10	0.021772	-0.0619439	0.29	0.305	1
KRIT1	0.0462898	-0.0617999	0.117	0.126	1
NDUFV1	0.0339299	-0.0617817	0.28	0.295	1
MPLKIP	2.86868e-05	-0.0617552	0.154	0.179	1
GADD45GIP1	0.000857629	-0.0617234	0.253	0.276	1
NANS	0.000838195	-0.0617234	0.227	0.25	1
TECPR2	0.0162775	-0.061696	0.09	0.102	1
SLMAP	0.00532825	-0.0616673	0.253	0.272	1
C11orf21	0.0277134	-0.0615599	0.206	0.218	1
TARDBP	0.022787	-0.0615297	0.163	0.176	1
PPM1D	0.000283502	-0.0613748	0.133	0.153	1
TBCA	0.0277269	-0.0613261	0.46	0.47	1
DAPP1	0.00203174	-0.0612437	0.288	0.31	1
DANCR	6.08072e-06	-0.06114	0.081	0.101	0.22256
ARHGAP35	0.0383673	-0.0610501	0.104	0.115	1
ATG3	0.0302399	-0.0610287	0.46	0.471	1
RPL8	0.00867041	-0.0610125	0.939	0.895	1
ALKBH7	0.00453534	-0.0610043	0.377	0.395	1
CYREN	2.28515e-05	-0.0609964	0.097	0.118	0.836388
CMTM7	0.0226105	-0.0609886	0.36	0.375	1
TXN2	0.0170261	-0.0609832	0.28	0.294	1
TADA3	0.000545463	-0.0609568	0.195	0.217	1
ZNF146	9.89694e-08	-0.0609451	0.081	0.106	0.00362238
DOCK11	0.0287955	-0.0609005	0.326	0.337	1
ISCA2	3.40638e-07	-0.0608927	0.092	0.117	0.0124677
HAX1	0.00250102	-0.0608666	0.168	0.186	1
VPS39	0.021247	-0.0608661	0.153	0.166	1
PYM1	0.00440629	-0.0608379	0.145	0.16	1
GPN3	7.094e-06	-0.0608274	0.084	0.104	0.259648
AKAP7	0.00205641	-0.0607979	0.093	0.108	1
HEATR5B	2.28164e-05	-0.0607974	0.117	0.14	0.835102
RNASE2	0.000193478	-0.0607618	0.126	0.146	1
ORMDL1	0.00230926	-0.0606773	0.251	0.271	1
SLC4A2	0.00375256	-0.0606688	0.091	0.105	1
CEP57	0.000512085	-0.0605955	0.158	0.179	1
SERBP1	0.0261259	-0.0605559	0.432	0.439	1
DUSP23	0.0237711	-0.0605311	0.261	0.274	1
PPM1M	0.00120116	-0.060523	0.184	0.203	1
EHBP1	0.0256346	-0.0603535	0.091	0.101	1
MRPL17	4.6721e-07	-0.0603277	0.077	0.1	0.0171004
SURF1	0.00443163	-0.0603167	0.259	0.277	1
SLC25A25	0.0111911	-0.0602041	0.113	0.126	1
OXLD1	6.13943e-07	-0.0600483	0.119	0.145	0.0224709
SCAP	0.0143698	-0.060042	0.09	0.101	1
RPS27L	0.00465124	-0.0600302	0.35	0.365	1
OSGEP	0.0185936	-0.0599196	0.138	0.151	1
C1orf131	8.14765e-05	-0.0598726	0.091	0.11	1
TCP1	0.0491272	-0.059863	0.222	0.233	1
CTNNBIP1	4.11173e-05	-0.0598441	0.149	0.174	1
ZYG11B	0.00960342	-0.0597991	0.095	0.108	1
GDE1	1.17635e-05	-0.0597848	0.114	0.137	0.430556
TIMM10	0.00736007	-0.0597276	0.157	0.172	1
MRPL58	0.000692195	-0.0597065	0.107	0.124	1
SIK2	0.00452169	-0.0596345	0.149	0.166	1
MTAP	0.00261624	-0.0596255	0.091	0.105	1
ATP5MG	0.000483635	-0.0596228	0.839	0.796	1
BORCS8	7.99306e-05	-0.0595962	0.117	0.138	1
COMMD8	0.00122915	-0.0594824	0.159	0.178	1
GIMAP2	0.000716453	-0.0593276	0.135	0.153	1
COPS7A	4.50267e-05	-0.0592011	0.116	0.138	1
CYP51A1	0.0221412	-0.0588038	0.135	0.147	1
AL034397.3	2.22699e-05	-0.058795	0.156	0.182	0.815101
UBXN4	0.0221492	-0.0587316	0.406	0.421	1
MAP3K14	0.00881157	-0.0585953	0.159	0.173	1
SMIM4	0.000247833	-0.0585275	0.119	0.139	1
C6orf120	0.000563674	-0.0584425	0.101	0.118	1
LARP4	6.19783e-05	-0.0584246	0.093	0.112	1
VPS4A	0.0118715	-0.058376	0.151	0.166	1
JKAMP	0.000676224	-0.0583004	0.105	0.122	1
BRMS1	0.0434023	-0.0581706	0.176	0.187	1
NAGPA	0.000401622	-0.0581194	0.095	0.112	1
PSMD12	0.0322291	-0.0581129	0.195	0.208	1
SNX4	0.0455096	-0.0581021	0.124	0.134	1
MOB1B	0.00010664	-0.0580951	0.099	0.118	1
SIPA1	0.0412025	-0.058035	0.238	0.248	1
NXPE3	0.0280071	-0.0580252	0.113	0.124	1
METTL23	0.0012316	-0.0579167	0.118	0.135	1
TATDN3	2.9698e-05	-0.057893	0.102	0.123	1
SUGT1	0.0093568	-0.0578914	0.19	0.206	1
LSM6	0.0251933	-0.0577813	0.312	0.326	1
COG4	0.0347019	-0.0577654	0.091	0.1	1
DTNBP1	0.0229545	-0.0577203	0.162	0.175	1
PDCD10	0.00917303	-0.0577133	0.233	0.249	1
TSTA3	0.00115782	-0.0576899	0.104	0.12	1
ANAPC13	0.00497961	-0.0575938	0.16	0.176	1
ATP6V1C1	0.00548808	-0.0574998	0.154	0.17	1
TOB2	0.00120207	-0.0574751	0.098	0.114	1
EXOSC5	2.31273e-07	-0.0573725	0.087	0.112	0.00846484
OCEL1	0.000604861	-0.0573125	0.106	0.123	1
PDCD7	0.00397106	-0.0572308	0.105	0.119	1
TMEM183A	0.00445576	-0.0572255	0.203	0.221	1
TTC37	0.00564423	-0.0571398	0.11	0.124	1
COA6	3.67083e-05	-0.0571145	0.148	0.172	1
STK25	0.00137749	-0.0571052	0.122	0.139	1
COMMD5	0.000169012	-0.0570666	0.157	0.18	1
RPL7A	0.00708815	-0.0570615	0.916	0.87	1
NAA38	0.0243244	-0.0569009	0.489	0.497	1
UTP6	0.00029823	-0.0568837	0.116	0.136	1
COPZ1	9.20563e-05	-0.0568777	0.2	0.225	1
CRLS1	0.00106402	-0.0568256	0.117	0.134	1
ANKRD27	0.00499243	-0.0568058	0.092	0.105	1
TRMT10C	0.00168955	-0.0567488	0.113	0.129	1
NTMT1	0.00386869	-0.0567377	0.114	0.129	1
LGALS1	0.00377616	-0.0567089	0.893	0.848	1
SCNM1	0.0174875	-0.0566418	0.28	0.296	1
RABGGTA	0.0254846	-0.0566266	0.107	0.118	1
RSPRY1	0.000472595	-0.0564409	0.105	0.123	1
LRRC41	0.0193686	-0.0563362	0.097	0.109	1
NDUFAF8	0.00199177	-0.0562933	0.207	0.226	1
GTF2F2	0.000992471	-0.056235	0.166	0.185	1
TMEM126B	0.00113422	-0.0560978	0.091	0.107	1
GIGYF1	0.0200569	-0.056057	0.111	0.122	1
DCAF6	0.00882074	-0.0558985	0.136	0.15	1
PLOD1	0.00441237	-0.0558162	0.127	0.143	1
MRPS11	0.00109974	-0.0558127	0.12	0.137	1
SERGEF	6.10698e-06	-0.0557938	0.083	0.104	0.223522
TATDN1	0.000539615	-0.0557402	0.097	0.113	1
RAB3D	0.024546	-0.0556887	0.192	0.205	1
NR4A1	0.0226522	-0.0556791	0.465	0.479	1
HSBP1	0.0061187	-0.0556609	0.474	0.494	1
DDX49	0.000242984	-0.0556331	0.116	0.135	1
POLR1D	0.0220577	-0.0556123	0.439	0.452	1
APOBEC3G	0.00244981	-0.0555653	0.098	0.112	1
GRK5	0.0302517	-0.0555622	0.11	0.121	1
CPSF2	5.6036e-06	-0.0555008	0.091	0.112	0.205097
PARG	0.00296041	-0.0554576	0.088	0.102	1
DHX29	0.00264614	-0.0554113	0.148	0.165	1
QPCT	0.000593339	-0.0553146	0.153	0.174	1
SEC61G	0.0455614	-0.0553067	0.516	0.519	1
LPCAT3	0.0347015	-0.0552777	0.11	0.12	1
NDUFB10	0.0150799	-0.0552348	0.453	0.465	1
SCAPER	0.0464009	-0.055233	0.182	0.168	1
SLC39A1	0.000156584	-0.0552124	0.113	0.132	1
PPP1R11	0.0198635	-0.0552068	0.211	0.226	1
SNX1	0.0378543	-0.0550869	0.247	0.259	1
OAZ1	0.0097394	-0.0550204	0.933	0.89	1
CCDC130	0.0331824	-0.0549595	0.131	0.143	1
NOL12	0.0354113	-0.0549066	0.125	0.136	1
HTATIP2	0.0178742	-0.054858	0.146	0.158	1
POLR2J3	2.03009e-05	-0.0546947	0.091	0.112	0.743032
EIF3L	0.0352513	-0.0546384	0.507	0.511	1
CREG1	0.000882908	-0.054609	0.304	0.329	1
NDUFC2	0.0253898	-0.0545784	0.454	0.465	1
TMEM192	0.00112113	-0.0545757	0.088	0.103	1
MRPL32	2.76224e-05	-0.0545456	0.089	0.109	1
RPS12	6.07829e-09	-0.0545164	0.949	0.912	0.000222472
TMEM256	0.0129846	-0.054409	0.365	0.38	1
AL138720.1	0.0200059	-0.0543589	0.149	0.163	1
STK16	0.000201037	-0.0542539	0.087	0.104	1
BTF3L4	0.00650581	-0.0542025	0.22	0.238	1
ALAS1	0.00599839	-0.0541203	0.09	0.103	1
RPP25L	7.75728e-06	-0.0540964	0.096	0.119	0.283924
RPP21	0.00106313	-0.0539701	0.187	0.209	1
NDUFA7	0.0407211	-0.0537668	0.327	0.337	1
PHLDA2	0.0133378	-0.0537386	0.098	0.11	1
NLRC4	2.05607e-06	-0.0535489	0.08	0.103	0.0752543
RAB9A	0.000903178	-0.0535282	0.124	0.142	1
RBM10	0.0272018	-0.0535203	0.141	0.153	1
KRI1	0.0170342	-0.0534936	0.096	0.107	1
NKIRAS2	0.000433999	-0.0533734	0.159	0.181	1
ARHGAP17	0.0294858	-0.0533477	0.265	0.279	1
ATP5MC2	0.0039413	-0.0532127	0.864	0.815	1
ADI1	0.0446123	-0.0531478	0.207	0.218	1
PKNOX1	0.0367865	-0.0530284	0.092	0.101	1
TUSC2	0.000134345	-0.052928	0.142	0.164	1
SLC31A1	0.0022202	-0.0529037	0.124	0.141	1
TXNDC15	0.00035444	-0.0528751	0.112	0.131	1
THOC7	0.000144609	-0.0528749	0.199	0.223	1
CYSLTR1	0.000231384	-0.0528237	0.106	0.125	1
STAC3	0.000287534	-0.052809	0.128	0.148	1
PTPN9	0.00438208	-0.0526328	0.132	0.147	1
TIA1	0.00352612	-0.0525835	0.13	0.146	1
LGALS8	0.0223447	-0.0524824	0.17	0.183	1
TBC1D10B	0.022137	-0.052419	0.113	0.125	1
ALDH1A1	0.0103519	-0.0523965	0.123	0.136	1
CIAO1	0.0234519	-0.0523652	0.214	0.228	1
DUSP10	0.020371	-0.0523406	0.106	0.117	1
COA5	8.53713e-06	-0.052253	0.128	0.154	0.312468
LMNB2	0.0115536	-0.0522229	0.102	0.115	1
MANF	0.0015327	-0.0522082	0.096	0.111	1
ZSCAN16-AS1	6.13292e-05	-0.0521726	0.17	0.196	1
BLOC1S2	0.0231637	-0.0521594	0.218	0.232	1
TMEM179B	0.0198508	-0.0521039	0.345	0.36	1
PTRHD1	0.00402636	-0.0520836	0.302	0.322	1
MRPL38	0.0209672	-0.0520226	0.142	0.155	1
UBR2	0.0225181	-0.052011	0.282	0.297	1
GPANK1	4.18777e-05	-0.0519086	0.089	0.109	1
ZDHHC7	0.020174	-0.0518787	0.288	0.304	1
TIMM9	0.00132374	-0.051836	0.093	0.108	1
USE1	0.00426314	-0.0518052	0.111	0.126	1
UCHL3	0.0012156	-0.0517614	0.137	0.155	1
ODR4	0.00321131	-0.0516842	0.109	0.124	1
NUDT16L1	0.0436439	-0.0515977	0.117	0.126	1
TNF	0.00796988	-0.051565	0.313	0.289	1
LCMT1	0.00200628	-0.0515122	0.108	0.124	1
SDHAF2	0.00369501	-0.0514917	0.198	0.217	1
GNPAT	0.0044697	-0.0514571	0.106	0.12	1
TMEM35B	0.000134075	-0.051367	0.11	0.129	1
ATXN10	0.0176046	-0.0513641	0.195	0.21	1
VPS37A	0.00322214	-0.0513381	0.094	0.109	1
PET100	0.0170659	-0.0513209	0.512	0.525	1
ERN1	0.0390413	-0.051288	0.251	0.233	1
MRPS28	0.0104559	-0.0512817	0.123	0.136	1
PDCD2	0.00601038	-0.0509967	0.165	0.18	1
RP9	0.0224636	-0.0509214	0.09	0.101	1
BOLA2	0.0208351	-0.0509178	0.14	0.152	1
BCKDHA	0.0289867	-0.050671	0.177	0.191	1
CHTF8	0.00296941	-0.0505986	0.104	0.118	1
TINF2	0.00169969	-0.0505055	0.15	0.168	1
BABAM1	0.0137497	-0.0504899	0.248	0.265	1
MDP1	0.00139221	-0.0504208	0.089	0.104	1
SETD3	0.0296554	-0.0503781	0.177	0.19	1
COX7A2L	0.048498	-0.050291	0.381	0.389	1
C5orf24	0.0222277	-0.0502733	0.103	0.114	1
UPF3A	0.0346395	-0.0502308	0.156	0.168	1
NCBP3	0.00788632	-0.05023	0.13	0.145	1
GALK1	0.00496672	-0.0500246	0.163	0.181	1
SDF2L1	0.0152574	-0.049998	0.171	0.185	1
SDR39U1	0.03355	-0.0499183	0.128	0.14	1
SDF2	0.0182002	-0.0495195	0.164	0.177	1
SLC25A1	0.00742056	-0.049499	0.137	0.151	1
VPS72	1.52515e-06	-0.0494927	0.079	0.101	0.0558221
N4BP2L1	0.0147677	-0.0494565	0.147	0.161	1
MALAT1	0.0125189	-0.049446	0.998	0.998	1
UNC50	0.000538331	-0.0492958	0.103	0.121	1
AC005280.2	0.0202217	-0.0492653	0.143	0.155	1
CCDC107	0.00300598	-0.0492016	0.138	0.154	1
DUSP18	0.026654	-0.0490536	0.096	0.107	1
SS18L2	0.00388899	-0.0488075	0.16	0.177	1
TIAL1	0.00671982	-0.0487569	0.232	0.251	1
RPS13	5.48877e-06	-0.0487487	0.937	0.889	0.200894
TRAPPC8	0.0124557	-0.0487001	0.148	0.162	1
SNAP23	0.00960745	-0.0486295	0.241	0.257	1
DDX56	0.0394036	-0.0485562	0.091	0.101	1
GBA	0.00377022	-0.0485118	0.091	0.104	1
ATPAF2	1.45611e-05	-0.0485066	0.101	0.123	0.532951
SNAPC2	0.000545493	-0.0484783	0.088	0.104	1
MRFAP1	0.00555976	-0.0481126	0.264	0.282	1
MAPKAPK5-AS1	1.02812e-05	-0.0480706	0.101	0.123	0.376304
CBX1	0.00419117	-0.0480255	0.096	0.11	1
SELPLG	0.00558898	-0.0479161	0.455	0.476	1
WDR44	0.0161272	-0.0478322	0.113	0.125	1
IQSEC2	0.0133709	-0.0475883	0.102	0.115	1
RNF41	0.0366046	-0.0475232	0.126	0.137	1
CASP10	0.00115336	-0.047294	0.085	0.1	1
URM1	0.00383348	-0.0471911	0.189	0.206	1
SMC3	0.0177522	-0.0469836	0.146	0.159	1
PSMG3	0.0273115	-0.0468824	0.097	0.107	1
PDE6D	0.0095312	-0.0466353	0.115	0.129	1
UCHL5	0.000941476	-0.0466002	0.092	0.108	1
C16orf70	0.00410479	-0.0465693	0.1	0.114	1
EHBP1L1	5.42673e-05	-0.0465358	0.57	0.527	1
PSMC6	0.0058773	-0.0465214	0.168	0.186	1
PREP	0.0344174	-0.0464421	0.135	0.147	1
ST13	0.01642	-0.0461133	0.359	0.376	1
AL162253.2	0.00063503	-0.0460702	0.09	0.106	1
HMOX2	0.020698	-0.0459892	0.12	0.132	1
PCNX4	0.0181454	-0.045965	0.113	0.125	1
GPAT3	3.94882e-05	-0.0459287	0.131	0.155	1
GTF2H1	0.000585948	-0.0459032	0.107	0.125	1
ZNF672	0.00714984	-0.0458641	0.096	0.109	1
YIF1B	0.00140797	-0.0457554	0.217	0.237	1
LYPLA2	0.00138684	-0.0456312	0.166	0.186	1
EEF1E1	0.000151743	-0.0455618	0.098	0.117	1
STAMBP	0.00239726	-0.0455417	0.103	0.118	1
ABHD18	0.0087857	-0.0452637	0.09	0.103	1
MTMR11	0.0213864	-0.0452196	0.141	0.153	1
MRPS23	0.000870432	-0.0452107	0.109	0.126	1
ACBD5	0.044866	-0.0451393	0.094	0.103	1
EPRS	0.0451446	-0.0450933	0.163	0.174	1
SRRM2	1.7117e-07	-0.0450418	0.789	0.75	0.006265
FRAT1	0.00512896	-0.0449455	0.12	0.135	1
COX16	0.0403508	-0.0448555	0.28	0.293	1
TAF12	0.00961938	-0.0447098	0.127	0.141	1
TRAF7	0.0256713	-0.044523	0.141	0.154	1
SART3	0.0258519	-0.0444718	0.099	0.11	1
MRPS14	0.00158487	-0.0443962	0.088	0.103	1
RPA3	0.00777212	-0.044375	0.116	0.13	1
BRI3BP	0.0436618	-0.0443615	0.097	0.107	1
FAM168A	0.0189274	-0.0442946	0.185	0.2	1
HMBOX1	0.041728	-0.0442815	0.185	0.198	1
COG2	0.0142678	-0.0439474	0.095	0.106	1
AAMP	0.0447707	-0.0437848	0.19	0.202	1
MTX1	0.0356177	-0.0437272	0.185	0.198	1
CCDC28A	0.00077959	-0.0436364	0.128	0.147	1
GCHFR	0.0102231	-0.0436106	0.097	0.11	1
SAMM50	0.00339887	-0.0435988	0.115	0.131	1
BAG4	0.0142196	-0.0435859	0.099	0.111	1
NUDT2	0.0108926	-0.0434892	0.102	0.115	1
CCT2	0.0420015	-0.043468	0.196	0.207	1
MYCBP	3.01991e-06	-0.0434214	0.136	0.163	0.110532
IL10RB	0.0204614	-0.0431755	0.31	0.327	1
CHSY1	0.0062486	-0.0431229	0.117	0.132	1
ALDH3A2	0.0123293	-0.0428893	0.095	0.107	1
PXK	0.0491274	-0.0428873	0.182	0.195	1
TXNDC12	0.0248162	-0.0428358	0.214	0.227	1
SMIM12	0.0133751	-0.0427074	0.162	0.177	1
DCTPP1	6.40844e-05	-0.042581	0.082	0.101	1
ZMAT5	0.0097228	-0.0425496	0.111	0.124	1
TRAFD1	0.0465146	-0.0424466	0.137	0.149	1
ZNF22	0.0222203	-0.0423372	0.097	0.108	1
UBL7	0.00788113	-0.0422097	0.178	0.195	1
TM7SF3	0.000168328	-0.0421968	0.097	0.117	1
HPSE	0.0281073	-0.0418017	0.109	0.121	1
PSMD9	0.0223305	-0.0416657	0.257	0.273	1
TMUB2	0.0031923	-0.0416512	0.125	0.142	1
DNAJC19	0.00431816	-0.041589	0.13	0.145	1
HPS3	6.9079e-05	-0.0415316	0.116	0.138	1
TSPAN3	0.00997324	-0.0414266	0.111	0.125	1
HMGN4	0.0282201	-0.0411712	0.154	0.166	1
HSH2D	0.00688395	-0.0410597	0.226	0.205	1
LZIC	0.0330206	-0.0408479	0.129	0.14	1
SEC61A1	0.0109246	-0.04082	0.22	0.238	1
TMEM141	0.0129398	-0.0407965	0.182	0.197	1
RPL35A	1.06126e-05	-0.0406216	0.926	0.879	0.388432
MCTS1	0.0246518	-0.0400974	0.145	0.157	1
PYURF	0.021996	-0.0398005	0.266	0.282	1
CCR2	2.32213e-05	-0.0397833	0.094	0.115	0.849924
CCT5	0.0207612	-0.0395377	0.293	0.311	1
IMP4	0.0490835	-0.039494	0.147	0.158	1
TBCC	0.0190505	-0.039332	0.09	0.102	1
LRRC47	0.0442919	-0.0393262	0.11	0.12	1
COPS5	0.0251458	-0.0392826	0.184	0.198	1
ZCCHC17	0.0397536	-0.0392264	0.124	0.134	1
MAN1B1	0.003825	-0.039135	0.12	0.135	1
TMSB10	1.00639e-07	-0.0389116	0.967	0.935	0.00368349
AK2	0.0221223	-0.0388699	0.225	0.241	1
ODC1	0.00294444	-0.0385364	0.162	0.143	1
RPL26	0.000271701	-0.0383864	0.936	0.883	1
PES1	0.0256695	-0.0383722	0.102	0.113	1
ITPRIP	0.00200857	-0.0380021	0.26	0.234	1
CFAP298	0.003099	-0.0379511	0.1	0.115	1
TIMMDC1	0.00499548	-0.0378671	0.138	0.153	1
POP7	0.00242219	-0.0378438	0.089	0.103	1
CUEDC2	0.02754	-0.0377803	0.202	0.216	1
CLCN3	0.000243371	-0.0372961	0.104	0.124	1
BSCL2	0.00373647	-0.0371843	0.11	0.125	1
TMEM101	5.46657e-05	-0.0371653	0.099	0.12	1
CEBPZ	0.0432994	-0.0369202	0.17	0.182	1
FHL3	0.0295711	-0.0367834	0.124	0.136	1
THYN1	0.000607265	-0.0367364	0.113	0.131	1
MPV17	0.0311848	-0.0366614	0.171	0.185	1
NAA60	0.0336876	-0.0365785	0.117	0.129	1
GANC	0.0261217	-0.0363942	0.096	0.107	1
PBDC1	0.0483775	-0.0361803	0.115	0.125	1
ALG3	0.00365657	-0.0361088	0.1	0.115	1
AASDHPPT	0.0229905	-0.0359426	0.117	0.129	1
HAUS4	0.0171544	-0.0357538	0.144	0.158	1
NUBP2	0.0323929	-0.0356946	0.157	0.17	1
MED8	0.00414893	-0.0355889	0.112	0.127	1
AKR1B1	0.0100903	-0.0352967	0.122	0.136	1
PABPC1	0.0213796	-0.0352366	0.936	0.886	1
MRPS10	0.000208538	-0.0351795	0.092	0.11	1
RPS24	1.71373e-07	-0.0351432	0.942	0.885	0.00627244
PPIE	0.00620116	-0.0350289	0.098	0.112	1
MTF2	0.011657	-0.0349592	0.149	0.164	1
FCGR3A	0.0117192	-0.034714	0.211	0.19	1
CRIPT	0.00116248	-0.0346877	0.085	0.1	1
CYP1B1	0.000145142	-0.0345761	0.192	0.217	1
MRPL42	0.00592831	-0.0345071	0.089	0.102	1
DDX1	0.0297806	-0.0344208	0.094	0.104	1
SCAMP3	0.0192515	-0.0342344	0.146	0.159	1
AC079781.5	0.0157615	-0.0340923	0.128	0.141	1
CHTOP	0.00912929	-0.0340163	0.143	0.158	1
MR1	0.0453553	-0.0339872	0.116	0.126	1
U62317.4	0.0360965	-0.0338882	0.118	0.129	1
VIM-AS1	0.00132942	-0.0338175	0.315	0.288	1
MRPL13	0.0326022	-0.0337849	0.107	0.117	1
PIP4P2	0.000113767	-0.0335783	0.102	0.123	1
RPAIN	0.0239605	-0.0335757	0.145	0.158	1
CEBPZOS	0.0441766	-0.0334819	0.11	0.12	1
ZBTB38	0.0310146	-0.0334334	0.106	0.117	1
MRPL16	0.0294615	-0.0333869	0.159	0.172	1
LAGE3	0.00770772	-0.0333358	0.152	0.168	1
POP5	0.0019312	-0.033261	0.113	0.129	1
GNPDA1	0.000428588	-0.03305	0.094	0.111	1
CUTC	0.00773757	-0.0329189	0.089	0.102	1
SNRNP25	0.0421177	-0.0328702	0.116	0.127	1
ERVK3-1	0.0416641	-0.0326652	0.115	0.126	1
LYRM1	0.00239082	-0.0326507	0.102	0.118	1
THUMPD1	0.0388546	-0.0326384	0.14	0.153	1
MAP3K13	0.0151495	-0.0325803	0.097	0.108	1
SYTL3	0.0444064	-0.0325364	0.145	0.157	1
ANP32E	0.0201836	-0.0322657	0.174	0.158	1
NIPA2	0.0183127	-0.0321628	0.143	0.157	1
SMIM20	0.00121814	-0.0319029	0.096	0.112	1
DNTTIP1	0.0358166	-0.031855	0.165	0.179	1
ASCL2	0.00391672	-0.0318358	0.102	0.117	1
GFER	0.0261893	-0.0316781	0.102	0.113	1
RPL12	0.0194524	-0.0315374	0.933	0.89	1
NUDCD2	0.00205964	-0.0314601	0.105	0.121	1
RPS23	0.00304832	-0.031232	0.939	0.894	1
SLC25A40	0.0275791	-0.0311762	0.096	0.107	1
VTA1	0.00462941	-0.0311144	0.127	0.144	1
DPM2	0.00213632	-0.0308719	0.113	0.129	1
LINC00937	0.000833235	-0.0305889	0.293	0.263	1
NME1	0.0120291	-0.0305354	0.107	0.119	1
GLO1	0.0198432	-0.030381	0.129	0.143	1
TRG-AS1	0.0020487	-0.0300073	0.115	0.132	1
UPP1	0.00304401	-0.0298821	0.425	0.393	1
APIP	0.00589465	-0.0298743	0.13	0.146	1
HCCS	0.0146747	-0.0297772	0.098	0.11	1
AL512603.2	0.00281989	-0.0297228	0.298	0.27	1
CYB561A3	0.0218305	-0.0296261	0.168	0.184	1
[truncated: 90 more rows]
